# Supplementary material for: Pharmacogenomic screening identifies and repurposes leucovorin and dyclonine as pro-oligodendrogenic compounds in brain repair
Source: Nat Commun. 2024 Nov 13;15:9837. doi: 10.1038/s41467-024-54003-9 (PMC11561360; doi:10.1038/s41467-024-54003-9)
Supplement: Supplementary file 3 — Supplementary Data 1 [file 41467_2024_54003_MOESM3_ESM.xlsx]

## Sheet: Index
	Table name	Content	Observations
	Table 1	Broad transcriptional signature of oligodendroglial lineage cells	See also Methods table 2
	Table 2	Transcriptional signature of genes expressed in dorsal and lateral neonatal subventricular progenitors (NSCs & TAPs)	See also Methods table 2
	Table 3	Oligodendroglial genes enriched in dorsal and lateral progenitors (NSCs & TAPs), or not	See also Methods table 2
	Table 4	Refined subset of genes involved in oligodendroglial development (3372 genes), GO analysis	See also Methods table 2
	Table 5	Correlated “hub genes” from SPIED analysis (632 genes), oligodendroglial genes, GO analysis
	Table 6	Anti correlated “hub genes” from SPIED analysis (623 genes), GO analysis
	Table 7	Pharmacogenomic scoring for drug selection (156 drugs)
	Table 8	Pharmacological scoring for drug selection (40 drugs)
	Table 9	Transcriptional hub genes regulated by Sm5 (Dyclonine) and GO associated
	Table 10	Transcriptional hub genes regulated by Sm11 (Leucovorin) and GO associated
	Table 11	OligoScore analysis of Sm5-regulated hub genes
	Table 12	OligoScore analysis of Sm11-regulated hub genes

## Sheet: table 1
	Oligodendroglial enrich gene set I : 4478 genes		Dataset GSE52564 (Zhang et al., 2014): mouse brain cell types at P7 and P17 (microarray seq)												Dataset GSE87544 (Chen et al, 2017): Adult mouse hypothalamus (ScRNA-seq)													Dataset GSE75330 (Marques et al, 2016) : Postnatal & adult CNS (ScRNAseq)				Oligodendroglial enrich genes II : 4517 genes		Datasets GSE95194 & GSE95093 (Marques et al, 2018): Mouse embryonic & postnatal stages -forebrain & spinal cord (Bulk & ScRNAseq)		Dataset GSE75330 (Marques et al, 2016) : Mouse postnatal and adult CNS (ScRNAseq)		Dataset GSE116470 (Saunders et al., 2018) : Adult mouse brain from 9 disctinct CNS regions (ScRNAseq)		GSE113973 (Saunders et al., 2018) : Adult mouse brain (ScRNAseq)
			Expr> 3 FPKM (OPC, iOLs or mOLs) + 1.5 diff ratio of expression with neurons & astrocytes	Expr> 3 FPKM (OPC, iOLs or mOLs) + 2.1 diff ratio of expression with neurons & astrocytes	Top 500 of gene expression in oligodendroglial cell types (OPC, iOLs or mOLs)										Expr > 3 FPKM in OPCs, iOLs, mOLs; 4 fold ratio of differential expression compared to other cell types
			3393 genes	1998 genes	1500 genes	Description	Astro	Neuron	OPCs	iOLs	mOLs	Microglia	Endoth		1390 Genes	CNS cell type expression					Max cell type expression			Ratio of cell type expression				Criteria: min.cells = 10, min.genes = 500, thresh.use = 0.25, min.pct = 0.25)						Criteria: expression in OPC(a,b,cyc), COP, NFOL (Pval<0.01)		Criteria: min.cells = 10, min.genes = 500, thresh.use = 0.6, min.pct = 0.25)		Differential expression between OLglial cells (OPCs, Polydendrocytes, OLs) and other CNS cells types		Genes having differential expression of 1.5 fold change in Olglial cells compared to other cell types
			Aacs	Aacs	Aacs	Acetoacetyl-CoA synthetase	35.6	19.4	15.1	53.2	80.5	8.4	2.6			OPCs	iOLs	mOLs	Astrocytes	Neuron	Max OLglia	Max Astro	Max Neurons	OPC/mOL	OLglia/Astro	OLglia/Neuron		531 Genes						2368 genes		1598 DEGs		1130 DEGs		1775 DEGs	OPC	mOLs	VLMC	Microglia	MaxOL
	Aacs		Aard	Aard	Aamp	Angio-associated, migratory cell protein	36.1	49.7	55.2	58.8	59.2	93.6	52.6		Aard	5.2	2.3	0.5	1.8	1.4	5.2	1.8	1.4	10.4	2.9	3.7		Aacs				Aaas		Aaas		Aacs		Abca8a		Aamdc	-2.5	3.7	-1.3	0.0	3.7
	Aard		Aatk	Aatk	Aatk	Apoptosis-associated tyrosine kinase	10.1	19.8	13.1	142.7	135.2	4.8	0.4		Abcb4	9.1	1.8	0.3	1	0.4	9.1	1	0.4	30.3	9.1	22.8		Abca8a				Aacs		Aacs		Aak1		Abcb4		Aar2	-0.4	2.8	-0.8	-1.6	2.8
	Aatk		Abca2	Abca2	Abca2	ATP-binding cassette, sub-family A (ABC1), member 2	18.7	19.3	18	107	138.8	6.8	2.2		Abhd1	9.6	5.2	9.7	47.1	1.1	9.7	47.1	1.1	1.0	0.2	8.8		Abhd17b				Aak1		Aamdc		Aamp		Abhd11os		Aars	1.3	2.1	-0.7	-2.7	2.1
	Abca2		Abca6	Abca6	Abcd3	ATP-binding cassette, sub-family D (ALD), member 3	60.1	18.4	48.3	60.7	27.8	7.8	17.3		Ablim2	0.9	32.2	19.2	0.3	7.5	32.2	0.3	7.5	0.0	107.3	4.3		Ablim2				Aamdc		Aamp		Aatk		Abhd5		Aatk	-6.0	18.1	0.0	-12.2	18.1
	Abca6		Abca8b	Abca9	Abhd12	Abhydrolase domain containing 12	80.1	39.9	160	126	69.4	494.7	19		Acaca	4.6	7.4	10.7	7.4	3.4	10.7	7.4	3.4	0.4	1.4	3.1		Acat2				Aamp		Aar2		Abat		Abl1		Abca2	-27.5	27.5	0.0	0.0	27.5
	Abca8a		Abca9	Abcb10	Abhd2	Abhydrolase domain containing 2	14.1	14.8	90.7	25.4	4.1	4.8	93.4		Acan	7.3	1.7	0.1	0.1	0.5	7.3	0.1	0.5	73.0	73.0	14.6		Actl6b				Aar2		Aarsd1		Abca2		Abtb2		Abca8a	-7.6	3.5	4.0	0.0	3.5
	Abca8b		Abcb10	Abcb4	Abhd4	Abhydrolase domain containing 4	59.9	8.6	73.7	107.7	162.1	47.4	23.8		Acbd4	5.5	1.5	1.2	3.7	6.8	5.5	3.7	6.8	4.6	1.5	0.8		Adam11				Aars		Aasdhppt		Abcd3		AC092711,4		Abcb10	-2.3	3.9	-1.7	0.0	3.9
	Abca9		Abcb1b	Abcb7	Abtb2	Ankyrin repeat and BTB (POZ) domain containing 2	18.3	6.4	45.4	80.4	20.6	0.7	0.6		Accn2	66.4	24.6	1.8	1.4	25	66.4	1.4	25	36.9	47.4	2.7		Adamts4				Aarsd1		Aatk		Abhd17b		Acan		Abcb8	-0.7	3.2	0.0	-2.5	3.2
	Abcb10		Abcb4	Abcc3	Acaa1a		21.4	11.4	33.5	45.7	44.7	34.6	22.3		Accn4	34.1	8.8	0.4	0.1	13.8	34.1	0.1	13.8	85.3	341.0	2.5		Aebp1				Aasdhppt		Abat		Abhd3		Acap3		Abcd3	3.3	-0.9	-0.4	-2.1	3.3
	Abcb1b		Abcb7	Abcg1	Acap3		11.5	26.6	79.3	64.8	17.4	6.7	8.2		Acsl1	4	40.9	34.7	0.8	6.3	40.9	0.8	6.3	0.1	51.1	6.5		AI414108				Aatk		Abca1		Abhd4		Ackr3		Abhd17b	0.4	3.4	-1.2	-2.6	3.4
	Abcb4		Abcc1	Abcg2	Acat2	Acetyl-Coenzyme A acetyltransferase 2 (acetoacetyl Coenzyme A thiolase)	70.5	32.6	38	102.1	98.2	8	5.9		Acss1	18	5.5	1.3	61.4	3.2	18	61.4	3.2	13.8	0.3	5.6		Aig1				Abat		Abca2		Abl1		Acot1		Abhd2	3.2	-1.7	0.0	-1.5	3.2
	Abcb7		Abcc3	Abhd2	Acly	ATP citrate lyase	46.8	55.5	32.2	81.5	78.3	34.8	25.1		Acy3	0.1	4.9	21.8	0.5	0.3	21.8	0.5	0.3	0.0	43.6	72.7		Alcam				Abca1		Abcc5		Ablim2		Acot2		Abhd4	4.2	6.2	-4.3	-6.2	6.2
	Abcc1		Abcd1	Abhd4	Aco2	Aconitase 2, mitochondrial	31.6	38.5	54	58.3	57.1	29.8	37.2		Adam19	1.8	3.4	9.8	0.2	4.1	9.8	0.2	4.1	0.2	49.0	2.4		Anln				Abca2		Abcd3		Abr		Actl6a		Abhd5	-1.3	5.0	-1.6	-2.2	5.0
	Abcc3		Abcg1	Abhd5	Acot7	Acyl-CoA thioesterase 7	8	114.6	19.9	78.4	226.1	9.1	15.4		Adamts10	11.6	3.1	0.1	9.2	8.8	11.6	9.2	8.8	116.0	1.3	1.3		Anxa5				Abca8a		Abcg1		Abtb2		Adam12		Abi2	2.8	-0.7	-2.1	0.0	2.8
	Abcd1		Abcg2	Abl1	Acox1	Acyl-Coenzyme A oxidase 1, palmitoyl	53.7	35.2	74	93.8	31.5	17.9	71.9		Adamts4	1.5	127.6	61.4	0.5	1.1	127.6	0.5	1.1	0.0	255.2	116.0		Apbb2				Abcb10		Abhd12		Acaa1a		Adam17		Abl1	-3.0	8.8	-3.1	-2.6	8.8
	Abcg1		Abhd12	Ablim2	Acsl1	Acyl-CoA synthetase long-chain family member 1	0.8	6.3	4	40.9	34.7	7.3	17.7		Adamtsl4	0.2	1.2	3.8	0.4	0.1	3.8	0.4	0.1	0.1	9.5	38.0		Apln				Abcb4		Abhd13		Acaca		Adamts1		Ablim2	-2.2	2.2	0.0	0.0	2.2
	Abcg2		Abhd2	Abtb2	Acsl3	Acyl-CoA synthetase long-chain family member 3	73.5	30.1	38.1	139.6	59.2	1.9	27.8		Adap1	10.5	29.2	96.6	0.8	34.1	96.6	0.8	34.1	0.1	120.8	2.8		Apod				Abcb8		Abhd16a		Acap2		Adamts4		Abr	2.1	-4.8	-2.2	4.8	2.1
	Abhd1		Abhd4	Acaa1a	Acss2	Acyl-CoA synthetase short-chain family member 2	44.6	9.5	11.9	62.9	108.2	2	0.7		Adarb2	3.4	0.8	0.1	0.1	6.9	3.4	0.1	6.9	34.0	34.0	0.5		Apoe				Abcc5		Abhd17b		Acat2		Adamtsl1		Abtb2	3.6	-1.3	0.0	-2.2	3.6
	Abhd12		Abhd5	Acan	Actb	Actin, beta	405.6	323.2	536.4	398.4	305.5	1994.4	512.4		Adcy3	17.4	3.8	0.4	6.2	6.7	17.4	6.2	6.7	43.5	2.8	2.6		Arap2				Abcd3		Abhd3		Acin1		Adamtsl4		Acadl	-0.6	2.9	-1.4	-1.0	2.9
	Abhd17b		Abl1	Acap3	Actg1	Actin, gamma 1	449.8	520.9	444.9	432.2	241	1129	764.7		Adcyap1r1	81.3	37.2	2.9	186.5	22.8	81.3	186.5	22.8	28.0	0.4	3.6		Arc				Abcg1		Abhd4		Acly		Adarb2		Acadvl	-0.2	2.1	0.2	-2.2	2.1
	Abhd2		Ablim2	Accn2	Actn4	Actinin, alpha 4	20.4	21.9	22.8	25.7	30.7	26.7	147.5		Add2	9.1	2.1	0.9	0.4	15.5	9.1	0.4	15.5	10.1	22.8	0.6		Arpc1b				Abhd11os		Abhd6		Aco1		Adcy3		Acap3	5.7	-5.7	0.0	0.0	5.7
	Abhd4		Abtb2	Accn4	Actr1a	ARP1 actin-related protein 1 homolog A, centractin alpha (yeast)	36.9	73.2	70.9	101.1	103.2	65.7	59.2		Adi1	14.9	75.9	146.9	4.7	9.4	146.9	4.7	9.4	0.1	31.3	15.6		Arpp21				Abhd12		Abi1		Aco2		Adcy5		Acat1	3.9	-0.9	2.1	-5.1	3.9
	Abhd5		Acaa1a	Acsl1	Actr1b	ARP1 actin-related protein 1 homolog B, centractin beta (yeast)	25.7	51.5	37.6	42.9	39.2	57.4	53.5		Adm	9.2	1.6	0.3	2.6	1	9.2	2.6	1	30.7	3.5	9.2		Arrdc3				Abhd13		Abi2		Acot7		Adgrv1		Ache	2.6	-2.6	0.0	0.0	2.6
	Abl1		Acan	Acsl5	Adam9	ADAM metallopeptidase domain 9 (meltrin gamma)	12.7	9.6	85.2	48.2	14.9	5.6	8		Adora1	41.9	10.2	17.1	10.5	5.4	41.9	10.5	5.4	2.5	4.0	7.8		Arsb				Abhd16a		Abl1		Acox1		Adi1		Acly	2.2	-0.7	0.3	-1.8	2.2
	Ablim2		Acap3	Acss2	Adamts4	ADAM metallopeptidase with thrombospondin type 1 motif, 4	0.5	1.1	1.5	127.6	61.4	0.4	3.9		Adora2b	8.8	1.3	0.4	33.3	1.4	8.8	33.3	1.4	22.0	0.3	6.3		Arsg				Abhd17b		Ablim2		Acsl1		Adm		Acot7	-7.6	20.3	0.0	-12.7	20.3
	Abtb2		Accn1	Acy1	Adap1		0.8	34.1	10.5	29.2	96.6	22.4	0.9		Adrbk2	6.4	2.4	0.5	49.3	14.8	6.4	49.3	14.8	12.8	0.1	0.4		Aspa				Abhd2		Abtb2		Acsl3		Adora2b		Acox1	6.0	0.5	-2.4	-4.2	6.0
	Acaa1a		Accn2	Acy3	Adcyap1r1	Adenylate cyclase activating polypeptide 1 (pituitary) receptor type I	186.5	22.8	81.3	37.2	2.9	1.7	0.5		Adssl1	1	16.3	69.8	0.1	0.8	69.8	0.1	0.8	0.0	698.0	87.3		Atg4c				Abhd3		Acap3		Acss2		Adssl1		Acsl1	-6.2	3.1	0.0	3.2	3.1
	Acaca		Accn4	Adam11	Add1	Adducin 1 (alpha)	59.6	63.3	74.1	195.6	135.4	38.4	51.7		Afap1l2	35.4	18.5	1	20.9	1.4	35.4	20.9	1.4	35.4	1.7	25.3		Atp1a1				Abhd4		Acat1		Actb		Aebp1		Acsl3	3.5	1.6	-0.8	-4.4	3.5
	Acan		Accs	Adam12	Adh5	Alcohol dehydrogenase 5 (class III), chi polypeptide	25.5	26.8	49.3	46.1	42.2	30.3	45.1		Agap2	52.8	12.6	16	1.9	59.8	52.8	1.9	59.8	3.3	27.8	0.9		Atp1a2				Abhd5		Acat2		Actg1		Afap1		Acss1	2.3	-1.4	0.0	-0.9	2.3
	Acap3		Aco2	Adam19	Adi1	Acireductone dioxygenase 1	4.7	9.4	14.9	75.9	146.9	21.8	9.7		Agbl5	5.7	2.6	0.7	3	5	5.7	3	5	8.1	1.9	1.1		Atp1a3				Abhd6		Acbd3		Actn4		Afap1l1		Acss2	-1.9	6.7	-1.7	-3.2	6.7
	Acat2		Acot13	Adam5	Adipor1	Adiponectin receptor 1	31.9	33.6	33.9	64.7	80.4	81.3	173.6		Agmo	4.9	1	2.2	8.9	0.4	4.9	8.9	0.4	2.2	0.6	12.3		Atp2b4				Abi1		Acbd5		Actr10		Afap1l2		Actn4	-2.3	4.0	-0.8	-1.0	4.0
	Acbd4		Acot4	Adam9	Adipor2	Adiponectin receptor 2	17.2	14.7	22.2	25	38	25.6	30.8		AI414108	12.7	19.8	1.9	0.1	9.9	19.8	0.1	9.9	6.7	198.0	2.0		Atp6v0a2				Abi2		Ackr3		Adam22		Aga		Actr8	-0.9	3.0	0.1	-2.2	3.0
	Accn1		Acot7	Adamts2	Ado	2-aminoethanethiol (cysteamine) dioxygenase	2.3	6.5	12.6	59.2	64.4	7.6	2.3		AI504432	5.4	1	0.2	1.4	7.4	5.4	1.4	7.4	27.0	3.9	0.7		B3galt5				Abl1		Aco1		Adamts4		Agl		Acy1	-2.0	4.9	-1.4	-1.5	4.9
	Accn2		Acox1	Adamts4	Adprh	ADP-ribosylarginine hydrolase	26.1	28.9	52.8	39.7	33.5	69.8	42.4		AI836003	8.1	2.6	0.4	0.8	23.4	8.1	0.8	23.4	20.3	10.1	0.3		Bace1				Ablim2		Acot7		Adap1		Agmo		Ada	-1.9	1.9	0.0	0.0	1.9
	Accn4		Acsl1	Adamtsl3	Adssl1	Adenylosuccinate synthase like 1	0.1	0.8	1	16.3	69.8	7.5	0.1		AI848285	4.6	2.8	11.5	1.6	1	11.5	1.6	1	0.4	7.2	11.5		Bcan				Abr		Acox1		Add1		AI854517		Adam11	2.4	-1.3	0.0	-1.2	2.4
	Accs		Acsl3	Adamtsl4	Aes	Amino-terminal enhancer of split	42.7	143.2	109.2	177.6	288.4	97.5	95		AI854517	23.2	5.2	1	36.5	7.7	23.2	36.5	7.7	23.2	0.6	3.0		Bcas1				Abtb2		Acp1		Add3		AI987944		Adam12	2.0	-2.0	0.0	0.0	2.0
	Aco2		Acsl5	Adap1	Agpat1	1-acylglycerol-3-phosphate O-acyltransferase 1 (lysophosphatidic acid acyltransferase, alpha)	25.3	32.8	39.2	52.8	40.1	42.9	14.5		Aif1l	10.7	3.7	7.3	8.3	1.5	10.7	8.3	1.5	1.5	1.3	7.1		Bfsp2				AC092711,4		Acp2		Adi1		Aif1l		Adam15	-2.2	3.0	-2.5	1.7	3.0
	Acot13		Acss2	Adap2	Agpat3	1-acylglycerol-3-phosphate O-acyltransferase 3	100.7	31.3	75.6	61.8	67.6	60.7	28.6		Aim2	1.3	0.1	0.1	0.1	0.2	1.3	0.1	0.2	13.0	13.0	6.5		Bin1				Acaa1a		Acpl2		Adipor2		Akap13		Adam19	-0.7	2.3	0.1	-1.8	2.3
	Acot7		Acy1	Adcy3	Agpat4	1-acylglycerol-3-phosphate O-acyltransferase 4 (lysophosphatidic acid acyltransferase, delta)	3.3	21.3	15.2	121.2	153.9	2.8	15.5		Akap12	4.4	1.5	1.3	5	3.3	4.4	5	3.3	3.4	0.9	1.3		Birc2				Acaca		Acsl1		Adk		Akr7a5		Adam1a	-1.7	1.7	0.0	0.0	1.7
	Acox1		Acy3	Add1	Ahcyl1	S-adenosylhomocysteine hydrolase-like 1	113.9	50.7	61.9	44.6	39	15.7	26.8		Akap13	6.5	2.6	0.3	5.5	1.3	6.5	5.5	1.3	21.7	1.2	5.0		Bmp1				Acadl		Acsl3		Ado		Aldh18a1		Adam22	2.1	-2.1	0.0	0.0	2.1
	Acsl1		Acyp1	Adi1	Ahsa1	AHA1, activator of heat shock 90kDa protein ATPase homolog 1 (yeast)	17.4	35.8	47.7	48.4	47.2	32.5	23.8		Akr1b10	11.5	1.9	1.1	17.2	1.5	11.5	17.2	1.5	10.5	0.7	7.7		Bmp4				Acadvl		Acsl4		Adssl1		Aldh1l1		Adam23	2.7	-1.9	-0.7	0.0	2.7
	Acsl3		Acyp2	Adipor1	Ak3	Adenylate kinase 3	26.6	9.8	30.1	33.1	39.3	6.4	43.8		Aldh18a1	17	9.2	1.5	7.2	8	17	7.2	8	11.3	2.4	2.1		Brca1				Acan		Acss1		Aes		Aldh3b1		Adam9	2.6	0.3	-2.4	-0.4	2.6
	Acsl5		Adam11	Adipor2	Akr1a4		64	162.5	156.4	152.8	145.4	389.5	449.6		Alox5	0.9	10.1	3.8	0.1	0.1	10.1	0.1	0.1	0.2	101.0	101.0		Brinp1				Acap2		Actg1		Agap1		Alg3		Adamts4	-2.4	5.5	-3.0	0.0	5.5
	Acss1		Adam12	Adm	Aktip	AKT interacting protein	14.4	22.4	26.1	33.9	37.5	4.4	10.3		Als2cl	5.5	1.5	0.2	22.3	0.6	5.5	22.3	0.6	27.5	0.2	9.2		Bsn				Acap3		Actn1		Agrn		Amot		Adamtsl1	-3.9	3.9	0.0	0.0	3.9
	Acss2		Adam19	Ado	Alad	Aminolevulinate, delta-, dehydratase	10.6	21.8	32.5	91.2	38.7	11.6	53.8		Amotl1	4.4	1.4	0.5	10.8	3.1	4.4	10.8	3.1	8.8	0.4	1.4		Btg2				Acat1		Acyp2		Ahi1		Amotl2		Adamtsl4	-8.3	23.1	-5.8	-8.9	23.1
	Actl6b		Adam5	Adora1	Alas2	Aminolevulinate, delta-, synthase 2 (sideroblastic/hypochromic anemia)	0.4	10.5	82.3	1.2	11.3	6.2	33.4		Ampd3	38.6	12.8	0.6	19.4	2.1	38.6	19.4	2.1	64.3	2.0	18.4		C030029H02Rik				Acat2		Adam11		AI414108		Ampd3		Adap1	-4.9	8.0	0.0	-3.2	8.0
	Acy1		Adam9	Adora3	Aldoa	Aldolase A, fructose-bisphosphate	109.8	270.5	150.2	163.3	279.1	271.6	187.3		Amz1	14.6	18.4	1.4	1.4	2.1	18.4	1.4	2.1	10.4	13.1	8.8		C1ql1				Acbd3		Adam12		Akap11		Amz1		Adarb2	2.0	-2.0	0.0	0.0	2.0
	Acy3		Adamts2	Adrb2	Aldoc	Aldolase C, fructose-bisphosphate	512.1	28.2	206	29.9	75.4	42.6	4.8		Ankrd29	3.2	0.7	0.4	1.9	2.7	3.2	1.9	2.7	8.0	1.7	1.2		C630043F03Rik				Acbd5		Adam22		Akap9		Angptl1		Adcy5	-2.8	4.7	-1.8	0.0	4.7
	Acyp1		Adamts4	Adssl1	Amfr	Autocrine motility factor receptor	69	36.2	67.4	53.8	37.4	63.9	44.5		Ankrd44	6	9.7	1.6	0.8	3.9	9.7	0.8	3.9	3.8	12.1	2.5		Camk2a				Ache		Adam23		Aldh1a1		Ankmy2		Adcyap1r1	8.1	-4.7	-3.5	0.0	8.1
	Acyp2		Adamts8	Aebp1	Anapc13	Anaphase promoting complex subunit 13	13.7	23.3	34.9	31.2	36.5	33.7	33.9		Anln	2.1	13.3	27.8	2	0.3	27.8	2	0.3	0.1	13.9	92.7		Camkk2				Acin1		Adam9		Aldoa		Ankrd44		Add3	-3.7	7.7	2.8	-6.7	7.7
	Adam11		Adamtsl3	AF251705	Anapc16		19.7	19.3	31.4	35.7	37.4	33.8	41.1		Ano6	9.3	2.5	0.3	9.9	7.7	9.3	9.9	7.7	31.0	0.9	1.2		Camsap2				Ackr3		Adamts1		Amd2		Ankrd6		Adi1	-5.6	17.7	-5.7	-6.5	17.7
	Adam12		Adamtsl4	Afap1l1	Anapc5	Anaphase promoting complex subunit 5	35	78.3	50.2	38.8	42.3	31.2	58.7		Anxa5	7.4	9.2	22.7	15.5	3.1	22.7	15.5	3.1	0.3	1.5	7.3		Capn5				Acly		Adamts4		Anapc11		Ankub1		Adipor2	-7.7	14.6	0.0	-6.8	14.6
	Adam19		Adap1	Agpat4	Ank		25.9	14.1	30	34.9	51.4	11.9	8		Anxa6	48.1	18.5	4.4	42.1	17.6	48.1	42.1	17.6	10.9	1.1	2.7		Car14				Aco1		Adamts7		Ank		Anln		Adk	1.9	0.5	1.0	-3.3	1.9
	Adam23		Adap2	AI118078	Ankrd13a	Ankyrin repeat domain 13A	8.8	14.6	21.2	37.2	42.2	40.5	30.8		Ap3s1	11.6	4.9	2.8	21.6	26.7	11.6	21.6	26.7	4.1	0.5	0.4		Car2				Aco2		Adck5		Ank2		Ano4		Ado	-1.5	16.9	-7.3	-8.2	16.9
	Adam5		Adck1	AI467606	Ankrd40	Ankyrin repeat domain 40	23	10.6	21.2	43.1	56.9	16.9	22.1		Apba2	33.8	25.1	7.3	35.7	39.4	33.8	35.7	39.4	4.6	0.9	0.9		Carhsp1				Acot1		Adcyap1r1		Ank3		Antxr1		Adssl1	-7.0	18.0	-6.9	-4.2	18.0
	Adam9		Adck2	AI607873	Ankrd46	Ankyrin repeat domain 46	19.9	50.1	49.9	64.7	65	8.9	24.6		Apln	5.8	4.1	16.6	17.9	1.9	16.6	17.9	1.9	0.3	0.9	8.7		Cask				Acot2		Add1		Ankrd11		Apln		Aebp1	-2.5	2.5	0.0	0.0	2.5
	Adamts10		Adcy3	AI848285	Anks1b	Ankyrin repeat and sterile alpha motif domain containing 1B	0.6	17	68.7	68.6	53.4	0.6	0.2		Aplp1	127.8	953.1	1677.3	58.2	267.1	1677.3	58.2	267.1	0.1	28.8	6.3		Ccnd1				Acot7		Ado		Ankrd12		Arap1		Afap1	-0.6	2.1	0.9	-2.4	2.1
	Adamts12		Add1	Aif1	Anp32b	Acidic (leucine-rich) nuclear phosphoprotein 32 family, member B	19.1	19.5	27.3	37.7	46.5	21.4	40.9		Apod	54.5	105.5	509.3	0.4	1.1	509.3	0.4	1.1	0.1	1273.3	463.0		Ccp110				Acox1		Adora1		Ankrd13a		Arhgap23		Afap1l1	-2.2	3.9	-1.8	0.0	3.9
	Adamts17		Adh5	Aig1	Ap1s1	Adaptor-related protein complex 1, sigma 1 subunit	13.4	39.7	47	53.9	53.1	36.2	43.8		Aqp4	11.2	0.8	1.4	317.6	11.6	11.2	317.6	11.6	8.0	0.0	1.0		Cd200				Acp1		Adsl		Ankrd28		Arhgap24		Afap1l2	5.1	-3.5	-1.7	0.0	5.1
	Adamts2		Adi1	Aim2	Ap2a1	Adaptor-related protein complex 2, alpha 1 subunit	23.6	59.4	45	52	43.8	32.9	31.1		Arap2	2.2	11.8	6.8	31.6	1.4	11.8	31.6	1.4	0.3	0.4	8.4		Cd59a				Acp2		Afap1l2		Anks1b		Arhgap31		Agmo	-1.1	3.1	-0.2	-1.7	3.1
	Adamts4		Adipor1	Alad	Ap2m1	Adaptor-related protein complex 2, mu 1 subunit	18.2	70.6	50.4	49.5	48.5	56.5	44.8		Arc	4.2	8.4	14.4	10.4	16.2	14.4	10.4	16.2	0.3	1.4	0.9		Cd63				Acpl2		Agap2		Anln		Arhgef10		Agpat3	-0.7	2.9	-2.3	0.0	2.9
	Adamts8		Adipor2	Alas2	Ap2s1	Adaptor-related protein complex 2, sigma 1 subunit	18.1	78.7	59.1	68.8	91	94.5	78.7		Arhgap10	2.4	0.5	0.2	0.3	0.6	2.4	0.3	0.6	12.0	8.0	4.0		Cd82				Acsl1		Ago3		Ano4		Arhgef10l		Agpat4	-2.4	17.0	-6.4	-8.1	17.0
	Adamts9		Adm	Aldh18a1	Apbb1	Amyloid beta (A4) precursor protein-binding, family B, member 1 (Fe65)	14.7	77.9	48.3	156.7	199.7	12.1	2.7		Arhgap20	6.2	4.3	0.3	0.1	9.4	6.2	0.1	9.4	20.7	62.0	0.7		Cd9				Acsl3		Agpat4		Anxa2		Arhgef19		Agpat5	4.5	-0.2	-2.2	-2.1	4.5
	Adamtsl3		Ado	Aldh1a1	Aplp1	Amyloid beta (A4) precursor-like protein 1	58.2	267.1	127.8	953.1	1677.3	19.1	4.2		Arhgap22	4.8	1.4	0.2	1.1	0.4	4.8	1.1	0.4	24.0	4.4	12.0		Cdk19				Acsl4		Agpat5		Anxa5		Arhgef26		Agpat6	0.0	2.7	-0.8	-2.0	2.7
	Adamtsl4		Adora1	Aldh1a2	Aplp2	Amyloid beta (A4) precursor-like protein 2	147.9	181.8	164.7	120.7	87.4	33.6	230.1		Arhgap24	7.1	6.6	0.3	1.1	1	7.1	1.1	1	23.7	6.5	7.1		Cdk5rap2				Acss1		Ahi1		Ap2m1		Arhgef28		Agrn	4.2	-3.1	-1.1	0.0	4.2
	Adap1		Adora3	Aldh1a7	Apoa1bp	Apolipoprotein A-I binding protein	22.7	21.6	41.9	33.3	40.9	42.8	42.6		Arhgap31	28.8	12.3	1	7	1	28.8	7	1	28.8	4.1	28.8		Cdkn1c				Acss2		AI414108		Apbb2		Arhgef40		Agtpbp1	-0.7	2.8	-0.1	-1.9	2.8
	Adap2		Adprh	Aldh1l2	Apod	Apolipoprotein D	0.4	1.1	54.5	105.5	509.3	2.3	159.4		Arhgap39	11.8	5.7	9.4	6.4	11	11.8	6.4	11	1.3	1.8	1.1		Cdo1				Actb		AI854517		Apc		Arl4d		Ahcyl1	1.5	2.6	-1.2	-2.9	2.6
	Adarb2		Adrb2	Aldh3b1	Apoe	Apolipoprotein E	3006.2	200.4	1175.7	142.1	216.1	2460.3	133.1		Arhgdig	11.5	4.9	7	0.4	38.4	11.5	0.4	38.4	1.6	28.8	0.3		Cdv3				Actg1		Aida		Aplp1		Arnt2		Ahsa2	-1.7	1.7	0.0	0.0	1.7
	Adck1		Adssl1	Alox5	App	Amyloid beta (A4) precursor protein (peptidase nexin-II, Alzheimer disease)	58	307.1	139.4	467.8	376.3	36.6	320.1		Arhgef10	4.9	51.5	46.9	4	1.5	51.5	4	1.5	0.1	12.9	34.3		Cep97				Actl6a		Aif1l		Aplp2		Arrdc2		AI414108	3.4	-3.4	0.0	0.0	3.4
	Adck2		Aebp1	Alox5ap	Arf1	ADP-ribosylation factor 1	51.1	104.1	109.9	122	93.4	227.2	201.1		Arhgef26	9.9	2	0.4	50.3	7.5	9.9	50.3	7.5	24.8	0.2	1.3		Cerk				Actn1		Aimp1		Apod		Arsg		Aif1l	-3.7	3.7	0.0	0.0	3.7
	Adcy3		Aes	Alx3	Arf3	ADP-ribosylation factor 3	28.5	98.8	66.6	42.1	33.9	63.7	19.5		Arhgef6	4.7	0.6	0.2	1.7	0.9	4.7	1.7	0.9	23.5	2.8	5.2		Cers2				Actn4		Aimp2		Apoe		Arxes1		Aip	-2.1	4.9	-1.8	-1.0	4.9
	Adcy7		AF251705	Amd1	Arf4	ADP-ribosylation factor 4	64.1	66.1	93.9	163.2	80.2	72.8	110.2		Arl15	9.5	5.2	0.8	3.1	5.9	9.5	3.1	5.9	11.9	3.1	1.6		Cers4				Actr10		Ak2		App		As3mt		Ak3	-2.7	15.3	-3.2	-9.4	15.3
	Adcy8		Afap1l1	Amz1	Arf5	ADP-ribosylation factor 5	39.7	61.5	69.5	62.4	53.7	76.3	83.8		Arl4d	3.5	0.6	1.1	13.7	12.5	3.5	13.7	12.5	3.2	0.3	0.3		Chn2				Actr8		Akap13		Araf		Asb3		Akap11	0.2	2.2	0.2	-2.7	2.2
	Adcyap1r1		Afap1l2	Ang	Arhgap23	Rho GTPase activating protein 23	12	25.3	6.4	41.3	43.9	2.8	5.3		Arpc1b	8.8	73.4	80.6	3.3	1.5	80.6	3.3	1.5	0.1	24.4	53.7		Chst1				Acy1		Akap17b		Arap2		Ascl1		Akap2	-2.5	2.5	0.0	0.0	2.5
	Add1		Agap1	Angpt2	Arhgdia	Rho GDP dissociation inhibitor (GDI) alpha	39.8	69.2	97.3	165.4	191	373.7	122.3		Arrdc2	3.8	7.3	9.3	6.2	2.6	9.3	6.2	2.6	0.4	1.5	3.6		Chst2				Acyp2		Akap8		Arf3		Asic1		Akap6	-1.6	1.6	0.0	0.0	1.6
	Add2		Agfg1	Angptl7	Arhgef10	Rho guanine nucleotide exchange factor (GEF) 10	4	1.5	4.9	51.5	46.9	0.4	8.1		Arsb	279.6	314	35.8	13.3	24.4	314	13.3	24.4	7.8	23.6	12.9		Cldn11				Ada		Alad		Arf4		Asic2		Akr7a5	-0.7	2.6	0.0	-2.0	2.6
	Adh5		Agpat1	Ankfn1	Arhgef2	Rho/rac guanine nucleotide exchange factor (GEF) 2	8.6	18.2	10.3	33.2	36.7	36.9	32.2		Arsg	3.3	12.3	35.4	2.3	2.7	35.4	2.3	2.7	0.1	15.4	13.1		Clic4				Adam11		Alcam		Arglu1		Asic4		Aktip	-1.3	6.7	-1.1	-4.2	6.7
	Adi1		Agpat4	Ankrd13a	Arl2	ADP-ribosylation factor-like 2	11.5	24.6	14.5	66.7	127.1	19.7	28.5		Arxes1	43.8	15	4.2	23.1	24.9	43.8	23.1	24.9	10.4	1.9	1.8		Clmn				Adam12		Aldh1a2		Arhgap23		Aspa		Alcam	3.2	-1.4	-0.7	-1.2	3.2
	Adipor1		Agpat6	Ankrd28	Arl2bp	ADP-ribosylation factor-like 2 binding protein	45	44.4	200.8	96.6	45.1	9.7	86.8		Arxes2	74.8	24.4	12.2	66.5	38.7	74.8	66.5	38.7	6.1	1.1	1.9		Cmtm5				Adam15		Aldh1l2		Arhgap29		Astn2		Aldh1a1	2.1	-5.1	3.1	0.0	2.1
	Adipor2		Agpat9	Ankrd40	Arl6ip1	ADP-ribosylation factor-like 6 interacting protein 1	84.5	102.9	228.2	133.2	119.4	89.4	95.4		Asap3	2	8.4	1.8	2.6	0.5	8.4	2.6	0.5	1.1	3.2	16.8		Cnksr3				Adam17		Aldoc		Arhgap5		Atad2		Aldh1l2	1.5	-1.5	0.0	0.0	1.5
	Adm		Agps	Ankrd43	Arl6ip5	ADP-ribosylation-like factor 6 interacting protein 5	31.3	45.7	77.8	70.4	52.8	93.2	149.3		Ascl1	9.8	1.3	0.1	1.2	2.6	9.8	1.2	2.6	98.0	8.2	3.8		Cnp				Adam19		Alg2		Arhgdia		Atad5		Aldh3a2	0.8	1.8	0.7	-3.2	1.8
	Ado		Ahcy	Ankrd44	Arl8a	ADP-ribosylation factor-like 8A	81.1	115.1	84.6	120.8	98.3	69.4	15.4		Aspa	0.5	29.7	123.3	6.6	0.2	123.3	6.6	0.2	0.0	18.7	616.5		Cntn2				Adam1a		Alg5		Arhgef10		Atat1		Aldh3b1	-3.2	2.0	0.0	1.1	2.0
	Adora1		AI118078	Anks1b	Arl8b	ADP-ribosylation factor-like 8B	35.8	35.9	55.7	64.5	38.9	46.7	30.1		Astn1	47.5	20.2	1.8	55	37.9	47.5	55	37.9	26.4	0.9	1.3		Col9a3				Adam22		Alyref		Arid4b		Atl3		Aldh6a1	-0.7	5.6	1.1	-6.0	5.6
	Adora2b		AI314976	Anln	Arpc1a	Actin related protein 2/3 complex, subunit 1A, 41kDa	18.7	48.1	52	159.4	160.5	36.2	38.1		Atf3	61.9	7.1	9	151.9	12.7	61.9	151.9	12.7	6.9	0.4	4.9		Commd6				Adam23		Amd2		Arl2		Atp10b		Aldoc	12.3	-6.2	0.0	-6.1	12.3
	Adora3		AI414108	Ano2	Arpc1b	Actin related protein 2/3 complex, subunit 1B, 41kDa	3.3	1.5	8.8	73.4	80.6	98.8	75.3		Atg4c	5	12.7	18	5.1	7.1	18	5.1	7.1	0.3	3.5	2.5		Cpd				Adam9		Ampd3		Arl5a		Atp11a		Alg2	3.7	0.2	-1.3	-2.6	3.7
	Adprh		AI467606	Ano3	Arpc3	Actin related protein 2/3 complex, subunit 3, 21kDa	25.6	48.2	59.6	54.9	37	183.4	461.4		Athl1	5.1	1.2	0.3	6.3	3.3	5.1	6.3	3.3	17.0	0.8	1.5		Cryab				Adamts1		Amz1		Arl6ip1		AW047730		Alg3	2.2	-0.8	0.0	-1.3	2.2
	Adrb2		AI597468	Ano4	Arpc4	Actin related protein 2/3 complex, subunit 4, 20kDa	17	34.4	48	42.8	39.1	202.4	82.7		Atp13a4	5.9	0.8	0.3	76.3	1.5	5.9	76.3	1.5	19.7	0.1	3.9		Csad				Adamts4		Angptl4		Arpc1a		B3galt5		Alkbh3	-2.0	2.0	0.0	0.0	2.0
	Adrbk2		AI607873	Anp32b	Arpc5	Actin related protein 2/3 complex, subunit 5, 16kDa	23.6	46.4	46.2	58.2	52.1	62.5	86.3		Atp1a2	243	41.5	23.8	746.6	25.6	243	746.6	25.6	10.2	0.3	9.5		Csmd1				Adamts7		Ank		Arpc1b		B3gat2		Amer2	-2.1	2.1	0.0	0.0	2.1
	Adssl1		AI848285	Anpep	Arsb	Arylsulfatase B	13.3	24.4	279.6	314	35.8	509.7	7.4		Atp1b2	175.5	19.6	21.4	624.3	95.4	175.5	624.3	95.4	8.2	0.3	1.8		Cspg4				Adamtsl1		Ank2		Arpp21		B3glct		Amn1	-2.1	3.7	-1.5	0.0	3.7
	Aebp1		Aif1	Anxa1	Arsg	Arylsulfatase G	2.3	2.7	3.3	12.3	35.4	3.3	2.3		Atp2b4	8	1.7	0.4	19.6	8.8	8	19.6	8.8	20.0	0.4	0.9		Cspg5				Adamtsl4		Ankra2		Arrdc3		B3gnt7		Ampd3	7.4	-5.4	0.3	-2.3	7.4
	Aes		Aig1	Anxa3	Arxes2		66.5	38.7	74.8	24.4	12.2	0.7	17.5		Atp8b1	0.2	1.6	1.2	0.1	0.1	1.6	0.1	0.1	0.2	16.0	16.0		Csrp1				Adap1		Ankrd10		Arsb		B3gnt9		Amz1	3.0	0.0	0.0	-3.0	3.0
	AF251705		Aim2	Apbb1	Asna1	ArsA arsenite transporter, ATP-binding, homolog 1 (bacterial)	22.8	34.5	51.7	61.4	48.2	67.3	51.5		Aven	4.6	5	3.7	2.1	2.2	5	2.1	2.2	1.2	2.4	2.3		Ctnnal1				Adarb2		Ankrd11		Arsg		B4galt2		Anapc1	1.7	0.3	0.6	-2.5	1.7
	Afap1l1		Akirin1	Apbb1ip	Aspa	Aspartoacylase (Canavan disease)	6.6	0.2	0.5	29.7	123.3	0.3	0.2		Axin2	8.5	6.4	0.8	18.4	5.6	8.5	18.4	5.6	10.6	0.5	1.5		Ctps				Adck5		Ankrd17		Asah1		Bak1		Anapc16	-0.9	3.1	0.0	-2.2	3.1
	Afap1l2		Akr1e1	Aph1a	Asrgl1	Asparaginase like 1	96.4	9.1	109.2	86.3	71.9	3.5	4		B230206H07Rik	0.1	1.2	0.7	0.1	0.1	1.2	0.1	0.1	0.1	12.0	12.0		Cwc22				Adcy3		Ankrd28		Aspa		Barx2		Anapc2	2.0	1.8	-1.7	-2.2	2.0
	Agap1		Akr7a5	Aph1c	Atat1		14.9	55	44.3	86.4	75.2	5.7	3.4		B3galnt1	11.1	3.2	1.8	0.7	16.8	11.1	0.7	16.8	6.2	15.9	0.7		Cyp2j12				Adcy5		Ankrd32		Asrgl1		Basp1		Ank	-3.5	14.7	-2.7	-8.6	14.7
	Agap2		Aktip	Aplp1	Atf4	Activating transcription factor 4 (tax-responsive enhancer element B67)	269.1	182.7	123.1	103	72	415.7	277.1		B3galt5	3.3	6.8	20	0.8	0.8	20	0.8	0.8	0.2	25.0	25.0		Cyp2j6				Adcyap1r1		Ankrd40		Atad1		Baz1a		Ank2	-7.9	14.4	-6.6	0.0	14.4
	Agbl5		Alad	Apod	Atox1	ATX1 antioxidant protein 1 homolog (yeast)	17.8	43.7	47.5	46.6	56.3	166.3	362.8		B3gat2	32.6	14.8	1.1	6.3	4	32.6	6.3	4	29.6	5.2	8.2		Cyp51				Add1		Ankrd44		Atat1		Bcas1		Ank3	-4.6	4.6	0.0	0.0	4.6
	Agfg1		Alas2	Apol11b	Atp1a1	ATPase, Na+/K+ transporting, alpha 1 polypeptide	19.8	62.8	112.3	103.9	100	119.4	128.6		B3gnt5	7.2	1.5	0.2	6.6	2.3	7.2	6.6	2.3	36.0	1.1	3.1		Cystm1				Add3		Anks1b		Atf4		Bcat1		Ankib1	-0.8	5.5	-2.0	-2.6	5.5
	Agmo		Aldh18a1	Aqp3	Atp1a2	ATPase, Na+/K+ transporting, alpha 2 (+) polypeptide	746.6	25.6	243	41.5	23.8	14.6	25		B3gnt7	16.8	6.2	0.1	0.1	1.1	16.8	0.1	1.1	168.0	168.0	15.3		D430041D05Rik				Adgrv1		Anln		Atp1a1		Bcl2l13		Ankra2	1.6	0.4	0.0	-1.9	1.6
	Agpat1		Aldh1a1	Arap3	Atp1b2	ATPase, Na+/K+ transporting, beta 2 polypeptide	624.3	95.4	175.5	19.6	21.4	14.3	7.2		B3gnt9-ps	0.9	10.9	10	0.1	1.6	10.9	0.1	1.6	0.1	109.0	6.8		Daam1				Adi1		Ano10		Atp1a2		Bend7		Ankrd10	1.9	-0.8	1.2	-2.2	1.9
	Agpat4		Aldh1a2	Arf4	Atp1b3	ATPase, Na+/K+ transporting, beta 3 polypeptide	29	56	44.5	33.7	42.3	93.1	56.9		Baalc	35	5.1	9.1	108.4	23	35	108.4	23	3.8	0.3	1.5		Dbndd2				Adipor2		Anp32e		Atp1a3		Bex4		Ankrd13a	-3.1	9.7	-4.4	-2.3	9.7
	Agpat6		Aldh1a7	Arhgap10	Atp5a1	ATP synthase, H+ transporting, mitochondrial F1 complex, alpha subunit 1, cardiac muscle	121.1	231.8	253	207	135.3	195.3	233.1		Bace2	0.2	12.8	16.4	0.6	0.2	16.4	0.6	0.2	0.0	27.3	82.0		Dct				Adk		Ap2a1		Atp1b1		Bfsp2		Ankrd40	-0.5	2.5	0.0	-1.9	2.5
	Agps		Aldh1l2	Arhgap22	Atp5b	ATP synthase, H+ transporting, mitochondrial F1 complex, beta polypeptide	215.6	384.8	423.5	427.6	277	280.6	364.6		Bag2	5.1	3	1	3.2	5.2	5.1	3.2	5.2	5.1	1.6	1.0		Ddc				Adm		Ap3m1		Atp1b3		Bhlhb9		Ankrd46	3.3	4.1	-3.4	-4.0	4.1
	Ahcy		Aldh3b1	Arhgap24	Atp5c1	ATP synthase, H+ transporting, mitochondrial F1 complex, gamma polypeptide 1	52	81.5	104.6	92.8	78.3	80.7	160.1		Baiap2	13.2	13.8	5.1	5.2	37.8	13.8	5.2	37.8	2.6	2.7	0.4		Ddit3				Ado		Apba1		Atp2a2		Bmp1		Ankrd49	-1.2	1.8	-0.7	0.0	1.8
	AI118078		Alg14	Arhgap25	Atp5d	ATP synthase, H+ transporting, mitochondrial F1 complex, delta subunit	51.4	105.1	90.1	97.4	101.7	127.3	130.8		Bbs1	3.7	2	1.5	2.1	4.3	3.7	2.1	4.3	2.5	1.8	0.9		Ddit4				Adora1		Apbb1		Atp2b1		Bmp2k		Ankub1	-2.0	2.0	0.0	0.0	2.0
	AI314976		Alkbh4	Arhgap27	Atp5e	ATP synthase, H+ transporting, mitochondrial F1 complex, epsilon subunit	63.4	90.2	143.4	170.2	162.1	146.4	288.4		BC031353	7.4	22.6	12.2	13.5	17.8	22.6	13.5	17.8	0.6	1.7	1.3		Ddr1				Adora2b		Apip		Atp5a1		Bmp4		Anln	-10.6	23.2	0.0	-12.6	23.2
	AI414108		Alox5	Arhgap30	Atp5f1	ATP synthase, H+ transporting, mitochondrial F0 complex, subunit B1	24.2	44.1	41.8	44.8	33.6	15.8	49.2		BC068157	11.9	3.6	1.2	0.9	11.9	11.9	0.9	11.9	9.9	13.2	1.0		Ddx39b				Adsl		Aplp1		Atp5b		Bmp7		Ano10	-1.0	3.5	0.5	-3.0	3.5
	AI504432		Alox5ap	Arhgap31	Atp5g2	ATP synthase, H+ transporting, mitochondrial F0 complex, subunit C2 (subunit 9)	21.9	31.5	59.3	55.5	58.7	80.8	68.3		Bcan	556	549.7	75.5	817.8	47.3	556	817.8	47.3	7.4	0.7	11.8		Desi1				Adssl1		Aplp2		Atp5c1		Brca1		Ano4	-4.3	8.3	-4.1	0.0	8.3
	AI597468		Alx3	Arhgap4	Atp5g3	ATP synthase, H+ transporting, mitochondrial F0 complex, subunit C3 (subunit 9)	143.3	243	197.8	178.2	145.2	110	233.9		Bcas1	94.9	531.1	416.2	0.2	3.9	531.1	0.2	3.9	0.2	2655.5	136.2		Dhcr24				Aebp1		Apmap		Atp5e		Brinp1		Anp32e	1.8	0.8	-0.2	-2.4	1.8
	AI836003		Amd1	Arhgap9	Atp5j	ATP synthase, H+ transporting, mitochondrial F0 complex, subunit F6	43.5	75.8	77.9	61.3	61.8	36.4	145		Bend7	3.8	2.7	0.6	1.3	0.6	3.8	1.3	0.6	6.3	2.9	6.3		Dnajb1				Aes		Apoa1bp		Atp5f1		Brinp3		Anxa6	4.2	-5.6	1.2	0.3	4.2
	AI848285		Amdhd2	Arhgdia	Atp5j2	ATP synthase, H+ transporting, mitochondrial F0 complex, subunit F2	34.5	83.1	88.4	85.9	99.9	97.8	160.6		Bex4	17.3	8.1	1.1	4.6	29.6	17.3	4.6	29.6	15.7	3.8	0.6		Dnajb2				Afap1		Apoe		Atp5g1		Brip1os		Ap3m1	-0.9	3.5	-0.4	-2.2	3.5
	AI854517		Ampd3	Arhgdib	Atp5o	ATP synthase, H+ transporting, mitochondrial F1 complex, O subunit (oligomycin sensitivity conferring protein)	25	58.6	52.3	43.6	46.9	42	77.8		Bfsp2	1.4	6.9	2.8	0.4	0.2	6.9	0.4	0.2	0.5	17.3	34.5		Dock4				Afap1l1		App		Atp5g2		Btbd1		Apba2	2.5	-2.5	0.0	0.0	2.5
	Aif1		Amz1	Arhgef10	Atp6ap1	ATPase, H+ transporting, lysosomal accessory protein 1	67.9	123.5	116.8	160.4	114.6	228.9	70		Bgn	23.1	19.8	1.2	12.2	2.4	23.1	12.2	2.4	19.3	1.9	9.6		Dock9				Afap1l2		Appl1		Atp5g3		Btbd16		Apbb1	-3.5	11.3	-7.9	0.0	11.3
	Aif1l		Anapc10	Arhgef3	Atp6ap2	ATPase, H+ transporting, lysosomal accessory protein 2	48.2	74	44.9	32.3	30.2	52	36.1		Bhlhb9	26.7	12.1	1	15	22	26.7	15	22	26.7	1.8	1.2		Dpy19l1				Aga		Aprt		Atp5j		Btbd17		Apbb2	-2.0	7.2	-1.2	-4.1	7.2
	Aig1		Anapc11	Arhgef6	Atp6v0a2	ATPase, H+ transporting, lysosomal V0 subunit a2	18.3	4.6	19.4	54.6	20.6	31.3	19.5		Bhlhe40	16.8	16.8	3.3	392.3	10.2	16.8	392.3	10.2	5.1	0.0	1.6		Dqx1				Agap1		Araf		Atp5j2		Btd		Apc	1.4	5.1	-3.0	-3.5	5.1
	Aim2		Anapc13	Arl2	Atp6v0b	ATPase, H+ transporting, lysosomal 21kDa, V0 subunit b	63.6	125	137.5	189.7	167.2	283.7	115.8		Bid	4.3	1.9	0.2	0.5	4	4.3	0.5	4	21.5	8.6	1.1		Dusp1				Agap2		Arf4		Atp6ap2		C1ql1		Apc2	3.1	-3.1	0.0	0.0	3.1
	Airn		Anapc16	Arl2bp	Atp6v0d1	ATPase, H+ transporting, lysosomal 38kDa, V0 subunit d1	33.1	88.9	81.4	96.7	66.6	136	64.8		Bin1	34.5	143.4	182.8	7.9	104.1	182.8	7.9	104.1	0.2	23.1	1.8		Dusp26				Agl		Arfip1		Atp6v0a1		C1ql2		Aplp1	-15.3	15.3	0.0	0.0	15.3
	Akap12		Ang	Arl5a	Atp6v0e		38	13.5	96.6	67	27.8	140.5	120.2		Bmf	0.9	2.6	4.4	0.3	0.7	4.4	0.3	0.7	0.2	14.7	6.3		E330020D12Rik				Agmo		Arfrp1		Atp6v0a2		C1ql3		Apod	-28.1	54.5	2.8	-29.3	54.5
	Akap13		Angpt2	Arl6ip1	Atp6v0e2	ATPase, H+ transporting V0 subunit e2	37.6	116.6	133.5	116.3	87.4	20.5	26.6		Bmp4	10.6	37.4	1.9	0.1	0.3	37.4	0.1	0.3	5.6	374.0	124.7		Ece1				Ago3		Arhgap21		Atp6v0b		C1qtnf6		Appbp2	-0.1	1.9	0.7	-2.5	1.9
	Akirin1		Angptl6	Arpc1a	Atp6v1b2	ATPase, H+ transporting, lysosomal 56/58kDa, V1 subunit B2	23.1	83.9	56.3	49.1	44.9	94.8	35		Bmp7	31.8	5.7	0.3	22.1	18.5	31.8	22.1	18.5	106.0	1.4	1.7		Edil3				Agpat3		Arhgap23		Atp6v0c-ps2		Calb2		Appl2	-2.0	5.7	-1.5	-2.2	5.7
	Akna		Angptl7	Arpc1b	Atp6v1e1	ATPase, H+ transporting, lysosomal 31kDa, V1 subunit E1	23.7	89.7	50.8	69	81.6	70.4	70.9		Bmper	4.9	0.9	0.1	7.6	3.3	4.9	7.6	3.3	49.0	0.6	1.5		Ednrb				Agpat4		Arhgap24		Atp6v0e		Calcrl		Arap2	-6.6	13.3	0.0	-6.7	13.3
	Akr1b10		Ank	Arsb	Atp6v1f	ATPase, H+ transporting, lysosomal 14kDa, V1 subunit F	18.2	51.1	42.2	40.2	48.6	128.4	61.6		Bok	13.3	2.7	1.3	1	12.8	13.3	1	12.8	10.2	13.3	1.0		Efhd1				Agpat5		Arhgap31		Atp6v0e2		Car14		Arc	-3.3	5.8	-2.5	0.0	5.8
	Akr1e1		Ankfn1	Arsg	Atp6v1g1	ATPase, H+ transporting, lysosomal 13kDa, V1 subunit G1	24.3	59	40.6	79.3	80	73.9	50.9		Brca1	1.7	6.4	1.4	1.1	0.3	6.4	1.1	0.3	1.2	5.8	21.3		Efnb3				Agpat6		Arhgap5		Atp6v1a		Car8		Arfgap3	-1.3	2.6	0.8	-2.0	2.6
	Akr7a5		Ankib1	Asah2	Atp8a1	ATPase, aminophospholipid transporter (APLT), class I, type 8A, member 1	35.3	12.1	20.1	27.9	33	6.9	13.6		Btbd16	0.1	1.6	2.6	0.1	0.1	2.6	0.1	0.1	0.0	26.0	26.0		Efr3b				Agrn		Arhgef10		Atp6v1b2		Carhsp1		Arfgef2	-1.9	3.4	-0.4	-1.1	3.4
	Aktip		Ankrd13a	Asap3	Atp9a	ATPase, class II, type 9A	12.2	104.5	96.7	129.2	123.2	6	12.1		Btg2	21	1.1	2.2	112.7	33.3	21	112.7	33.3	9.5	0.2	0.6		Egr2				Agtpbp1		Arhgef10l		Atp6v1c1		Carns1		Arfip2	-0.5	2.6	-0.3	-1.9	2.6
	Alad		Ankrd23	Asb2	Atpif1	ATPase inhibitory factor 1	23.5	166.5	92.7	53.9	71.8	85.9	153.6		C030030A07Rik	0.2	5.6	12.7	0.1	0.2	12.7	0.1	0.2	0.0	127.0	63.5		Elovl1				Ahcyl1		Arhgef2		Atp6v1d		Caskin2		Arhgap12	1.9	-1.5	0.7	-1.0	1.9
	Alas2		Ankrd28	Ascl1	Atxn10	Ataxin 10	39	102.9	83.8	63.5	40.9	42.3	36.3		C1ql1	358.2	93	1.7	0.6	8.5	358.2	0.6	8.5	210.7	597.0	42.1		Elovl5				Ahi1		Arhgef28		Atp6v1e1		Casp3		Arhgap21	1.8	2.0	0.0	-3.8	2.0
	Alcam		Ankrd39	Asf1b	Atxn7l3b		35.6	74.1	79.4	117	84	14.1	27.8		C1ql2	14.6	2	0.1	0.1	1.8	14.6	0.1	1.8	146.0	146.0	8.1		Elovl6				Ahsa2		Arhgef40		Atp6v1g1		Cav2		Arhgap23	-17.2	17.2	0.0	0.0	17.2
	Aldh18a1		Ankrd40	Aspa	Auh	AU RNA binding protein/enoyl-Coenzyme A hydratase	4.8	15.5	11.8	23.3	29.4	8.5	10.6		C1qtnf6	24.3	11.5	1.1	12.2	2.7	24.3	12.2	2.7	22.1	2.0	9.0		Elovl7				AI414108		Arid4a		Atp8a1		Cbfb		Arhgap31	8.4	-4.1	-1.3	-3.0	8.4
	Aldh1a1		Ankrd43	Atg4c	Aup1	Ancient ubiquitous protein 1	26.8	18.4	42.4	38.4	31.1	157.8	41.5		C430049B03Rik	7.4	3.4	0.2	0.3	0.3	7.4	0.3	0.3	37.0	24.7	24.7		Eml1				AI854517		Arl2bp		Atpif1		Cbr3		Arhgap35	4.6	-2.8	-1.9	0.0	4.6
	Aldh1a2		Ankrd44	Atp10b	Aurkaip1	Aurora kinase A interacting protein 1	16.5	24.7	36.1	47.4	51.9	26	34.2		C530008M17Rik	7	2.6	1.7	1.4	14.7	7	1.4	14.7	4.1	5.0	0.5		Endod1				AI987944		Arl4a		Atrx		Cc2d1b		Arhgap39	-1.9	1.9	0.0	0.0	1.9
	Aldh1a7		Ankrd57	Atp6v0a2	B2m	Beta-2-microglobulin	32.4	10.9	121.4	17.4	18.3	919.5	572.3		C630043F03Rik	0.9	3.6	5.9	3.5	1.7	5.9	3.5	1.7	0.2	1.7	3.5		Eno2				Aida		Arl6ip1		Atxn10		Ccdc106		Arhgap5	2.3	0.8	-0.5	-2.7	2.3
	Aldh1l2		Anks1b	Atp6v0a4	B3gat1	Beta-1,3-glucuronyltransferase 1 (glucuronosyltransferase P)	21	46.8	66.9	44.5	47.5	2.3	0.2		Cables1	7.8	2.1	0.7	5.1	2.4	7.8	5.1	2.4	11.1	1.5	3.3		Enpp2				Aif1l		Arl6ip6		Atxn7l3b		Ccdc13		Arhgef10	-8.0	17.5	-9.6	0.0	17.5
	Aldh3b1		Anln	Atp6v0e	Bace1	Beta-site APP-cleaving enzyme 1	10.7	20.2	18.2	67.2	37.2	1.4	5.3		Cabp1	4.8	1.2	3.6	0.4	5.1	4.8	0.4	5.1	1.3	12.0	0.9		Enpp6				Aimp1		Armcx3		B2m		Ccdc134		Arhgef7	2.9	-1.6	0.0	-1.3	2.9
	Aldh3b2		Ano10	Atrn	Bag1	BCL2-associated athanogene	16.2	26.8	27.3	57.9	66.8	58.6	53.7		Cachd1	4.9	1.6	1.1	19.1	3.9	4.9	19.1	3.9	4.5	0.3	1.3		Epb4,1l2				Aimp2		Armcx5		B3galt5		Ccdc24		Arhgef9	1.8	-1.1	-0.6	0.0	1.8
	Alg14		Ano2	AV320801	Bag6		29.3	60	50.2	50.2	30.8	57.9	33.8		Cacna1d	7.7	2.4	0.1	2.2	6.8	7.7	2.2	6.8	77.0	3.5	1.1		Epb4,1l3				Aip		Arpc1a		B3gat1		Ccdc58		Arid4b	-0.6	5.1	-1.2	-3.4	5.1
	Alkbh4		Ano3	Aven	Banf1	Barrier to autointegration factor 1	23.3	47.4	65.3	42	29.1	39.1	87		Cacna1e	6	1.1	0.1	0.3	5.6	6	0.3	5.6	60.0	20.0	1.1		Ephb1				Ak2		Arpc1b		Bace1		Cd24a		Arid5b	-3.8	4.9	-2.0	0.9	4.9
	Alox5		Ano4	AW046200	Basp1	Brain abundant, membrane attached signal protein 1	2.4	436.2	115.2	26.5	10.1	159.5	3.2		Cacna2d3	8	1.4	0.5	0.4	35	8	0.4	35	16.0	20.0	0.2		Erbb2ip				Ak3		Arpp21		Basp1		Cd302		Arl2bp	16.1	-0.3	-5.5	-10.3	16.1
	Alox5ap		Anp32b	B230118H07Rik	Bax	BCL2-associated X protein	26	30.7	50.4	50.3	32.3	79.1	41		Cacng4	275.8	79.4	1.5	14.7	30.6	275.8	14.7	30.6	183.9	18.8	9.0		Erc2				Akap11		Arrdc3		Baz2b		Cd82		Arl4d	-3.5	5.4	-1.8	0.0	5.4
	Alpl		Anp32e	B230206H07Rik	BC002163		23.5	52.1	55.3	61.7	66.7	26.3	95		Calcrl	27.6	5.3	0.1	0.2	0.5	27.6	0.2	0.5	276.0	138.0	55.2		Erf				Akap13		Arsb		BC005561		Cdc42ep1		Arl6ip4	-2.0	2.0	0.0	0.0	2.0
	Als2cl		Anpep	B2m	BC031181		50.9	61.3	70.3	156.3	179.4	48.9	69.3		Caly	31	5.6	2.7	0.8	65.9	31	0.8	65.9	11.5	38.8	0.5		Ermn				Akap17b		Arx		BC031181		Cdc42ep2		Armc1	0.8	2.7	-1.2	-2.2	2.7
	Alx3		Anxa1	B3galt5	Bcan	Brevican	817.8	47.3	556	549.7	75.5	12	1.7		Camk1d	3	0.6	0.4	4.8	4.1	3	4.8	4.1	7.5	0.6	0.7		Etv1				Akap2		Arxes1		Bcan		Cdca7		Arnt2	-1.9	5.8	-3.8	0.0	5.8
	Amd1		Anxa3	B3gat2	Bcap31	B-cell receptor-associated protein 31	34.3	27.9	50.4	57.7	81.1	85.7	98.7		Camk1g	4.5	0.7	0.3	2	6.6	4.5	2	6.6	15.0	2.3	0.7		Etv6				Akap6		Arxes2		Bcap31		Cdh11		Arpp21	3.1	-3.1	0.0	0.0	3.1
	Amdhd2		Apbb1	B3gnt2	Bcar1	Breast cancer anti-estrogen resistance 1	5.2	13	8.5	67	41.3	1	32.1		Camkk1	6	2.7	0.5	3.9	7.3	6	3.9	7.3	12.0	1.5	0.8		Evi2a-evi2b				Akap8		Asah1		Bcas1		Cdh20		Arrb1	1.8	-2.1	1.5	-1.3	1.8
	Amotl1		Apbb1ip	B3gnt6	Bcas1	Breast carcinoma amplified sequence 1	0.2	3.9	94.9	531.1	416.2	2.7	0.1		Camkv	8.2	1.4	7.5	0.7	32.3	8.2	0.7	32.3	1.1	11.7	0.3		Fa2h				Akap9		Asap3		Bclaf1		Cdk18		Arrdc2	-2.7	7.2	0.0	-4.4	7.2
	Ampd3		Aph1a	B3gnt7	Bcl2l1	BCL2-like 1	11.7	23.4	10.4	19.7	45.7	125.1	24.1		Cand2	3.5	0.7	0.1	2.6	1.3	3.5	2.6	1.3	35.0	1.3	2.7		Fabp7				Akr7a5		Asb1		Bet1		Cdk5rap2		Arrdc3	-9.6	22.6	-6.9	-6.2	22.6
	Amz1		Aph1b	B3gnt9-ps	Bcl2l2	BCL2-like 2	14.3	29.8	14.9	22.4	35	2.1	5		Cap2	4.7	0.6	0.8	8.1	1.8	4.7	8.1	1.8	5.9	0.6	2.6		Faim2				Aktip		Ascl1		Bex2		Cdkn1c		Arsa	-1.7	3.3	-0.9	-0.6	3.3
	Anapc10		Aph1c	Bace1	Bdh1	3-hydroxybutyrate dehydrogenase, type 1	29.9	24.8	18.1	48.1	31	1.3	0.6		Car10	6.9	1.1	0.5	0.6	40.7	6.9	0.6	40.7	13.8	11.5	0.2		Fam107b				Alad		Asf1a		Bfsp2		Cdo1		Arsb	12.3	-4.3	-1.9	-6.2	12.3
	Anapc11		Apip	Bace2	Bex2	Brain expressed X-linked 2	18.1	166.9	77.8	48.8	12.8	3.7	2.3		Car14	0.1	16.6	36.3	0.2	0.1	36.3	0.2	0.1	0.0	181.5	363.0		Fam13c				Alcam		Asf1b		Bgn		Cdr2l		Arsg	-10.1	29.8	-9.5	-10.3	29.8
	Anapc13		Aplp1	Bag1	Bin1	Bridging integrator 1	7.9	104.1	34.5	143.4	182.8	279.4	13.3		Car2	23.2	92.7	309.7	148.5	9.8	309.7	148.5	9.8	0.1	2.1	31.6		Fam213b				Aldh18a1		Ash1l		Bicd2		Cenpe		Arvcf	2.5	-1.4	0.0	-1.2	2.5
	Anapc16		Apoa1bp	Bak1	Bnip3	BCL2/adenovirus E1B 19kDa interacting protein 3	6.7	19.7	8	20.6	31.6	5.5	11.5		Car8	15.2	5.1	0.5	31.2	3.5	15.2	31.2	3.5	30.4	0.5	4.3		Fam214a				Aldh1a1		Asic1		Bin1		Cenpf		Arxes2	3.2	-3.2	0.0	0.0	3.2
	Ang		Apod	Bank1	Bola2	BolA homolog 2 (E. coli)	8.5	21	24.3	37.8	38.5	28.7	46.9		Carhsp1	14	76.9	117.4	12.1	29.3	117.4	12.1	29.3	0.1	9.7	4.0		Far1				Aldh1a2		Asic2		Birc2		Cenpq		Asb8	-0.1	1.9	0.0	-1.7	1.9
	Angpt2		Apol11b	Barx2	Bpgm	2,3-bisphosphoglycerate mutase	18	13.3	56.8	73.6	116.5	4.6	34.6		Carns1	0.5	8.3	24.6	0.6	0.8	24.6	0.6	0.8	0.0	41.0	30.8		Fbxl5				Aldh1l1		Asns		Bmp1		Cep97		Asic1	4.5	-4.5	0.0	0.0	4.5
	Angptl1		Apool	Batf	Bpnt1	3'(2'), 5'-bisphosphate nucleotidase 1	12.9	17.6	15.5	25.2	32.6	7.1	9.1		Cask	28.5	24	3.3	12.3	12.1	28.5	12.3	12.1	8.6	2.3	2.4		Fbxo7				Aldh1l2		Aspm		Bmp4		Cers2		Asns	1.5	-1.7	1.5	-1.4	1.5
	Angptl2		App	BC013712	Brd2	Bromodomain containing 2	87.9	87.5	60.2	67.2	43.6	102.9	89.3		Caskin1	20.6	9	2.3	40.5	24.8	20.6	40.5	24.8	9.0	0.5	0.8		Fdps				Aldh3a2		Asrgl1		Bnip3l		Chadl		Aspa	-21.0	41.3	-20.2	0.0	41.3
	Angptl6		Aqp3	BC016495	Brp44	Brain protein 44	17.5	35.2	40.1	46.9	44.3	18.3	31.8		Cav1	80.4	23.4	1.3	5.7	1.4	80.4	5.7	1.4	61.8	14.1	57.4		Fez1				Aldh3b1		Astn1		Bod1l		Chd7		Asrgl1	6.5	-1.2	0.0	-5.3	6.5
	Angptl7		Arap3	BC017612	Brp44l	Brain protein 44-like	29.1	31.8	34.9	45.2	76.5	17	36.1		Cav2	34.5	7.2	0.5	13.6	4.3	34.5	13.6	4.3	69.0	2.5	8.0		Fgfr2				Aldh6a1		Atad2		Bpgm		Chdh		Astn1	4.0	-4.0	0.0	0.0	4.0
	Ank		Arf4	BC028528	Brsk1	BR serine/threonine kinase 1	9.9	51	23.7	51.4	48	12.3	0.6		Cbr3	21.6	4.6	1.7	28.5	1.8	21.6	28.5	1.8	12.7	0.8	12.0		Fnbp1				Aldoa		Atcay		Brd2		Chrna4		Atad1	0.8	3.0	-1.5	-2.3	3.0
	Ankfn1		Arhgap1	BC031181	Bsg	Basigin (Ok blood group)	98.1	152.7	243.8	97.7	63.3	263.2	7485		Cbs	4.7	0.5	1.8	91.4	3.7	4.7	91.4	3.7	2.6	0.1	1.3		Fosb				Aldoc		Ate1		Bsg		Chst11		Atat1	1.5	-1.5	0.0	0.0	1.5
	Ankib1		Arhgap10	BC048355	Bud31	BUD31 homolog (S. cerevisiae)	23.1	21.9	35.9	44.4	36.2	41.5	71.7		Ccdc106	9.5	3.7	1.6	1.5	10	9.5	1.5	10	5.9	6.3	1.0		Frmd4a				Alg2		Atg3		Btf3		Chst3		Atcay	3.1	-3.1	0.0	0.0	3.1
	Ankrd13a		Arhgap11a	BC057022	Bzw1	Basic leucine zipper and W2 domains 1	31.8	47	55.9	79.3	38.6	16.6	66.8		Ccdc71	4	2.4	2.2	2.6	3.6	4	2.6	3.6	1.8	1.5	1.1		Frmd8				Alg3		Atl1		Btg1		Chst5		Atg12	2.2	-0.8	-0.6	-0.8	2.2
	Ankrd23		Arhgap19	BC096441	C030046I01Rik		15.4	58.8	45	52.6	79.3	52.8	17		Cck	8.8	1.3	11.9	4	70.5	11.9	4	70.5	0.7	3.0	0.2		Fscn1				Alg5		Atmin		Btg2		Chst7		Atg16l2	1.6	-1.0	0.0	-0.5	1.6
	Ankrd28		Arhgap22	Bcam	C1qa	Complement component 1, q subcomponent, A chain	2.2	2.4	96.3	7.1	20.8	3987.5	0.5		Ccnd1	70.5	8.6	1	39	3.7	70.5	39	3.7	70.5	1.8	19.1		Fxyd6				Alkbh3		Atox1		Bzw1		Chst8		Atg3	-0.8	4.3	-2.6	-1.0	4.3
	Ankrd29		Arhgap23	Bcap31	C1qbp	Complement component 1, q subcomponent binding protein	20.3	38.3	39.6	61.8	23.6	49.9	28		Ccnd2	9	1	0.5	64.8	14	9	64.8	14	18.0	0.1	0.6		Fyn				Alyref		Atp11a		C030029H02Rik		Chsy1		Atg4b	-1.0	3.2	-0.1	-2.0	3.2
	Ankrd39		Arhgap24	Bcar1	C1ql1	Complement component 1, q subcomponent-like 1	0.6	8.5	358.2	93	1.7	0.7	0.1		Ccnd3	45.3	10.2	2.8	24.3	9.1	45.3	24.3	9.1	16.2	1.9	5.0		Gabra1				Amd2		Atp1a1		C1d		Ckap2		Atg4c	-2.4	5.4	0.0	-2.9	5.4
	Ankrd40		Arhgap25	Bcas1	Cacng4	Calcium channel, voltage-dependent, gamma subunit 4	14.7	30.6	275.8	79.4	1.5	0.6	0.2		Ccnj	3.9	3.5	0.7	3	3	3.9	3	3	5.6	1.3	1.3		Gabrb2				Amer2		Atp1a2		C1qa		Cldn11		Atp11a	-1.4	8.9	-4.3	-3.3	8.9
	Ankrd43		Arhgap27	Bcat1	Cacng7	Calcium channel, voltage-dependent, gamma subunit 7	25.5	56.6	103	100	86.3	8.7	0.4		Cd24a	5.3	0.5	0.8	13.764711	95.7	5.3	13.764711	95.7	6.6	0.4	0.1		Gabrg2				Amn1		Atp1b1		C1qb		Clgn		Atp1a2	10.9	-12.5	14.3	-12.7	10.9
	Ankrd44		Arhgap29	Bcl2a1a	Cadm2	Cell adhesion molecule 2	36.4	15.4	36.4	51.2	8	0.2	0.2		Cd276	17	4.5	0.2	5.648036	5.4	17	5.648036	5.4	85.0	3.0	3.1		Gad1				Amot		Atp1b2		Cacnb4		Clmn		Atp1b2	16.1	-11.7	7.9	-12.2	16.1
	Ankrd57		Arhgap30	Bcl2a1b	Cadm4	Cell adhesion molecule 4	92.6	89.7	290.1	437.5	282	7.9	8.6		Cd302	27.5	5.3	1.1	11.373588	4.7	27.5	11.373588	4.7	25.0	2.4	5.9		Gad2				Amotl2		Atp2b1		Cadm1		Cln3		Atp2c1	-0.6	6.3	-3.7	-2.1	6.3
	Ankrd6		Arhgap31	Bcl2a1d	Calm1	Calmodulin 1 (phosphorylase kinase, delta)	47.6	219.5	123.7	135.6	124.7	57.3	255		Cd59a	1.4	4.1	16.3	0.455984	3.2	16.3	0.455984	3.2	0.1	35.7	5.1		Galnt6				Ampd3		Atp5e		Cadm2		Cmtm3		Atp6v0a2	1.9	0.5	0.1	-2.6	1.9
	Anks1b		Arhgap4	Bcl3	Calm2	Calmodulin 2 (phosphorylase kinase, delta)	35.5	317	115.6	54.8	59.7	92.6	128.9		Cd70	1.3	0.1	0.1	0.1	0.2	1.3	0.1	0.2	13.0	13.0	6.5		Gamt				Amz1		Atp5g1		Cadm4		Cmtm4		Atp6v1c1	-2.5	1.5	-3.6	4.6	1.5
	Anln		Arhgap9	Bcl6b	Calm3	Calmodulin 3 (phosphorylase kinase, delta)	35.5	305.6	126.7	117.9	315.9	87.5	78.6		Cd82	8	104.7	155.8	6.4077415	1.6	155.8	6.4077415	1.6	0.1	24.3	97.4		Gap43				Anapc1		Atp5g2		Cald1		Cnksr3		Atp6v1h	1.1	1.8	-2.4	-0.5	1.8
	Ano10		Arhgdia	Bend7	Calr	Calreticulin	217.7	156.3	358.8	289.6	130.1	435.1	320.9		Cdc14a	5.5	1.2	0.3	6.9	1.3	5.5	6.9	1.3	18.3	0.8	4.2		Gatm				Anapc11		Atp5l		Calm1		Cnpy4		Atp9a	-4.0	4.0	0.0	0.0	4.0
	Ano2		Arhgdib	Bet1	Calu	Calumenin	73.8	38.3	62.8	67.3	27.3	32	157.8		Cdc42ep1	25.6	20.7	37.4	16.4	1.4	37.4	16.4	1.4	0.7	2.3	26.7		Gda				Anapc16		Atp6ap1		Calm2		Cntn4		Atrn	1.0	4.9	-1.9	-3.9	4.9
	Ano3		Arhgef10	Bfsp2	Camk2a	Calcium/calmodulin-dependent protein kinase (CaM kinase) II alpha	0.8	10.3	46.1	6.3	47.2	42.9	0.5		Cdc42ep2	0.8	17.5	59.6	1.7	4	59.6	1.7	4	0.0	35.1	14.9		Gjb1				Anapc2		Atp6ap2		Calm3		Cntn6		Atxn10	5.1	-3.0	0.1	-2.2	5.1
	Ano4		Arhgef10l	Bglap	Camk2n1	Calcium/calmodulin-dependent protein kinase II inhibitor 1	19.8	15.9	42	15.7	55.7	32.9	15.4		Cdc42ep4	23.5	4.1	9.3	38	14.6	23.5	38	14.6	2.5	0.6	1.6		Gjc2				Angptl1		Atp6v0a2		Calr		Cobl		Auh	-1.6	5.0	-1.1	-2.3	5.0
	Ano6		Arhgef2	Bglap2	Canx	Calnexin	129.3	64.2	136.1	129.2	54.2	53.1	79.5		Cdh13	50.8	37.7	4.1	12.6	19.3	50.8	12.6	19.3	12.4	4.0	2.6		Gjc3				Angptl4		Atp6v0b		Calu		Cobll1		AW549877	0.7	2.0	0.4	-3.1	2.0
	Anp32b		Arhgef3	Birc5	Cap1	CAP, adenylate cyclase-associated protein 1 (yeast)	24.7	43.9	65.2	101.6	64.8	214	104		Cdh22	3.6	0.7	0.7	0.7	2.6	3.6	0.7	2.6	5.1	5.1	1.4		Gltp				Ank		Atp6v0c-ps2		Caly		Col11a1		Azin1	2.6	-2.2	-1.3	0.9	2.6
	Anp32e		Arhgef6	Blnk	Capn5	Calpain 5	1.6	12.6	10.8	62.3	38.2	0.7	0.2		Cdh4	5.4	0.9	0.1	4.1	38.4	5.4	4.1	38.4	54.0	1.3	0.1		Glul				Ank2		Atp6v0e		Camk2a		Col11a2		B230118H07Rik	0.1	2.9	-0.7	-2.4	2.9
	Anpep		Arl15	Blvra	Capns1	Calpain, small subunit 1	40.8	71.8	88.3	88.1	140.2	172.8	238.5		Cdk14	16.6	18.3	2.8	4.7	25.4	18.3	4.7	25.4	5.9	3.9	0.7		Gm2a				Ank3		Atp6v0e2		Camk2b		Col16a1		B3galt5	-13.1	13.1	0.0	0.0	13.1
	Anxa1		Arl2	Bmf	Caprin1	Cell cycle associated protein 1	33.8	46.3	53.7	51.8	20.1	26.2	46.4		Cdk18	0.3	40.3	32.8	0.1	0.7	40.3	0.1	0.7	0.0	403.0	57.6		Gm410				Ankib1		Atp6v1a		Camk2n1		Col27a1		B3gnt1	0.6	3.6	-0.3	-3.8	3.6
	Anxa3		Arl2bp	Bmp4	Capza2	Capping protein (actin filament) muscle Z-line, alpha 2	58.3	59.4	74.2	51.3	29.9	89.2	92.4		Cdk5r1	21.6	8.3	3.3	1.6	81.1	21.6	1.6	81.1	6.5	13.5	0.3		Gnai1				Ankmy2		Atp6v1e1		Camsap2		Col9a1		B3gnt2	-2.1	1.5	0.2	0.3	1.5
	Anxa5		Arl5a	Bpgm	Capzb	Capping protein (actin filament) muscle Z-line, beta	37.8	63.8	84.4	58.8	52.4	220.1	133.9		Cdk5r2	22	4.3	15.3	0.5	49.8	22	0.5	49.8	1.4	44.0	0.4		Gnb4				Ankra2		Atp8a1		Camta1		Col9a3		B3gnt9	-2.2	2.2	0.0	0.0	2.2
	Anxa6		Arl6ip1	Brca1	Car14		0.2	0.1	0.1	16.6	36.3	0.1	11		Cdk5rap2	5.7	2.4	1.5	11.3	1.3	5.7	11.3	1.3	3.8	0.5	4.4		Gng11				Ankrd10		Atp9a		Canx		Cpm		B4galt6	2.3	-1.8	0.1	-0.6	2.3
	Ap3s1		Arl6ip5	Brdt	Car2		148.5	9.8	23.2	92.7	309.7	14.2	97.1		Cdk8	3.6	2.4	0.7	9.4	7.7	3.6	9.4	7.7	5.1	0.4	0.5		Gng12				Ankrd11		Atp9b		Capn5		Cpne8		Bace1	0.9	4.9	-1.4	-4.4	4.9
	Apba2		Arl8b	Brms1	Carhsp1	Calcium regulated heat stable protein 1, 24kDa	12.1	29.3	14	76.9	117.4	10.3	22.3		Cdo1	193.2	25.7	1.1	30.5	13.2	193.2	30.5	13.2	175.6	6.3	14.6		Gng2				Ankrd12		Atraid		Car14		Cpq		Bai2	1.7	-1.7	0.0	0.0	1.7
	Apbb1		Arpc1a	Brp44l	Caskin2	CASK interacting protein 2	13	2.3	105.3	38.1	10.5	0.5	16.6		Cdr2	3.8	12.5	32.4	3.3	1.9	32.4	3.3	1.9	0.1	9.8	17.1		Golga7				Ankrd13a		Atrn		Car2		Cpxm1		Bai3	1.9	-1.9	0.0	0.0	1.9
	Apbb1ip		Arpc1b	Btbd16	Cat	Catalase	47.6	14.1	33.5	43	37.1	15.9	51.1		Cdt1	6.2	1.4	0.4	2.4	1.8	6.2	2.4	1.8	15.5	2.6	3.4		Gp1bb				Ankrd17		Atxn2l		Carhsp1		Creb3l2		Bap1	1.7	0.1	0.0	-1.7	1.7
	Apbb2		Arrdc2	Btk	Cav1	Caveolin 1, caveolae protein, 22kDa	5.7	1.4	80.4	23.4	1.3	0.4	218.4		Cebpa	15.1	1.6	0.9	2.5	20	15.1	2.5	20	16.8	6.0	0.8		Gpd1				Ankrd28		AU040320		Carns1		Creb5		Baz2b	-2.3	4.7	-1.2	-1.3	4.7
	Aph1a		Arsb	Bub1b	Cbara1	Calcium binding atopy-related autoantigen 1	12.9	22.1	28.3	38.9	35.6	33.3	17		Cebpd	4.7	0.5	0.4	16.9	1.8	4.7	16.9	1.8	11.8	0.3	2.6		Gpr17				Ankrd32		Aurka		Cask		Cryl1		Bbip1	-0.3	2.4	0.0	-2.0	2.4
	Aph1b		Arsg	C030030A07Rik	Ccdc124	Coiled-coil domain containing 124	13	25.4	36.8	31.2	33.6	30.2	28.1		Celf3	12.1	2.1	1.6	0.4	31.9	12.1	0.4	31.9	7.6	30.3	0.4		Gpr37				Ankrd40		Aurkb		Cbx3		Csf1		BC005561	2.5	-0.4	0.1	-2.3	2.5
	Aph1c		Arsj	C1galt1	Ccdc28b	Coiled-coil domain containing 28B	24.6	22.3	31.9	24.1	40.1	5.3	21.8		Cenph	3	0.5	0.1	1.8	0.8	3	1.8	0.8	30.0	1.7	3.8		Gpr37l1				Ankrd44		B3gat1		Ccdc28b		Csf2ra		BC029214	-2.6	2.6	0.0	0.0	2.6
	Apip		Arxes1	C1qa	Ccdc56	Coiled-coil domain containing 56	10	26.3	32.5	27.5	33.6	30.1	43.2		Chchd7	3	8.7	19.1	8.5	11.1	19.1	8.5	11.1	0.2	2.2	1.7		Gprasp2				Ankrd46		B4galt2		Ccdc88a		Csgalnact1		Bcan	19.1	-19.1	0.0	0.0	19.1
	Apln		Asah2	C1qb	Ccndbp1	Cyclin D-type binding-protein 1	10.4	19	20.6	34.8	37.3	19.2	17.3		Chd3	18.4	32.2	9.2	15.8	62.9	32.2	15.8	62.9	2.0	2.0	0.5		Gpt				Ankrd49		B630019K06Rik		Ccnd1		Csmd3		Bcas3	-0.2	2.2	-0.2	-1.9	2.2
	Aplp1		Asap3	C1qc	Ccni	Cyclin I	23.7	82	63.3	49.9	79.2	124.1	101.6		Chdh	0.1	0.3	0.7	0.1	0.1	0.7	0.1	0.1	0.1	7.0	7.0		Grb14				Ankrd6		Bace1		Ccp110		Cspg4		Bche	-3.5	3.5	0.0	0.0	3.5
	Apoa1bp		Asb1	C1ql1	Cct2	Chaperonin containing TCP1, subunit 2 (beta)	44.1	66.6	78.1	99.2	65	53.8	105.3		Chga	41	8.5	1.7	0.3	33.4	41	0.3	33.4	24.1	136.7	1.2		Gria3				Anks1b		Bai1		Ccser2		Cthrc1		Bckdk	-1.0	1.7	0.7	-1.4	1.7
	Apod		Asb13	C1ql2	Cct5	Chaperonin containing TCP1, subunit 5 (epsilon)	37.8	67.2	105.6	95.2	62	64.6	122.8		Chi3l1	8.9	2.6	1.2	11.3	0.4	8.9	11.3	0.4	7.4	0.8	22.3		Grin3a				Ankub1		Bai2		Cct2		Ctnnal1		Bcl2l1	-4.5	11.7	-4.6	-2.5	11.7
	Apoe		Asb2	C1ql3	Cct6a	Chaperonin containing TCP1, subunit 6A (zeta 1)	38.1	63.9	71.7	72.5	39	21.4	53		Chl1	38.2	5.8	0.3	19.8	50.6	38.2	19.8	50.6	127.3	1.9	0.8		Grlf1				Anln		Bai3		Cct3		Ctsk		Bet1	-0.3	4.3	-1.5	-2.4	4.3
	Apol11b		Ascl1	C1qtnf2	Cct7	Chaperonin containing TCP1, subunit 7 (eta)	21.9	56	75.6	71.2	45.6	55.2	67.8		Chn2	10.9	118.6	49.7	0.5	6.2	118.6	0.5	6.2	0.2	237.2	19.1		Grm3				Ano10		Bak1		Cct5		Ctxn1		Bex2	1.9	-1.9	0.0	0.0	1.9
	Apool		Asf1b	C330006K01Rik	Cd47	CD47 molecule	21.487607	37.3	19.1	33.2	34.7	9.7	14		Chrd	5.6	1.3	0.2	3.6	6.9	5.6	3.6	6.9	28.0	1.6	0.8		Gsn				Ano4		Banf1		Cct6a		Cuedc1		Bhlhb9	3.7	-2.6	1.1	-2.2	3.7
	App		Asna1	C3ar1	Cd81	CD81 molecule	386.853674	134.8	438.4	889	889.2	858.2	247.3		Chrna4	37.7	6.9	0.3	0.4	4.4	37.7	0.4	4.4	125.7	94.3	8.6		Gstm7				Anp32e		Bax		Cct7		Cxadr		Bicd2	-1.1	4.8	-1.7	-2.0	4.8
	Aqp3		Asnsd1	C430049B03Rik	Cd82	CD82 molecule	6.4077415	1.6	8	104.7	155.8	193.7	157.4		Chst11	85.3	18	0.8	26	5	85.3	26	5	106.6	3.3	17.1		Hap1				Antxr1		Bbip1		Cct8		Cxcl14		Bin1	-6.0	26.1	-10.2	-9.9	26.1
	Aqp4		Aspa	C5ar1	Cd9	CD9 molecule	267	26.4	398.1	808.1	239.6	325.9	25.8		Chst15	7.6	1.5	0.1	2.9	1.3	7.6	2.9	1.3	76.0	2.6	5.8		Hapln2				Anxa2		BC002163_loc1		Cd200		Cyb561d2		Bin3	-2.1	2.1	0.0	0.0	2.1
	Arap2		Atat1	Cacng4	Cdc37	Cell division cycle 37 homolog (S. cerevisiae)	14.5	31.6	29.8	30.4	34.4	68	68.7		Chst5	16.4	5.7	0.2	0.1	0.3	16.4	0.1	0.3	82.0	164.0	54.7		Hcn2				Anxa5		BC017643		Cd47		Cyp20a1		Bmp2k	-3.0	3.0	0.0	0.0	3.0
	Arap3		Atf6	Cadm4	Cdc42	Cell division cycle 42 (GTP binding protein, 25kDa)	91.5	107.4	162.7	197.6	165.3	190.3	303.1		Chst7	19.2	1.8	0.2	7.5	1.8	19.2	7.5	1.8	96.0	2.6	10.7		Hn1l				Anxa6		BC031181		Cd59a		Cyp27a1		Bmp4	1.7	-2.5	0.7	0.0	1.7
	Arc		Atg4c	Calcrl	Cdc42ep1	CDC42 effector protein (Rho GTPase binding) 1	16.4	1.4	25.6	20.7	37.4	1.6	24		Chsy1	8.2	2.9	0.2	21.7	5.4	8.2	21.7	5.4	41.0	0.4	1.5		Hopx				Ap2a1		BC052040		Cd63		Cyp2j12		Bod1l	0.1	2.4	0.0	-2.4	2.4
	Arf4		Atic	Cald1	Cdc42ep2	CDC42 effector protein (Rho GTPase binding) 2	1.7	4	0.8	17.5	59.6	9.7	9.4		Cit	3.3	0.6	0.3	2.1	5.7	3.3	2.1	5.7	11.0	1.6	0.6		Hsd17b7				Ap2m1		BC056474		Cd81		Cyp2j6		Bpgm	-6.5	16.0	-9.5	0.0	16.0
	Arhgap1		Atl3	Camk1	Cdc42se1	CDC42 small effector 1	28.4	22.7	59.3	58.6	39.1	65.9	59.7		Cited1	4.3	1.4	0.3	1.9	3.3	4.3	1.9	3.3	14.3	2.3	1.3		Hspa12a				Ap3m1		Bcan		Cd82		Cyp2j9		Bpnt1	0.1	3.8	-1.0	-2.9	3.8
	Arhgap10		Atp10b	Camk2a	Cdc42se2	CDC42 small effector 2	22.9	45.9	55.7	101.6	61.1	27.3	34.1		Ckap2	9.8	3.6	0.2	4.5	2	9.8	4.5	2	49.0	2.2	4.9		Hspa1a				Apba1		Bcar1		Cd9		D16Ertd472e		Brd8	2.1	-0.3	0.2	-2.0	2.1
	Arhgap11a		Atp1a1	Camk2n1	Cdk16		28.9	44.4	39	41.7	53.4	22.4	20.8		Ckap4	10.4	3.2	0.7	12.7	11.6	10.4	12.7	11.6	14.9	0.8	0.9		Hspa1b				Apba2		Bcas1		Cdc37l1		D430019H16Rik		Brinp1	3.1	-3.1	0.0	0.0	3.1
	Arhgap18		Atp2c1	Camp	Cdk18		0.1	0.7	0.3	40.3	32.8	3.7	0.1		Cldn11	9.3	2173.2	3391.6	0.2	1.4	3391.6	0.2	1.4	0.0	16958.0	2422.6		Ick				Apbb1		Bcas2		Cdc42bpa		D430041D05Rik		Brinp3	6.1	-6.1	0.0	0.0	6.1
	Arhgap19		Atp5e	Cap1	Cdk2ap1	CDK2-associated protein 1	50.1	33.3	99.4	90.1	55.6	81	52		Cldn14	0.2	15.8	31.6	0.1	0.1	31.6	0.1	0.1	0.0	316.0	316.0		Id2				Apbb2		Bcat1		Cdc42ep2		D630045J12Rik		Brwd1	1.6	0.1	1.8	-3.4	1.6
	Arhgap20		Atp5g2	Capn3	Cdk4	Cyclin-dependent kinase 4	30.7	36.6	108.3	103.8	32.6	58.5	87		Clec2l	17.9	4.9	5.6	0.8	30.7	17.9	0.8	30.7	3.2	22.4	0.6		Idh1				Apc		Bche		Cdc42se2		D730003I15Rik		Bscl2	3.5	-2.5	0.3	-1.4	3.5
	Arhgap22		Atp5h	Capn5	Cdk5	Cyclin-dependent kinase 5	21.1	30.1	21.8	43.6	52.8	10.9	11.5		Clic4	15.1	81.4	128.6	39.9	13.3	128.6	39.9	13.3	0.1	3.2	9.7		Idi1				Apc2		Bckdk		Cdh11		D7Ertd443e		Bsdc1	-0.8	2.4	0.0	-1.5	2.4
	Arhgap23		Atp6v0a2	Capn6	Cdo1	Cysteine dioxygenase, type I	30.5	13.2	193.2	25.7	1.1	0.5	3.8		Clmn	0.6	4.4	5.7	5.6	0.5	5.7	5.6	0.5	0.1	1.0	11.4		Ier2				Apip		Bcl2l13		Cdh2		D8Ertd82e		Bub3	-0.5	6.6	-3.3	-2.9	6.6
	Arhgap24		Atp6v0a4	Capns2	Cdr2	Cerebellar degeneration-related protein 2, 62kDa	3.3	1.9	3.8	12.5	32.4	1.6	18.9		Clp1	4.2	3	1.8	4.7	2.6	4.2	4.7	2.6	2.3	0.9	1.6		Igsf8				Apln		Bdh1		Cdip1		Daam2		Bzrap1	3.6	-1.9	0.0	-1.6	3.6
	Arhgap25		Atp6v0b	Car14	Cdv3	CDV3 homolog (mouse)	11.5	12.2	19.2	69.3	15.1	9.8	23.9		Clvs2	4.3	0.7	0.2	0.1	8.7	4.3	0.1	8.7	21.5	43.0	0.5		Il23a				Aplp1		Bex2		Cdk18		Dab2		Bzw2	1.8	-1.3	0.7	-1.1	1.8
	Arhgap27		Atp6v0e	Card9	Cenpb	Centromere protein B, 80kDa	26.4	32.1	27.2	48.3	168	45.9	53.8		Cmpk2	6	2	0.4	2.8	3.6	6	2.8	3.6	15.0	2.1	1.7		Il33				Aplp2		Bex4		Cdk19		Dancr		C030029H02Rik	-5.2	5.2	0.0	0.0	5.2
	Arhgap29		Atp7b	Carhsp1	Cfl1	Cofilin 1 (non-muscle)	145.2	286.5	346.5	403.6	477.9	475.6	409.2		Cmtm3	32.5	7.2	1.7	35	6.6	32.5	35	6.6	19.1	0.9	4.9		Insig1				Apmap		Bfsp2		Cdk4		Dbpht2		C1ql2	1.9	-1.9	0.0	0.0	1.9
	Arhgap30		Atpaf1	Carns1	Cfl2	Cofilin 2 (muscle)	20.5	56.9	34.3	57	65.4	2.7	24.7		Cmtm4	37	14.4	1.5	15	6	37	15	6	24.7	2.5	6.2		Itpr2				Apoa1bp		Bicd1		Cdk5		Dbx2		C330006A16Rik	-0.7	2.0	0.6	-1.9	2.0
	Arhgap31		Atrn	Cask	Chadl	Chondroadherin-like	14.3	5.4	103.7	107.6	26.4	1	0.2		Cnih2	34	13.3	26.4	3.5	84.7	34	3.5	84.7	1.3	9.7	0.4		Josd2				Apod		Bin1		Cds2		Dcaf12l2		C4b	2.3	4.6	-1.1	-5.7	4.6
	Arhgap39		Atxn7l3b	Caskin2	Chchd2	Coiled-coil-helix-coiled-coil-helix domain containing 2	22.5	56.6	43.8	48.8	57.2	42.3	114.7		Cnksr3	5.6	48.8	18.2	7.2	1.3	48.8	7.2	1.3	0.3	6.8	37.5		Jph4				Apoe		Birc5		Cdv3		Dcbld2		Cab39l	-1.7	3.7	-1.1	-1.0	3.7
	Arhgap4		AU022252	Casp4	Chchd3	Coiled-coil-helix-coiled-coil-helix domain containing 3	28.8	13.9	32.8	40.8	32.5	15.7	46		Cnn2	5.4	1.3	0.6	1.5	0.5	5.4	1.5	0.5	9.0	3.6	10.8		Junb				App		Blvra		Celf1		Dcps		Cacnb4	-2.5	2.5	0.0	0.0	2.5
	Arhgap42		AU040320	Casp7	Chmp1a	Chromatin modifying protein 1A	15.7	33.8	30.6	36	36.4	48.5	28.3		Cnp	117.8	3143.5	4753.3	50.5	9.5	4753.3	50.5	9.5	0.0	94.1	500.3		Jund				Appbp2		Bmp4		Celf2		Dct		Cadm1	1.9	0.2	-2.0	0.0	1.9
	Arhgap9		Auh	Casr	Chmp2a	Chromatin modifying protein 2A	23.8	34.2	45.4	51.8	56.7	38	74.2		Cntn1	281.1	131.4	20.3	1.5	38	281.1	1.5	38	13.8	187.4	7.4		Kalrn				Appl1		Bola2		Celf4		Dcx		Cadm2	3.6	-3.6	0.0	0.0	3.6
	Arhgdia		Aup1	Cass4	Chmp4b	Chromatin modifying protein 4B	56.6	54.9	57.7	71.4	83.5	104	53.6		Cntn2	1.1	14.2	60	0.1	26.7	60	0.1	26.7	0.0	600.0	2.2		Kank1				Appl2		Bora		Celf5		Ddah2		Calcrl	2.7	0.0	1.1	-3.8	2.7
	Arhgdib		Aurka	Cav1	Chmp5	Chromatin modifying protein 5	26	29.7	41	74.7	92.9	17.7	73.1		Cntn4	10.4	2.3	0.2	0.1	1.6	10.4	0.1	1.6	52.0	104.0	6.5		Kcna1				Aprt		Bpgm		Cers2		Ddc		Camk1	5.1	-3.3	-2.9	1.1	5.1
	Arhgdig		Aurkaip1	Cav2	Chn2	Chimerin (chimaerin) 2	0.5	6.2	10.9	118.6	49.7	15.6	19.5		Cntn6	13.5	4.8	0.1	1	2.4	13.5	1	2.4	135.0	13.5	5.6		Kcna6				Araf		Bpnt1		Cfh		Def8		Camsap2	3.0	-1.1	-0.1	-1.9	3.0
	Arhgef10		AV320801	Cbr2	Chst11	Carbohydrate (chondroitin 4) sulfotransferase 11	26	5	85.3	18	0.8	7.3	18.1		Cntnap5b	3.6	0.5	0.1	0.7	1.5	3.6	0.7	1.5	36.0	5.1	2.4		Kcnip3				Arap1		Bptf		Cfl1		Dennd2a		Capn5	4.0	0.3	-0.9	-3.3	4.0
	Arhgef10l		Aven	Ccdc13	Churc1	Churchill domain containing 1	8.2	15.7	23.8	26.2	30.8	11.2	25.4		Cobl	13.5	3.3	0.4	0.1	2	13.5	0.1	2	33.8	135.0	6.8		Kcnj10				Arap2		Brca1		Cfl2		Dgat2		Car2	-17.8	57.0	-18.4	-20.8	57.0
	Arhgef2		AW046200	Ccdc134	Cisd1	CDGSH iron sulfur domain 1	23.1	45.9	37.3	66.9	79.4	10.8	21.2		Col11a1	9.3	2.2	0.1	2.6	12.4	9.3	2.6	12.4	93.0	3.6	0.8		Kctd13				Arc		Brd8		Chchd1		Dhcr7		Carhsp1	-10.0	21.3	-11.2	0.0	21.3
	Arhgef26		B230118H07Rik	Ccdc163	Ckb	Creatine kinase, brain	336.1	120.8	428.4	198.2	206.5	261.8	10.1		Col2a1	0.6	3.5	0.2	1.5	0.7	3.5	1.5	0.7	3.0	2.3	5.0		Kctd3				Arf3		Brinp1		Chchd3		Dhrs13		Casc4	2.3	-2.3	0.0	0.0	2.3
	Arhgef3		B230206H07Rik	Ccdc88b	Cldn11	Claudin 11 (oligodendrocyte transmembrane protein)	0.2	1.4	9.3	2173.2	3391.6	1.9	0.7		Col4a1	30.5	1.5	1.6	13.3	6.1	30.5	13.3	6.1	19.1	2.3	5.0		Kctd4				Arf4		Brinp2		Chd5		Dio2		Cask	9.9	-3.1	-2.1	-4.7	9.9
	Arhgef37		B230208H17Rik	Ccl12	Cldn14	Claudin 14	0.1	0.1	0.2	15.8	31.6	0.1	0.1		Col9a3	39.8	184.3	29.2	19	8.5	184.3	19	8.5	1.4	9.7	21.7		Klf13				Arfgap3		Brinp3		Chd7		Dip2a		Caskin1	2.8	-2.8	0.0	0.0	2.8
	Arhgef6		B2m	Ccl2	Cldnd1	Claudin domain containing 1	43.9	29.8	64.8	113.2	96.2	19.9	30.8		Coro2b	3.4	32	42.1	24.4	18.6	42.1	24.4	18.6	0.1	1.7	2.3		Klf4				Arfgef2		Brip1		Chgb		Diras2		Cat	1.8	3.1	-4.0	-0.8	3.1
	Arl15		B3galt5	Ccl24	Clic4	Chloride intracellular channel 4	39.9	13.3	15.1	81.4	128.6	65.4	114		Cp	13.5	1.8	0.1	0.3	0.2	13.5	0.3	0.2	135.0	45.0	67.5		Klhl5				Arfip1		Bsg		Chl1		Dlk2		Cav1	11.7	-7.3	2.4	-6.8	11.7
	Arl2		B3gat2	Ccl3	Clip3	CAP-GLY domain containing linker protein 3	29.2	128.7	64.5	156.4	123.8	4.8	1.1		Cpm	0.4	22.2	15.8	0.1	2.1	22.2	0.1	2.1	0.0	222.0	10.6		Klk6				Arfip2		Btbd1		Chn1		Dll1		Cav2	9.5	-4.6	-1.6	-3.3	9.5
	Arl2bp		B3gnt2	Ccl4	Clptm1	Cleft lip and palate associated transmembrane protein 1	45.2	29.9	56.8	61.2	45	74.1	56.1		Cpne2	19.8	12.1	2.7	21.7	25.7	19.8	21.7	25.7	7.3	0.9	0.8		Kndc1				Arfrp1		Btbd9		Chn2		Dll3		Cbs	-1.6	1.6	0.0	0.0	1.6
	Arl4d		B3gnt6	Ccl6	Clptm1l	CLPTM1-like	28.3	27.4	63.3	57.3	36.8	66.6	38.1		Cpne8	6.2	0.6	0.2	1.5	5.3	6.2	1.5	5.3	31.0	4.1	1.2		Lap3				Arglu1		Bub1		Chst2		Dmrta2		Cbx4	-0.9	2.9	-0.5	-1.6	2.9
	Arl5a		B3gnt7	Ccl7	Clstn1	Calsyntenin 1	63.4	216	114.5	53.4	40	44.1	17		Cpox	6.6	68.9	61.3	2.5	3.3	68.9	2.5	3.3	0.1	27.6	20.9		Lcorl				Arhgap12		Bub1b		Cisd1		Dnah5		Cbx5	4.5	-0.8	0.0	-3.6	4.5
	Arl6ip1		B3gnt9-ps	Ccl9	Clta	Clathrin, light chain (Lca)	34.7	124.5	81.9	79.6	80.8	277.8	141.3		Cpxm1	14.9	2.8	0.3	11	4	14.9	11	4	49.7	1.4	3.7		Lgi3				Arhgap21		Bub3		Ckb		Dock1		Cc2d1b	-3.0	3.0	0.0	0.0	3.0
	Arl6ip5		B930003M22Rik	Ccnb1	Cltb	Clathrin, light chain (Lcb)	14.3	51.6	46.5	49.2	50.3	36.4	48.9		Creb3l1	4.2	0.5	0.1	4.7	1.6	4.2	4.7	1.6	42.0	0.9	2.6		Lhfpl2				Arhgap23		Bzrap1		Clasp2		Dock10		Ccbl2	-2.0	2.0	0.0	0.0	2.0
	Arl8b		Bace1	Ccnb2	Cltc	Clathrin, heavy chain (Hc)	59.4	57.4	64.4	49.9	19.7	58.7	94.9		Creb5	4.7	4.1	2.5	7.7	1.2	4.7	7.7	1.2	1.9	0.6	3.9		Lhfpl3				Arhgap24		C1galt1c1		Clcn4-2		Dock4		Ccdc104	0.1	3.5	-1.3	-2.4	3.5
	Armcx4		Bace2	Ccne2	Clu	Clusterin	594.7	36.5	277.1	42.6	51.8	46.1	6.3		Crls1	22.4	11.4	8.4	10.4	9.3	22.4	10.4	9.3	2.7	2.2	2.4		Lims2				Arhgap29		C1ql1		Cldn11		Dock5		Ccdc13	-2.6	2.6	0.0	0.0	2.6
	Arpc1a		Bag1	Ccnyl1	Cmtm5	CKLF-like MARVEL transmembrane domain containing 5	73.1	4.3	67.4	251.1	573	5.7	0.9		Crtap	13.6	3.1	0.2	8.4	2.9	13.6	8.4	2.9	68.0	1.6	4.7		Litaf				Arhgap31		C1ql3		Cldn25		Dock6		Ccdc134	2.4	-1.0	0.0	-1.3	2.4
	Arpc1b		Bak1	Ccr1	Cnbp	CCHC-type zinc finger, nucleic acid binding protein	55.8	70.1	100.7	67	40.8	74.8	118.4		Cryl1	25	8.9	1.6	1.8	6.8	25	1.8	6.8	15.6	13.9	3.7		Lpar1				Arhgap35		C330007P06Rik		Clic4		Dpf1		Ccdc47	-0.8	6.1	-2.9	-2.5	6.1
	Arpp21		Bank1	Ccr5	Cnih	Cornichon homolog (Drosophila)	35.5	42	56.3	63.6	52.2	13.7	65.6		Csdc2	10.1	3.1	7.6	78.1	83.8	10.1	78.1	83.8	1.3	0.1	0.1		Lrrc42				Arhgap39		C330027C09Rik		Clk1		Dpp10		Ccnd1	9.8	-3.9	-2.7	-3.2	9.8
	Arrdc2		Barx2	Ccr6	Cnn3	Calponin 3, acidic	133.5	34.2	83.2	27.2	18	1.3	128.8		Csgalnact1	4.6	7.3	0.4	18.5	2	7.3	18.5	2	11.5	0.4	3.7		Lss				Arhgap5		C430049B03Rik		Clmn		Dpy19l1		Ccnd3	2.4	-1.3	0.0	-1.1	2.4
	Arrdc3		Batf	Ccr7	Cnp	2',3'-cyclic nucleotide 3' phosphodiesterase	50.5	9.5	117.8	3143.5	4753.3	40.8	7.4		Csmd1	6.5	3.3	0.2	5.5	1.2	6.5	5.5	1.2	32.5	1.2	5.4		Luzp2				Arhgdia		Cacna1a		Clmp		Dpy19l3		Ccp110	-9.6	18.6	-9.0	0.0	18.6
	Arsb		Bax	Ccrl2	Cntn1	Contactin 1	1.5	38	281.1	131.4	20.3	0.4	0.4		Cspg4	117.4	23.1	0.3	1.3	8.7	117.4	1.3	8.7	391.3	90.3	13.5		Mag				Arhgef10		Cacna1d		Clstn3		Dpyd		Ccpg1	-1.0	3.1	-0.1	-1.9	3.1
	Arsg		BC003266	Cd14	Cntn2	Contactin 2 (axonal)	0.1	26.7	1.1	14.2	60	0.1	0.1		Cspg5	554.1	78.6	11.3	300.2	53.2	554.1	300.2	53.2	49.0	1.8	10.4		Mal				Arhgef10l		Cacnb3		Clu		Dpysl4		Ccser2	2.6	-0.7	-2.0	0.0	2.6
	Arxes1		BC004004	Cd163	Col11a2	Collagen, type XI, alpha 2	2.7	3.4	30.5	54.9	19.5	0.8	0.2		Csrp1	47.7	225.3	494.8	85.9	19.4	494.8	85.9	19.4	0.1	5.8	25.5		March8				Arhgef19		Cacnb4		Cmip		Dscam		Cct3	4.8	0.1	-2.5	-2.3	4.8
	Arxes2		BC013712	Cd180	Col9a3	Collagen, type IX, alpha 3	19	8.5	39.8	184.3	29.2	0.5	0.3		Ctbp2	10.7	2.7	0.3	26.8	8.6	10.7	26.8	8.6	35.7	0.4	1.2		Marcksl1				Arhgef2		Cacng4		Cmtm5		Dusp10		Cct8	3.6	-1.6	-1.0	-1.1	3.6
	Asah2		BC016495	Cd209f	Commd1	Copper metabolism (Murr1) domain containing 1	9.9	17.7	27.2	26.1	33.3	27.2	65.9		Cthrc1	27.3	3.9	0.4	10.5	4.1	27.3	10.5	4.1	68.3	2.6	6.7		Matn4				Arhgef26		Cadm1		Cnbp		Dusp15		Cd200	4.4	-4.4	-0.1	0.0	4.4
	Asap3		BC017612	Cd248	Commd3	COMM domain containing 3	17.1	31.8	43	54.6	51.1	20	45.2		Ctnnal1	6.1	26.2	7.4	12.5	2.9	26.2	12.5	2.9	0.8	2.1	9.0		Mbp				Arhgef28		Cadm2		Cnksr3		E130114P18Rik		Cd59a	-3.2	3.2	0.0	0.0	3.2
	Asb1		BC017643	Cd276	Commd4	COMM domain containing 4	18.8	21.6	32.8	38	33.5	28	32.6		Ctnnd2	38	8.7	2.7	41.2	22.6	38	41.2	22.6	14.1	0.9	1.7		Mcam				Arhgef40		Cadm4		Cnp		E130308A19Rik		Cd82	-8.6	23.7	-8.0	-7.0	23.7
	Asb13		BC028528	Cd300a	Commd6	COMM domain containing 6	14.5	11.2	23.9	29.7	29.1	13.6	21.8		Ctsk	3	12	20.5	0.6	0.7	20.5	0.6	0.7	0.1	34.2	29.3		Me1				Arhgef7		Calcrl		Cntn1		E130311K13Rik		Cdadc1	-2.0	3.8	0.0	-1.7	3.8
	Asb18		BC030867	Cd300lf	Cope	Coatomer protein complex, subunit epsilon	28	39.6	55.2	61.4	58.6	87.3	93.8		Ctxn1	112	23.3	35.4	15.1	119.1	112	15.1	119.1	3.2	7.4	0.9		Mef2c				Arhgef9		Calm2		Cntn2		E230020A03Rik		Cdc16	2.0	-0.9	1.6	-2.7	2.0
	Ascl1		BC031181	Cd302	Cops5	COP9 constitutive photomorphogenic homolog subunit 5 (Arabidopsis)	28.2	38.8	46.4	61.3	42.2	15.6	43.7		Cxadr	26.1	4.9	0.2	0.9	45	26.1	0.9	45	130.5	29.0	0.6		Mfsd2a				Arid4a		Caly		Col1a1		E2f3		Cdc37l1	-3.1	9.9	0.0	-6.9	9.9
	Asf1b		BC046331	Cd33	Cops6	COP9 constitutive photomorphogenic homolog subunit 6 (Arabidopsis)	22.5	43.2	55	55.5	54.5	43.3	70.3		Cxcl14	70.1	9.1	6.2	78.1	59.9	70.1	78.1	59.9	11.3	0.9	1.2		Mgll				Arid4b		Camsap2		Col1a2		E2f5		Cdc42bpa	-6.5	14.9	-8.3	0.0	14.9
	Asna1		BC048355	Cd37	Copz1	Coatomer protein complex, subunit zeta 1	29.1	34.9	53.5	46	38.5	67.9	57.5		Cxcr7	27.8	5.3	0.8	1.5	1	27.8	1.5	1	34.8	18.5	27.8		Mgst3				Arid5b		Canx		Col3a1		Ece2		Cdc42ep1	-1.7	8.1	-6.4	0.0	8.1
	Asnsd1		BC055324	Cd48	Coro1b	Coronin, actin binding protein, 1B	22	18.5	36.7	59.5	47.6	155.2	90.2		Cxxc4	3.7	1.3	0.1	2.8	9.3	3.7	2.8	9.3	37.0	1.3	0.4		Mid1ip1				Arl2		Cap1		Col4a1		Edem2		Cdc42ep2	-10.7	10.7	0.0	0.0	10.7
	Aspa		BC056474	Cd52	Coro2b	Coronin, actin binding protein, 2B	24.4	18.6	3.4	32	42.1	1.6	9		Cyp2j12	0.1	3.4	13.9	0.1	0.1	13.9	0.1	0.1	0.0	139.0	139.0		Midn				Arl2bp		Capn5		Col4a2		Edil3		Cdc42se2	1.8	1.6	0.0	-3.4	1.8
	Aspm		BC057022	Cd53	Cox17	COX17 cytochrome c oxidase assembly homolog (S. cerevisiae)	13.5	12.4	20.2	23.2	36	26.5	39.8		Cyp2j9	38.2	13.7	3.7	35.2	2.9	38.2	35.2	2.9	10.3	1.1	13.2		Mmd2				Arl4a		Capza2		Col4a5		Efhd1		Cdh13	3.4	-3.4	0.0	0.0	3.4
	Astn1		BC088983	Cd59a	Cox4i1	Cytochrome c oxidase subunit IV isoform 1	120.8	255.3	275.6	384.4	509.6	446.3	558.8		Cyp7b1	7.4	1.5	0.4	14.7	2.5	7.4	14.7	2.5	18.5	0.5	3.0		Mob3b				Arl4d		Car8		Col9a3		Efnb3		Cdipt	2.1	-0.8	0.8	-2.1	2.1
	Astn2		BC096441	Cd68	Cox5a	Cytochrome c oxidase subunit Va	53.2	109.8	77.6	77.6	64.3	61.4	121.6		Cyr61	55	5.3	1	842.3	27.8	55	842.3	27.8	55.0	0.1	2.0		Mobp				Arl5a		Carhsp1		Colec12		Efs		Cdk14	2.2	-2.2	0.0	0.0	2.2
	Atat1		Bcam	Cd70	Cox6a1	Cytochrome c oxidase subunit VIa polypeptide 1	83.7	160.6	197.5	270.6	434.3	189.2	284.6		D0H4S114	6.8	6.4	4.2	6.4	93	6.8	6.4	93	1.6	1.1	0.1		Mog				Arl6ip1		Carkd		Copg1		Egflam		Cdk16	0.8	2.4	1.1	-4.2	2.4
	Atf3		Bcap31	Cd74	Cox6b1	Cytochrome c oxidase subunit Vib polypeptide 1 (ubiquitous)	89.7	187.9	238.3	231	279.7	210.8	305.1		D330050G23Rik	2.3	0.6	0.4	0.4	0.2	2.3	0.4	0.2	5.8	5.8	11.5		Mpzl1				Arl6ip4		Casc4		Cox5a		Elfn1		Cdk18	-2.3	7.0	0.0	-4.6	7.0
	Atf6		Bcar1	Cd80	Cox6c	Cytochrome c oxidase subunit VIc	49.8	74.9	102.4	100	154.2	62.8	131.1		D430019H16Rik	16.3	6.4	1.7	1.1	21.3	16.3	1.1	21.3	9.6	14.8	0.8		Mrpl43				Arl6ip6		Cask		Cox6a1		Elfn2		Cdk19	-3.0	7.5	-4.4	0.0	7.5
	Atg4c		Bcas1	Cd81	Cox7a2	Cytochrome c oxidase subunit VIIa polypeptide 2 (liver)	40.4	85.5	82.1	85.4	110	58.7	137.1		D630003M21Rik	6	2.1	1.8	10.7	1.2	6	10.7	1.2	3.3	0.6	5.0		Mt3				Armc1		Caskin1		Cox6b1		Ell2		Cdk4	6.2	-4.2	-0.6	-1.3	6.2
	Athl1		Bcat1	Cd82	Cox7a2l	Cytochrome c oxidase subunit VIIa polypeptide 2 like	20.6	49.4	53.1	39.3	72.4	140	116		D630045J12Rik	6.6	15.4	1.8	3.4	4.8	15.4	3.4	4.8	3.7	4.5	3.2		Mtss1l				Armcx3		Caskin2		Cox7a2		Elovl1		Cdk5rap2	-0.9	2.5	0.0	-1.6	2.5
	Atic		Bckdha	Cd83	Cox7c	Cytochrome c oxidase subunit VIIc	17	26.9	30.1	33	44.8	23.2	36.5		D7Ertd443e	0.1	1.3	5	0.1	0.1	5	0.1	0.1	0.0	50.0	50.0		Mycl				Armcx5		Casp3		Cox7b		Elovl7		Cdkn2d	-0.9	2.8	0.3	-2.2	2.8
	Atl3		Bckdk	Cd84	Cox8a	Cytochrome c oxidase subunit 8A (ubiquitous)	123	191	222.6	231.2	363.9	228	192.5		Daam2	3.1	14.3	27.3	187.5	3.6	27.3	187.5	3.6	0.1	0.1	7.6		Myo6				Arnt2		Casp8ap2		Cox8a		Emid1		Cdo1	4.9	-3.1	-1.5	-0.2	4.9
	Atp10b		Bcl2a1a	Cd86	Cpe	Carboxypeptidase E	1737.8	461.5	641.6	153.4	115.4	45.6	282.9		Dab1	30	13.5	5.8	39.5	11.7	30	39.5	11.7	5.2	0.8	2.6		Myt1l				Arpc1a		Cav1		Cp		Emilin2		Cdr2l	-1.5	2.7	-1.3	0.0	2.7
	Atp13a4		Bcl2a1b	Cd9	Cpox	Coproporphyrinogen oxidase	2.5	3.3	6.6	68.9	61.3	2.5	2.4		Dab2	17.2	2.9	0.3	10	1.6	17.2	10	1.6	57.3	1.7	10.8		Ncald				Arpc1b		Cav2		Cpd		Emx2		Cds2	-0.7	6.4	-2.7	-2.9	6.4
	Atp1a1		Bcl2a1d	Cdc20	Cript	Cysteine-rich PDZ-binding protein	12.9	23.7	24.8	35.7	46.8	14.8	51.4		Dagla	5.5	1.4	0.7	17.3	6.3	5.5	17.3	6.3	7.9	0.3	0.9		Ncan				Arpp21		Cbfb		Cpe		Enpp4		Cela1	1.6	0.4	0.0	-2.0	1.6
	Atp1a2		Bcl2l1	Cdc25c	Cryab	Crystallin, alpha B	5.2	20.2	29.9	197.4	544.9	5.3	6.7		Dapk2	1.3	3.1	10.9	2	0.1	10.9	2	0.1	0.1	5.5	109.0		Nceh1				Arrb1		Cby1		Cped1		Enpp6		Cend1	-1.6	1.6	0.0	0.0	1.6
	Atp1a3		Bcl2l13	Cdc37l1	Cs	Citrate synthase	94.1	61.5	60.9	48.2	44.3	28.4	41.8		Dbc1	57.7	22.9	1.7	0.2	14.2	57.7	0.2	14.2	33.9	288.5	4.1		Ndrg1				Arrdc2		Ccdc104		Cpox		Entpd5		Cep120	-0.8	2.9	-1.6	-0.4	2.9
	Atp1b2		Bcl3	Cdc42ep1	Csf1r	Colony stimulating factor 1 receptor, formerly McDonough feline sarcoma viral (v-fms) oncogene homolog	1.6	1.9	104.3	7.3	16.4	3007.3	0.5		Dbndd2	4.5	86.9	177.1	27.8	4.3	177.1	27.8	4.3	0.0	6.4	41.2		Ndrg2				Arrdc3		Ccdc134		Cpq		Epb4,1l2		Cep97	-3.6	7.3	-3.7	0.0	7.3
	Atp2b3		Bcl6b	Cdc42ep2	Csnk1a1	Casein kinase 1, alpha 1	54.2	93.1	78.3	83.7	49.4	28.6	127.1		Dbpht2	19.1	4.7	0.2	1.5	10.4	19.1	1.5	10.4	95.5	12.7	1.8		Ndufaf2				Arsa		Ccdc28b		Cryab		Epb4,1l4aos		Cept1	-3.0	3.9	-3.3	2.5	3.9
	Atp2b4		Bcl7a	Cdc42ep5	Csnk2b	Casein kinase 2, beta polypeptide	28.6	50.2	53.8	54.9	45.9	62.8	84.4		Dbx2	6.7	1.7	1	26.2	1.5	6.7	26.2	1.5	6.7	0.3	4.5		Neat1				Arsb		Ccdc34		Csad		Epcam		Cercam	-1.6	4.0	-0.1	-2.2	4.0
	Atp2c1		Bcs1l	Cdc42se2	Cspg4	Chondroitin sulfate proteoglycan 4	1.3	8.7	117.4	23.1	0.3	0.2	3.5		Dcaf12l1	20.2	4.8	0.5	0.8	3.8	20.2	0.8	3.8	40.4	25.3	5.3		Neu4				Arsg		Ccdc47		Csf1r		Ephb3		Cerk	-2.6	5.9	-4.4	1.0	5.9
	Atp5e		Bdh1	Cdc6	Cspg5	Chondroitin sulfate proteoglycan 5 (neuroglycan C)	300.2	53.2	554.1	78.6	11.3	6	1.5		Dcaf12l2	0.9	0.3	0.1	0.1	0.1	0.9	0.1	0.1	9.0	9.0	9.0		Nfia				Arvcf		Ccdc58		Csnk1a1		Erbb2ip		Cers4	3.5	-1.9	-1.5	0.0	3.5
	Atp5g2		Bend7	Cdc7	Csrp1	Cysteine and glycine-rich protein 1	85.9	19.4	47.7	225.3	494.8	15	201.1		Dchs1	7.7	2.7	0.2	8.1	12.8	7.7	8.1	12.8	38.5	1.0	0.6		Ninj2				Arx		Ccdc6		Csnk2a1		Erbb3		Cers5	2.4	-0.8	0.7	-2.4	2.4
	Atp5h		Bet1	Cdca3	Cst3	Cystatin C (amyloid angiopathy and cerebral hemorrhage)	3309.3	430.7	2527	327.7	655.3	49168	721.2		Dclk1	42.7	10	3.6	166.2	50.7	42.7	166.2	50.7	11.9	0.3	0.8		Nmral1				Arxes1		Ccdc80		Cspg4		Erf		Cfl2	1.4	9.5	-3.2	-7.7	9.5
	Atp6v0a2		Bfsp2	Cdca8	Cstb	Cystatin B (stefin B)	13.3	17.3	32.6	27.3	42.1	153.9	105.9		Dclk2	28.2	9.6	7.2	75.5	39.8	28.2	75.5	39.8	3.9	0.4	0.7		Nnat				Arxes2		Ccdc82		Cspg5		Ermn		Chadl	1.6	-1.6	0.0	0.0	1.6
	Atp6v0a4		Bglap	Cdh13	Ctbp1	C-terminal binding protein 1	35.7	66	69.7	92.8	76.4	54	47.8		Dcp1a	4.7	4.3	1.8	6.2	3.6	4.7	6.2	3.6	2.6	0.8	1.3		Npc1				As3mt		Ccdc88a		Csrp1		Etv4		Chl1	1.5	-1.5	0.0	0.0	1.5
	Atp6v0b		Bglap2	Cdh19	Ctnna1	Catenin (cadherin-associated protein), alpha 1, 102kDa	42.7	4.1	10.1	25.7	31.5	14.8	116.9		Dct	3.6	16.8	2.7	0.1	0.1	16.8	0.1	0.1	1.3	168.0	168.0		Npcd				Asah1		Ccna2		Cst3		Etv5		Chmp1b	-2.9	3.9	0.0	-1.1	3.9
	Atp6v0e		Bgn	Cdk1	Ctnnb1	Catenin (cadherin-associated protein), beta 1, 88kDa	72.5	151	169.4	109.8	74.8	80.2	357.2		Dcx	15.4	4.4	1.1	0.3	55.2	15.4	0.3	55.2	14.0	51.3	0.3		Npsr1				Asap3		Ccnb1		Cstb		Etv6		Chmp3	-2.0	3.6	-2.4	0.8	3.6
	Atp7b		Bin1	Cdk18	Ctnnbip1	Catenin, beta interacting protein 1	33.4	19.3	31.5	18.6	29.7	16.9	38.9		Ddah1	70.7	10.4	2.9	72.8	18.4	70.7	72.8	18.4	24.4	1.0	3.8		Nrbp2				Asb1		Ccnb2		Ctgf		Evi2a		Chmp7	-2.6	8.5	-2.2	-3.8	8.5
	Atp8b1		Bin3	Cdk19	Ctsa	Cathepsin A	19.9	11.2	41.3	38	51.1	526	36.9		Ddc	1.5	44.4	22	0.3	0.6	44.4	0.3	0.6	0.1	148.0	74.0		Nrgn				Asb3		Ccnd1		Ctnnal1		Exog		Chn2	-0.1	5.8	0.0	-5.6	5.8
	Atpaf1		Birc5	Cdk4	Ctsb	Cathepsin B	84.5	65.2	133.3	160.7	95.5	1032.8	55.4		Dennd2a	23.8	12.7	7.3	12.8	10.7	23.8	12.8	10.7	3.3	1.9	2.2		Nrxn3				Asb8		Ccnd2		Ctnnb1		Exosc2		Chordc1	0.2	3.0	-2.0	-1.1	3.0
	Atrn		Blnk	Cdk6	Ctsd	Cathepsin D	187.2	84.3	379.5	180.7	161.2	9717.9	131.6		Dgkb	5.5	1	0.2	13.9	3	5.5	13.9	3	27.5	0.4	1.8		Nsg1				Ascl1		Ccne2		Ctps		Eya1		Chpt1	1.9	-1.2	0.2	-0.9	1.9
	Atxn7l3b		Bloc1s1	Cdo1	Ctsl		167.9	43.8	75.7	326.8	112.1	224.8	246.4		Dhrs13	18.4	7	2.1	9.1	6	18.4	9.1	6	8.8	2.0	3.1		Nsg2				Asf1a		Ccnh		Ctsa		F2r		Chst11	5.6	0.0	-1.6	-3.9	5.6
	AU022252		Blvra	Cdr2	Ctss	Cathepsin S	1	1.8	136.1	10.8	19.4	1606.5	0.7		Dio2	14.4	2	1.7	114.3	2.8	14.4	114.3	2.8	8.5	0.1	5.1		Ntm				Asf1b		Ccnt2		Ctsb		Fa2h		Chst2	6.5	-6.5	0.0	0.0	6.5
	AU040320		Blvrb	Cdt1	Ctxn1	Cortexin 1	15.1	119.1	112	23.3	35.4	21	6.1		Diras1	3.3	8	20.7	0.1	31.1	20.7	0.1	31.1	0.2	207.0	0.7		Nudt4				Ash1l		Ccny		Ctsd		Fah		Chst3	2.8	-2.8	0.0	0.0	2.8
	Auh		Bmf	Cdv3	Cuedc2	CUE domain containing 2	15.4	35.2	39.3	41.2	30.2	41.3	41.5		Dlgap1	28.8	12.8	2.2	24.2	11.6	28.8	24.2	11.6	13.1	1.2	2.5		Olfml1				Asic1		Ccs		Ctsl		Fam107b		Ciao1	0.3	1.6	-0.1	-1.9	1.6
	Aup1		Bmp4	Cdyl	Cuta	CutA divalent cation tolerance homolog (E. coli)	24.9	22.2	39.4	46.5	46.6	65.4	41.3		Dll3	28.7	5.3	0.1	0.2	4.1	28.7	0.2	4.1	287.0	143.5	7.0		Olig1				Asic2		Ccser2		Ctso		Fam110a		Cipc	2.5	4.6	-3.0	-4.2	4.6
	Aurka		Bnip3	Cela1	Cwc15	CWC15 homolog (S. cerevisiae)	23.2	27.9	48.8	52.5	54.4	23.2	54.6		Dmrtb1	35.4	25.1	1.3	0.3	6	35.4	0.3	6	27.2	118.0	5.9		Omg				Asic4		Cct3		Ctss		Fam111a		Ckap5	1.6	2.8	-2.6	-1.7	2.8
	Aurkaip1		Bola2	Cenpa	Cxx1a		29.1	72.5	62.7	64.2	95.8	13.3	113.8		Dnajc16	5	9.2	7.5	7.9	6.5	9.2	7.9	6.5	0.7	1.2	1.4		Onecut2				Asns		Cct6a		Cxcl12		Fam114a1		Clasp1	1.9	-0.9	0.0	-0.9	1.9
	Aurkb		Bola3	Cenpb	Cxx1b		29	74.8	69.3	70	96.2	14.5	102		Dnajc6	2.5	5.7	11.6	0.4	35.9	11.6	0.4	35.9	0.2	29.0	0.3		Opalin				Aspa		Cd200		Cxx1c		Fam126a		Clcn2	-2.5	4.0	-1.4	0.0	4.0
	AV320801		Bpgm	Cenpm	Cyb5		34.5	28.8	51.9	118.1	115.9	46.9	79.7		Dock11	4.1	0.6	0.1	3.4	5.5	4.1	3.4	5.5	41.0	1.2	0.7		Opcml				Aspm		Cd302		Cyb5		Fam163a		Clcn3	3.2	4.0	-3.6	-3.6	4.0
	Aven		Bpnt1	Cenpn	Cyb5r3	Cytochrome b5 reductase 3	13.1	23.1	12	20.9	59.9	21.7	49.8		Dock4	10.9	23.2	2.7	14.3	2.5	23.2	14.3	2.5	4.0	1.6	9.3		Panx1				Asrgl1		Cd47		Cycs		Fam19a1		Clcn4.2	4.7	1.7	-2.0	-4.4	4.7
	AW551984		Brca1	Cenpp	Cyc1	Cytochrome c-1	67.5	76.9	89.2	72.4	58.8	75.3	76.7		Dock5	0.1	1.4	3.3	0.2	0.2	3.3	0.2	0.2	0.0	16.5	16.5		Paqr8				Astn1		Cd81		Cyfip2		Fam19a2		Cldn10	1.6	-1.8	0.3	0.0	1.6
	Axin2		Brdt	Cenpv	Cyfip2	Cytoplasmic FMR1 interacting protein 2	2.6	34.2	36.5	91.4	11.5	2.4	0.7		Dpf1	14.3	8.4	1.8	4.8	20.1	14.3	4.8	20.1	7.9	3.0	0.7		Parvb				Astn2		Cd82		Cyp1b1		Fam212b		Cldn11	-9.6	21.5	-12.0	0.0	21.5
	B230118H07Rik		Bre	Cercam	Cyhr1	Cysteine/histidine-rich 1	25.9	27.1	35	38.7	42.4	25.7	23.4		Dpp10	21.7	5.3	0.5	0.1	13.7	21.7	0.1	13.7	43.4	217.0	1.6		Pbx1				Atad1		Cd9		Cyp2j12		Fam214a		Clip3	1.9	6.9	-8.7	0.0	6.9
	B230206H07Rik		Brms1	Cetn4	Cyp51		97.5	27.5	33.6	112.8	126.9	6.3	10.6		Dpp6	75.7	24.6	1.7	2.7	21.3	75.7	2.7	21.3	44.5	28.0	3.6		Pcdh15				Atad2		Cdc123		Cyp2j6		Fam43b		Clk4	-1.3	2.9	-0.3	-1.4	2.9
	B230208H17Rik		Brp44l	Cfh	Cyth1		11.1	17.9	5.8	31.4	46.1	15.5	19.3		Dpy19l3	14.1	7.2	1.2	19	6.1	14.1	19	6.1	11.8	0.7	2.3		Pcdh7				Atad5		Cdc20		Cyp51		Fam46a		Clmn	-12.1	12.1	0.0	0.0	12.1
	B2m		Bscl2	Chadl	Cyth2		15.3	34.9	25.7	67.9	45.9	24.9	36.5		Dpysl3	90.8	20.3	0.6	18.3	162.7	90.8	18.3	162.7	151.3	5.0	0.6		Pcolce2				Atat1		Cdc25a		Cystm1		Fam49a		Cln8	-2.4	5.4	-3.3	0.2	5.4
	B3galnt1		Bsg	Chaf1b	D17Wsu104e		27	22.4	51.7	45.4	36.6	53.5	65.7		Drp2	4.1	0.7	0.4	11.2	3.2	4.1	11.2	3.2	10.3	0.4	1.3		Pcp4				Atcay		Cdc25c		Cyth1		Fam53b		Clns1a	2.0	1.0	-0.6	-2.4	2.0
	B3galt5		Btbd16	Chdh	D17Wsu92e		11.9	21.3	21.7	34.4	54.8	43.6	26.8		Dscam	43.8	27.6	1.8	0.1	9	43.8	0.1	9	24.3	438.0	4.9		Pcsk2				Ate1		Cdc34		Cyth2		Fam57a		Clock	0.9	1.7	-1.1	-1.5	1.7
	B3gat2		Btk	Chmp5	D8Ertd738e		35.3	39	47.1	53.6	68.6	79.4	75.3		Dtl	3.1	0.4	0.1	2.5	0.9	3.1	2.5	0.9	31.0	1.2	3.4		Pcyt2				Atf4		Cdc37l1		D16Ertd472e		Fam89a		Clptm1l	1.9	-2.7	1.4	-0.6	1.9
	B3gnt2		Bub1	Chn2	Dact3	Dapper, antagonist of beta-catenin, homolog 3 (Xenopus laevis)	6	25.4	24.7	31.3	54.1	15.9	0.6		Dusp18	6.5	1.5	0.6	4.5	3.4	6.5	4.5	3.4	10.8	1.4	1.9		Pdcd4				Atg12		Cdc40		D3Bwg0562e		Fancc		Clu	7.0	-6.2	-0.9	0.0	7.0
	B3gnt5		Bub1b	Chpt1	Dad1	Defender against cell death 1	70.9	55.8	110.2	109	94.5	111.3	134.1		Dusp4	3.6	1.4	0.3	8.4	50	3.6	8.4	50	12.0	0.4	0.1		Pdgfra				Atg16l2		Cdc42se1		Daam1		Fat1		Cmtm4	2.6	-2.6	0.0	0.0	2.6
	B3gnt6		Bub3	Chrna4	Dazap2	DAZ associated protein 2	65.9	44.2	93.6	111.4	100.8	178.1	158.2		Dusp6	27.4	4	1.1	74.2	17.4	27.4	74.2	17.4	24.9	0.4	1.6		Pdlim2				Atg3		Cdc42se2		Daam2		Fbn2		Cmtm5	-13.1	13.1	0.0	0.0	13.1
	B3gnt7		Bud31	Chrne	Dbi	Diazepam binding inhibitor (GABA receptor modulator, acyl-Coenzyme A binding protein)	475.7	61.8	366.4	138.5	135.4	20.2	97		Dusp9	2.9	5.2	0.3	0.2	0.1	5.2	0.2	0.1	9.7	26.0	52.0		Pdxdc1				Atg4b		Cdc45		Dazap2		Fbxo32		Cnih1	1.6	2.0	-0.1	-3.6	2.0
	B3gnt9-ps		Bves	Chst11	Dbndd2	Dysbindin (dystrobrevin binding protein 1) domain containing 2	27.8	4.3	4.5	86.9	177.1	8.2	1.9		Dynll2	79.4	384.6	214.6	20.1	176.5	384.6	20.1	176.5	0.4	19.1	2.2		Peli1				Atg4c		Cdca2		Dbi		Fcor		Cnih4	-1.1	2.0	0.0	-0.9	2.0
	B4galt1		Bzw1	Chst15	Dcps	Decapping enzyme, scavenger	5.9	10.1	25.1	32.3	49.6	13.4	20.4		E130309F12Rik	46.8	9.2	0.3	0.7	8.5	46.8	0.7	8.5	156.0	66.9	5.5		Pex5l				Atl1		Cdca3		Dbndd2		Fgf1		Cnp	3.5	18.5	0.0	-22.1	18.5
	B930003M22Rik		C030030A07Rik	Chst3	Dctn1	Dynactin 1 (p150, glued homolog, Drosophila)	18.3	61.4	31.8	33.7	42.7	30.3	28		E2f8	2.9	7.9	0.4	0.8	0.3	7.9	0.8	0.3	7.3	9.9	26.3		Pgm2l1				Atl3		Cdca4		Dclk1		Fgf11		Cntn1	19.5	-19.5	0.0	0.0	19.5
	Baalc		C130026L21Rik	Chst5	Dctn2	Dynactin 2 (p50)	44	93.8	73.8	87	104.9	74	98		Ece1	11.1	13.4	2.1	12.1	4.3	13.4	12.1	4.3	5.3	1.1	3.1		Phgdh				Atmin		Cdca5		Dcn		Fgfr2		Cntn2	-39.4	39.4	0.0	0.0	39.4
	Bace1		C1galt1	Chst7	Dctn3	Dynactin 3 (p22)	29.7	74.2	64.5	88.1	90.9	44.5	22.1		Ece2	17.8	6	1.2	5.8	15.2	17.8	5.8	15.2	14.8	3.1	1.2		Phldb1				Atox1		Cdca8		Ddb1		Fgfrl1		Coasy	-1.7	3.2	0.0	-1.5	3.2
	Bace2		C1galt1c1	Chst8	Dctn5	Dynactin 5 (p25)	16.3	20.3	29	31.1	33.8	31.2	19.9		Echdc2	7.9	2.3	0.2	29.5	9.4	7.9	29.5	9.4	39.5	0.3	0.8		Phyhipl				Atp10b		Cdh10		Ddc		Fign		Cog3	0.6	1.5	0.1	-2.2	1.5
	Bag1		C1qa	Cisd3	Dda1	DET1 and DDB1 associated 1	14.4	45.3	21.6	32.5	32.2	23.3	19.3		Ednra	1.8	8.2	0.5	5.6	0.4	8.2	5.6	0.4	3.6	1.5	20.5		Pik3r3				Atp11a		Cdh13		Ddost		Fkbp15		Col11a2	3.4	-3.2	-0.2	0.0	3.4
	Bag2		C1qb	Ckap2	Ddb1	Damage-specific DNA binding protein 1, 127kDa	44.2	59.3	80.9	92.8	67.6	64.8	118.4		Ednrb	292.7	46.5	2.2	333	17.2	292.7	333	17.2	133.0	0.9	17.0		Pim3				Atp1a1		Cdh20		Ddr1		Fmnl2		Col16a1	3.5	-3.5	0.0	0.0	3.5
	Bai3		C1qbp	Ckap2l	Ddit4	DNA-damage-inducible transcript 4	72.7	31.5	25.1	47.1	46.3	18.1	10.1		Efemp2	13.3	5.7	0.8	18.5	3.5	13.3	18.5	3.5	16.6	0.7	3.8		piR-42617				Atp1a2		Cdk1		Ddx17		Fndc3b		Col20a1	3.9	-2.7	-1.1	0.0	3.9
	Baiap2		C1qc	Cks2	Ddost	Dolichyl-diphosphooligosaccharide-protein glycosyltransferase	45.5	41.6	102.9	79.2	35	95.9	74.2		Efhd1	1.8	24.4	95.4	23.3	7.2	95.4	23.3	7.2	0.0	4.1	13.3		Pla2g16				Atp1a3		Cdk14		Ddx24		Foxj1		Col27a1	1.9	-1.9	0.0	0.0	1.9
	Bak1		C1ql1	Cldn11	Ddr1	Discoidin domain receptor family, member 1	26.6	17.2	40.4	156.2	136.3	0.6	0.4		Efnb2	6.3	1.2	0.2	5.1	23.1	6.3	5.1	23.1	31.5	1.2	0.3		Plat				Atp1b1		Cdk18		Ddx39b		Foxn3		Col9a3	3.8	-3.8	0.0	0.0	3.8
	Bank1		C1ql2	Cldn14	Ddrgk1		21.2	20.8	40.5	51.7	81.6	54	49.2		Efnb3	17.6	115.1	203.3	6.3	49.5	203.3	6.3	49.5	0.1	32.3	4.1		Plekha1				Atp1b2		Cdk19		Ddx3x		Foxo4		Copa	2.1	-2.0	1.4	-1.5	2.1
	Barx2		C1ql3	Cldnd1	Ddx1	DEAD (Asp-Glu-Ala-Asp) box polypeptide 1	24.5	24.1	53.2	49.3	29.6	9.2	26.6		Egflam	0.8	4.9	0.9	0.2	0.4	4.9	0.2	0.4	0.9	24.5	12.3		Plekhb1				Atp1b3		Cdk2		Ddx5		Frmd4b		Copg1	2.2	-1.3	1.8	-2.7	2.2
	Batf		C1qtnf2	Clec10a	Ddx17	DEAD (Asp-Glu-Ala-Asp) box polypeptide 17	292.1	206.6	168.3	124.9	41.6	81.2	91.1		Egln3	3.3	3.8	0.5	9.9	6.2	3.8	9.9	6.2	6.6	0.4	0.6		Plekhh1				Atp2a2		Cdkn2aipnl		Ddx6		Frmd5		Cops2	-1.5	3.7	-0.4	-1.8	3.7
	Bax		C1qtnf6	Clec14a	Ddx39b		105.3	108.9	126	111.8	60.9	131	56.3		Egr1	123.7	12	11.5	420.8	162.5	123.7	420.8	162.5	10.8	0.3	0.8		Plin3				Atp2b1		Cdkn2c		Deb1		Frmd8		Cops4	2.2	-0.3	-0.5	-1.5	2.2
	Bbs1		C2cd2	Clec1a	Ddx3x	DEAD (Asp-Glu-Ala-Asp) box polypeptide 3, X-linked	103.9	74.4	84.5	58.5	19.1	36.7	127.5		Eif4ebp1	4.1	1	0.4	2.2	1.4	4.1	2.2	1.4	10.3	1.9	2.9		Pllp				Atp2c1		Cdkn2d		Degs1		Fstl5		Cops5	1.9	1.6	-1.1	-2.4	1.9
	BC003266		C330006K01Rik	Clec3b	Ddx5	DEAD (Asp-Glu-Ala-Asp) box polypeptide 5	167.1	207.8	166.8	120.8	41.3	102	206.3		Elavl4	14.6	2.7	0.6	3.7	35.2	14.6	3.7	35.2	24.3	3.9	0.4		Plp1				Atp5a1		Cdkn3		Dennd5a		Fzd3		Cops8	1.7	1.1	-0.6	-2.1	1.7
	BC004004		C330021F23Rik	Clec4a2	Deb1		15.3	21.6	34.8	87.1	84.7	8.1	16.7		Elfn1	11.7	2.5	0.2	0.2	7	11.7	0.2	7	58.5	58.5	1.7		Pls1				Atp5b		Cdo1		Desi1		Fzd9		Coro1c	-2.8	3.3	-2.2	1.8	3.3
	BC013712		C3ar1	Clec4a3	Degs1	Degenerative spermatocyte homolog 1, lipid desaturase (Drosophila)	38.8	36.9	90	196.9	235.9	53.9	81.9		Elfn2	36.1	30.9	6.9	0.6	18.7	36.1	0.6	18.7	5.2	60.2	1.9		Plxnb1				Atp5c1		Cdv3		Dhcr24		G0s2		Coro2b	-2.0	2.0	0.0	0.0	2.0
	BC016495		C430049B03Rik	Clec4n	Dennd5a		43.9	31.2	76.1	103.3	135.4	52.2	61.2		Elk3	4.2	0.8	0.2	3.9	0.7	4.2	3.9	0.7	21.0	1.1	6.0		Pmp22				Atp5e		Cdyl		Dhrs7		Gab1		Cpd	-5.3	13.4	-5.0	-3.0	13.4
	BC017612		C5ar1	Clec5a	Dhcr24	24-dehydrocholesterol reductase	76.8	35.8	38.9	241.4	253.6	3.7	5.9		Eln	17	1.8	0.3	7.8	61.1	17	7.8	61.1	56.7	2.2	0.3		Pnck				Atp5f1		Cebpz		Dip2a		Gab2		Cpe	13.5	-10.2	11.7	-15.1	13.5
	BC017643		C630043F03Rik	Clic4	Dhcr7	7-dehydrocholesterol reductase	101	21.4	33.8	68.8	89	14.6	9.3		Elovl7	3.5	38.1	30.5	1.1	0.3	38.1	1.1	0.3	0.1	34.6	127.0		Pnpla3				Atp5g1		Celf2		Dip2b		Gal3st1		Cpeb1	-3.0	5.4	-2.4	0.0	5.4
	BC028528		Cab39l	Cln8	Dhrs1	Dehydrogenase/reductase (SDR family) member 1	67.6	23.3	36.9	36.8	41.4	22.3	18.5		Emid1	122.2	26.1	0.6	28.4	5.5	122.2	28.4	5.5	203.7	4.3	22.2		Polr3e				Atp5g2		Cend1		Disp2		Galc		Cpm	-4.6	16.6	-3.6	-8.5	16.6
	BC030867		Cables1	Clptm1l	Diablo	Diablo homolog (Drosophila)	16.7	129.7	22.6	28.5	31.3	31.7	13.3		Emid2	16.9	2	0.2	0.6	3.4	16.9	0.6	3.4	84.5	28.2	5.0		Pop4				Atp5g3		Cenpa		Dixdc1		Galk1		Cpox	-8.2	8.2	0.0	0.0	8.2
	BC031181		Cacnb4	Cmtm4	Dip2a	DIP2 disco-interacting protein 2 homolog A (Drosophila)	15.1	11.5	12.8	48.9	51.2	1.8	5.8		Emilin2	1.2	1.7	6.3	0.2	0.3	6.3	0.2	0.3	0.2	31.5	21.0		Ppfibp1				Atp5j		Cenpc1		Dlg1		Galnt10		Cpq	2.5	-6.8	6.4	-2.1	2.5
	BC031353		Cacng4	Cmtm5	Dlg4	Discs, large homolog 4 (Drosophila)	27	60.4	42.6	19.9	36.6	39.5	1.6		Eml4	13.4	4.2	0.6	8.5	8.3	13.4	8.5	8.3	22.3	1.6	1.6		Ppm1h				Atp5j2		Cenpe		Dlg4		Galnt13		Cpt1c	2.7	-1.8	-0.9	0.0	2.7
	BC039771		Cacng7	Cmtm6	Dnajb11	DnaJ (Hsp40) homolog, subfamily B, member 11	35.1	19.1	44.3	52.2	23.5	28.5	29.9		Emp1	8.5	1.5	1.5	12.6	3.8	8.5	12.6	3.8	5.7	0.7	2.2		Ppp1cc				Atp5l		Cenpf		Dlgap1		Galnt6		Crbn	-1.1	2.9	-0.3	-1.6	2.9
	BC046331		Cadm4	Cmtm7	Dnajb2	DnaJ (Hsp40) homolog, subfamily B, member 2	14.1	27.8	12.5	82.7	134.7	17	4		Emp2	5.5	0.7	1.7	62.1	4.1	5.5	62.1	4.1	3.2	0.1	1.3		Ppp1r16b				Atp6ap1		Cenph		Dnaja1		Gamt		Creb3l2	-1.5	1.5	0.0	0.0	1.5
	BC048355		Calcrl	Cnih4	Dner	Delta/notch-like EGF repeat containing	46.5	87	100	26	8.4	0.6	0.6		En2	0.2	1.3	1	0.1	0.1	1.3	0.1	0.1	0.2	13.0	13.0		Prickle1				Atp6ap2		Cenpi		Dnajb2		Gareml		Cript	-2.2	6.0	-1.8	-2.0	6.0
	BC055324		Cald1	Cnksr3	Dnm2	Dynamin 2	21.2	12.8	21.3	52.3	46.4	66.8	42.9		Enc1	37.4	8.7	2.7	3.1	35.3	37.4	3.1	35.3	13.9	12.1	1.1		Prkar1b				Atp6v0a1		Cenpl		Dnajb6		Gas1		Crkl	2.7	-1.4	1.4	-2.7	2.7
	BC056474		Calhm2	Cnn2	Dpm2	Dolichyl-phosphate mannosyltransferase polypeptide 2, regulatory subunit	19.4	24.7	31.2	38	40.3	30.7	19.2		Endod1	10	30.1	74.7	6.2	10.1	74.7	6.2	10.1	0.1	12.0	7.4		Prom1				Atp6v0a2		Cenpm		Dnajc19		Gas2		Cryab	-0.2	13.8	-13.6	0.0	13.8
	BC057022		Calr	Cnp	Dpp6	Dipeptidyl-peptidase 6	2.7	21.3	75.7	24.6	1.7	0.7	0.2		Enpp4	6	13.8	13.3	4.4	2.4	13.8	4.4	2.4	0.5	3.1	5.8		Prr5l				Atp6v0b		Cenpn		Dnajc5		Gatad2a		Cryl1	1.6	-1.8	0.1	0.1	1.6
	BC068157		Camk1	Cnpy2	Dpy19l1	Dpy-19-like 1 (C. elegans)	9.7	16.4	23.9	63.3	73.3	5.4	8.6		Enpp6	0.6	182.4	48.7	0.1	0.3	182.4	0.1	0.3	0.0	1824.0	608.0		Prrt2				Atp6v0c-ps2		Cenpq		Dnajc7		Gba		Csf1	-2.0	5.0	-1.8	-1.3	5.0
	BC088983		Camk2a	Cnpy4	Dpysl3	Dihydropyrimidinase-like 3	18.3	162.7	90.8	20.3	0.6	0.3	1.3		Epas1	47.9	15.3	8.2	42	3.6	47.9	42	3.6	5.8	1.1	13.3		Psat1				Atp6v0e		Cenpt		Dner		Gdap1l1		Csmd3	2.2	0.5	0.0	-2.7	2.2
	BC096441		Camk2n1	Cntn1	Drap1	DR1-associated protein 1 (negative cofactor 2 alpha)	31.1	58.7	73.1	69	70.3	93.7	72.8		Epb4.1	32.5	9.1	0.6	4.5	12	32.5	4.5	12	54.2	7.2	2.7		Ptgds				Atp6v0e2		Cenpw		Dnm1		Gfra1		Csnk1d	2.4	-2.0	-0.1	-0.2	2.4
	Bcam		Camp	Cntn2	Dstn	Destrin (actin depolymerizing factor)	48.8	121.4	114.5	212.3	151.3	36.7	221		Epb4.1l2	36.3	170.7	38.8	38	29.1	170.7	38	29.1	0.9	4.5	5.9		Ptpre				Atp6v1a		Cep192		Dnm1l		Ghdc		Cspg4	13.9	-9.9	-3.9	0.0	13.9
	Bcan		Camsap1l1	Cntn4	Dusp15	Dual specificity phosphatase 15	4.6	4.3	14.2	98.8	47	0.4	0.1		Epb4.1l3	18	22.9	36.3	0.5	23.8	36.3	0.5	23.8	0.5	72.6	1.5		Ptprz1				Atp6v1b2		Cep290		Dnm2		Gins4		Cspg5	12.1	-12.1	0.0	0.0	12.1
	Bcap31		Cap1	Cntn6	Dusp3	Dual specificity phosphatase 3 (vaccinia virus phosphatase VH1-related)	12	6.5	15.4	22.1	41	35.5	62.9		Epcam	0.1	11.5	0.6	0.1	0.2	11.5	0.1	0.2	0.2	115.0	57.5		Qdpr				Atp6v1c1		Cep68		Dnm3		Gjb1		Csrp1	-8.0	27.1	-5.1	-14.1	27.1
	Bcar1		Capn3	Cntnap5b	Dync1h1	Dynein, cytoplasmic 1, heavy chain 1	22.6	32.9	32.6	45.3	31.2	15.2	20.2		Epha5	6.4	1.2	0.1	5.2	8.4	6.4	5.2	8.4	64.0	1.2	0.8		R3hdm1				Atp6v1d		Cep85		Dnmt3a		Gjc2		Cstf2t	2.3	0.6	-1.3	-1.5	2.3
	Bcas1		Capn5	Coasy	Dync1i2	Dynein, cytoplasmic 1, intermediate chain 2	26.4	59.6	38.9	62.9	50.5	23.1	43.8		Ephb3	10.4	2.2	0.4	30	3	10.4	30	3	26.0	0.3	3.5		Rab33a				Atp6v1e1		Cerk		Dock10		Gjc3		Ctnna1	-1.6	2.9	-0.1	-1.3	2.9
	Bcat1		Capn6	Cobl	Dync1li2	Dynein, cytoplasmic 1, light intermediate chain 2	23.9	38.4	30.5	57.9	81.3	6.3	16.1		Eps15	11	53	36.6	41.8	15.6	53	41.8	15.6	0.3	1.3	3.4		Rab37				Atp6v1g1		Cers1		Dock4		Gltp		Ctnnd2	5.6	-2.5	-0.9	-2.3	5.6
	Bche		Capns1	Cog4	Dynll1	Dynein, light chain, LC8-type 1	18.6	40.2	50.1	90.4	57.4	13.2	75.5		Eps8	22.8	15.5	1.2	27.5	4	22.8	27.5	4	19.0	0.8	5.7		Rab3c				Atp6v1h		Cers4		Dock9		Gm10073		Ctr9	-0.7	2.5	0.0	-1.8	2.5
	Bckdha		Capns2	Col11a2	Dynll2	Dynein, light chain, LC8-type 2	20.1	176.5	79.4	384.6	214.6	52.9	14.3		Ermn	0.5	61.1	119.5	0.1	0.1	119.5	0.1	0.1	0.0	1195.0	1195.0		Rap1a				Atp8a1		Cers5		Dos		Gm10126		Ctso	-0.1	2.7	-2.1	-0.5	2.7
	Bckdk		Car14	Col12a1	Dynlrb1	Dynein, light chain, roadblock-type 1	39.1	114.7	85.2	109.1	115.8	49.1	102.8		Etnk2	0.2	11.7	6.2	0.4	2	11.7	0.4	2	0.0	29.3	5.9		Rap1gds1				Atp9a		Cfl2		Dpm1		Gm10260		Ctxn1	4.2	-4.2	0.0	0.0	4.2
	Bcl2a1a		Car2	Col13a1	Ebp		4.6	5.4	10.3	45.4	49.9	29.5	16.7		Ets1	3.8	0.5	0.2	1.1	2.5	3.8	1.1	2.5	19.0	3.5	1.5		Rap2a				Atp9b		Chadl		Dpy19l1		Gm10263		Cyb5b	1.2	1.8	-0.1	-2.8	1.8
	Bcl2a1b		Card9	Col15a1	Ech1	Enoyl Coenzyme A hydratase 1, peroxisomal	28.4	17.5	27.6	38.5	59.4	52.3	71.9		Etv1	13.8	4.4	5.3	4.3	6.8	13.8	4.3	6.8	2.6	3.2	2.0		Rasgef1b				Atpif1		Chd7		Dpysl2		Gm11808		Cyb5r1	-1.8	2.1	-0.3	0.0	2.1
	Bcl2a1d		Carhsp1	Col18a1	Echs1	Enoyl Coenzyme A hydratase, short chain, 1, mitochondrial	33.3	20.9	43.6	41.2	44.3	41	39.1		Etv4	54.7	8	0.8	81.2	4.8	54.7	81.2	4.8	68.4	0.7	11.4		Rasgrp1				Atraid		Chek1		Dram2		Gm13293		Cyfip2	7.0	-2.5	-2.0	-2.4	7.0
	Bcl2l1		Carkd	Col1a1	Edf1	Endothelial differentiation-related factor 1	10.8	27.5	34.1	37.1	41.3	62.1	51.3		Etv5	34.8	4.2	1.1	31.6	5.5	34.8	31.6	5.5	31.6	1.1	6.3		Reep3				Atrn		Chl1		Dst		Gm15440		Cyhr1	0.0	4.3	0.1	-4.3	4.3
	Bcl2l13		Carns1	Col1a2	Edil3	EGF-like repeats and discoidin I-like domains 3	0.3	54.6	42	35	38.7	0.1	0.1		Etv6	6.3	10.3	2	4.8	1.4	10.3	4.8	1.4	3.2	2.1	7.4		Rell1				Atrx		Chmp6		Dtd1		Gm15728		Cyp20a1	-0.4	3.4	0.2	-3.1	3.4
	Bcl3		Cask	Col20a1	Ednrb	Endothelin receptor type B	333	17.2	292.7	46.5	2.2	4.7	1.9		Evc	3	0.7	0.1	6.7	0.8	3	6.7	0.8	30.0	0.4	3.8		Resp18				Atxn10		Chn2		Dusp1		Gm17251		Cyp27a1	-4.1	8.0	-0.7	-3.3	8.0
	Bcl6b		Caskin2	Col2a1	Eef1a1	Eukaryotic translation elongation factor 1 alpha 1	208.9	462.2	695.2	671.5	613.2	1193.8	2228.3		Evi2a	12.2	34.2	97.8	0.3	0.4	97.8	0.3	0.4	0.1	326.0	244.5		Rgcc				Atxn2l		Chpt1		Dusp15		Gm17511		Cyp2j12	-4.7	4.7	0.0	0.0	4.7
	Bcl7a		Casp4	Col3a1	Eef1a2	Eukaryotic translation elongation factor 1 alpha 2	0.6	181.1	84.5	18.9	29	23	1.9		Evi2b	0.8	0.1	0.2	0.1	0.1	0.8	0.1	0.1	4.0	8.0	8.0		Rgs16				Atxn7l3b		Chrna4		Dusp26		Gm17750		Cyp2j6	8.0	-0.3	-2.0	-5.8	8.0
	Bcs1l		Casp7	Col4a1	Eef1b2	Eukaryotic translation elongation factor 1 beta 2	30.1	54.5	70.3	79.6	93.8	180.9	232.9		Evi5	11.3	7.3	0.9	17.1	7.3	11.3	17.1	7.3	12.6	0.7	1.5		Rgs17				AU040320		Chst11		Dusp3		Gm21984		Cyp2j9	4.0	-4.0	0.0	0.0	4.0
	Bdh1		Casr	Col4a2	Eef1d	Eukaryotic translation elongation factor 1 delta (guanine nucleotide exchange protein)	16.1	18.3	29.5	23.5	29.1	52.3	30		Expi	0.1	0.8	1.8	0.1	0.1	1.8	0.1	0.1	0.1	18.0	18.0		Rgs4				Auh		Chst2		Dync1h1		Gm22		Cyp51	0.2	4.7	-1.5	-3.4	4.7
	Bend7		Cass4	Col6a3	Eef2	Eukaryotic translation elongation factor 2	147.4	414.1	394	448.3	445.1	856.8	786.1		Extl1	4.4	0.7	1.3	0.4	1.5	4.4	0.4	1.5	3.4	11.0	2.9		Rgs7bp				Aurka		Chst3		Dync1i2		Gm22426		Cyth1	-8.8	12.9	0.0	-4.0	12.9
	Bet1		Cav1	Col9a2	Efhd1	EF-hand domain family, member D1	23.3	7.2	1.8	24.4	95.4	0.4	0.9		Eya1	13.8	3.1	0.2	11	7	13.8	11	7	69.0	1.3	2.0		Rhoc				Aurkb		Chtop		Dynll1		Gm22759		D16Ertd472e	-2.6	6.0	-2.5	-1.0	6.0
	Bex4		Cav2	Col9a3	Efnb3	Ephrin-B3	6.3	49.5	17.6	115.1	203.3	0.8	0.8		F2r	23.5	9.5	0.3	13.3	9.1	23.5	13.3	9.1	78.3	1.8	2.6		Rictor				AW047730		Cinp		Dynll2		Gm22761		D1Ertd622e	-4.0	7.4	0.0	-3.4	7.4
	Bfsp2		Cbara1	Cops4	Egr1	Early growth response 1	420.8	162.5	123.7	12	11.5	873.3	326.9		F3	35.7	5.2	1.6	163.7	6.2	35.7	163.7	6.2	22.3	0.2	5.8		Rims2				AW549877		Cirbp		Dynlrb1		Gm23935		D630045J12Rik	6.0	-4.4	-1.5	0.0	6.0
	Bglap		Cbr2	Coro1b	Ehd1	EH-domain containing 1	8.4	15.5	26.5	53	48.7	125.6	25		Fa2h	18.7	185.9	386.6	0.1	0.3	386.6	0.1	0.3	0.0	3866.0	1288.7		Rit2				Azin1		Cisd1		Dynlt1c_loc2		Gm26669		Daam1	-3.7	7.6	-4.0	0.0	7.6
	Bglap2		Cby1	Coro7	Ei24	Etoposide induced 2.4 mRNA	34.4	41.8	49.1	49	52.9	29.3	46.6		Fabp7	262.9	53.9	7.6	1604.1	156.1	262.9	1604.1	156.1	34.6	0.2	1.7		Rlbp1				B230118H07Rik		Cisd3		Dynlt3		Gm26735		Daam2	-8.7	16.2	-7.5	0.0	16.2
	Bgn		Cc2d1b	Cox17	Eid1	EP300 interacting inhibitor of differentiation 1	15.6	114.7	52.7	82.1	66.4	10.1	36.1		Fah	5.2	49.8	87.4	11.3	12.4	87.4	11.3	12.4	0.1	7.7	7.0		Rnd2				B2m		Ckap2		Dzip3		Gm26881		Dag1	3.5	-2.9	2.2	-2.9	3.5
	Bhlhb9		Ccdc107	Cox6a1	Eif1	Eukaryotic translation initiation factor 1	131.2	163.6	109.2	145.6	121.3	257.9	311.8		Fam102b	18.6	7.8	1.2	7.1	19.2	18.6	7.1	19.2	15.5	2.6	1.0		Rnf122				B3galt5		Ckap2l		Ece1		Gm37111		Dapk2	-2.0	2.0	0.0	0.0	2.0
	Bhlhe40		Ccdc117	Cox6b2	Eif1b	Eukaryotic translation initiation factor 1B	49.7	76.1	119.5	108.9	72.1	66.6	62.3		Fam107b	3.7	23	14.6	38.6	13.8	23	38.6	13.8	0.3	0.6	1.7		Rnf150				B3gat1		Ckap5		Ech1		Gm38039		Dbndd2	-9.2	25.3	0.0	-16.1	25.3
	Bid		Ccdc12	Cp	Eif3c	Eukaryotic translation initiation factor 3, subunit C	24.6	30.1	58.7	53.7	29.2	36.4	50.1		Fam110a	9.6	1.9	0.6	2.4	3.6	9.6	2.4	3.6	16.0	4.0	2.7		Rras2				B3gat2		Ckb		Edil3		Gm4876		Dbx2	3.1	-3.1	0.0	0.0	3.1
	Bin1		Ccdc126	Cpm	Eif3d	Eukaryotic translation initiation factor 3, subunit D	24.4	25.4	49.6	39.7	30.9	52.2	55		Fam110b	13.8	4.1	0.4	7.9	12.2	13.8	7.9	12.2	34.5	1.7	1.1		Ryr2				B3glct		Cks1b		Edn3		Gm4944		Dcaf12	1.9	-1.1	-0.9	0.2	1.9
	Bin3		Ccdc13	Cpox	Eif3f	Eukaryotic translation initiation factor 3, subunit F	29.9	67.8	89.8	89.1	86.1	208.7	175.6		Fam111a	2.9	0.2	0.1	0.7	0.2	2.9	0.7	0.2	29.0	4.1	14.5		S100a1				B3gnt1		Cks2		Ednrb		Gm5093		Dcaf4	-1.4	2.4	-1.0	0.0	2.4
	Birc2		Ccdc134	Cpsf3l	Eif3g	Eukaryotic translation initiation factor 3, subunit G	17.9	36.8	45.8	43.2	33.6	47.7	55.9		Fam114a1	14.9	5.4	0.4	3.8	0.4	14.9	3.8	0.4	37.3	3.9	37.3		S100a13				B3gnt2		Clasp2		Eef1a1		Gm6133		Dcaf8	-0.4	3.2	-1.1	-1.8	3.2
	Birc3		Ccdc163	Cpz	Eif3h	Eukaryotic translation initiation factor 3, subunit H	23.8	51.5	63	48.9	47.5	92.9	226.7		Fam134b	9.6	9.5	20.6	1.7	19.2	20.6	1.7	19.2	0.5	12.1	1.1		S100a16				B3gnt7		Clasrp		Eef1b2		Gm6525		Dclk1	3.3	-3.2	-0.2	0.0	3.3
	Birc5		Ccdc28a	Creb3l2	Eif3i	Eukaryotic translation initiation factor 3, subunit I	27.5	46.4	68.1	59.1	47.7	66.8	102.6		Fam149a	7.5	2.1	0.5	3.1	2.3	7.5	3.1	2.3	15.0	2.4	3.3		S100a6				B3gnt9		Clcc1		Eef2		Gm8444		Dcps	-1.7	3.2	0.0	-1.4	3.2
	Blnk		Ccdc28b	Creg2	Eif3k	Eukaryotic translation initiation factor 3, subunit K	23.5	67.6	71.9	70.6	74	141.3	157.4		Fam155a	18.9	5.9	0.8	0.3	29.7	18.9	0.3	29.7	23.6	63.0	0.6		S100b				B4galt2		Clcn3		Efcab14		Gmds		Dctn6	0.2	2.7	-0.8	-2.2	2.7
	Bloc1s1		Ccdc53	Crls1	Eif3l		19.8	36.3	48.9	48.7	33.4	43.8	54.2		Fam163a	3.8	16.4	1.9	4.3	1	16.4	4.3	1	2.0	3.8	16.4		Sbf1				B4galt6		Clcn4-2		Efhd1		Gmpr		Ddah1	6.9	-4.2	-2.8	0.0	6.9
	Blvra		Ccdc86	Cryab	Eif4a2	Eukaryotic translation initiation factor 4A, isoform 2	102.1	192.3	98.4	84.6	32.5	27.1	97.1		Fam174b	8	3.4	0.6	1.2	6.6	8	1.2	6.6	13.3	6.7	1.2		Sc5d				B630019K06Rik		Cldn11		Efnb3		Gna12		Ddah2	1.7	-2.7	0.9	0.0	1.7
	Blvrb		Ccdc88b	Cryba4	Eif4b	Eukaryotic translation initiation factor 4B	19.8	61.8	49.5	39	32.1	47.1	77.9		Fam178b	0.2	2.3	6.7	0.1	0.1	6.7	0.1	0.1	0.0	67.0	67.0		Scamp2				Bace1		Cldn25		Efr3b		Gng4		Ddc	-4.3	4.3	0.0	0.0	4.3
	Bmf		Ccdc91	Crybb1	Eif4g1	Eukaryotic translation initiation factor 4 gamma, 1	53.3	51.8	45.3	52.2	28	26.9	47.1		Fam181b	28.4	11.3	3.1	51.6	6.7	28.4	51.6	6.7	9.2	0.6	4.2		Sccpdh				Bai1		Clic1		Egr1		Gng8		Ddhd2	0.9	1.7	-0.8	-1.8	1.7
	Bmp1		Ccl12	Cryl1	Eif4g2	Eukaryotic translation initiation factor 4 gamma, 2	86.6	127.8	135.5	177.3	73	61.3	147.5		Fam189a2	3.7	1.9	4.8	16.4	6.9	4.8	16.4	6.9	0.8	0.3	0.7		Scd1				Bai2		Clip3		Eif1		Gnptab		Ddr1	-6.4	16.3	-10.0	0.0	16.3
	Bmp4		Ccl19	Csf1r	Eif4h	Eukaryotic translation initiation factor 4H	44.2	87.6	90.7	86	114.7	111.7	90.2		Fam19a1	4.2	0.6	0.3	0.1	2.6	4.2	0.1	2.6	14.0	42.0	1.6		Scg2				Bai3		Clk1		Eif1b		Golga7		Ddx1	2.3	3.4	-1.4	-4.2	3.4
	Bmp6		Ccl2	Csf2rb	Eif5a	Eukaryotic translation initiation factor 5A	78.2	109.6	111.5	133	93.9	199.7	156.2		Fam19a2	14.4	2.8	0.2	0.1	11.5	14.4	0.1	11.5	72.0	144.0	1.3		Schip1				Bak1		Clk4		Eif2s1		Gp1bb		Ddx26b	2.0	-1.0	0.8	-1.8	2.0
	Bmp7		Ccl24	Csf2rb2	Elavl3	ELAV (embryonic lethal, abnormal vision, Drosophila)-like 3 (Hu antigen C)	2.1	75.8	12.4	69.9	53.9	1	0.2		Fam19a4	8.5	0.9	0.1	0.1	0.4	8.5	0.1	0.4	85.0	85.0	21.3		Scrg1				Banf1		Cln8		Eif2s2		Gpc5		Dennd5b	-1.2	2.6	-1.4	0.0	2.6
	Bmper		Ccl3	Csf3r	Elovl1	Elongation of very long chain fatty acids (FEN1/Elo2, SUR4/Elo3, yeast)-like 1	17.5	1.6	22	123.9	194.3	79.2	34.4		Fam43a	1.3	10.8	2.3	2.4	10.1	10.8	2.4	10.1	0.6	4.5	1.1		Sdc3				Bap1		Clspn		Eif3a		Gpc6		Depdc7	-1.0	2.5	0.0	-1.5	2.5
	Bnip3		Ccl4	Csmd3	Elovl5	ELOVL family member 5, elongation of long chain fatty acids (FEN1/Elo2, SUR4/Elo3-like, yeast)	301.9	42.7	84.7	54.4	81.6	20.4	43.9		Fam49a	16	4	1.2	12.2	25.7	16	12.2	25.7	13.3	1.3	0.6		Sdr42e1				Barx2		Cltb		Eif3c		Gpd1		Derl1	-2.9	6.3	-2.2	-1.1	6.3
	Boc		Ccl6	Cspg4	Elovl7	ELOVL family member 7, elongation of long chain fatty acids (yeast)	1.1	0.3	3.5	38.1	30.5	0.1	4.7		Fam53b	2	12.6	17.4	6	1.9	17.4	6	1.9	0.1	2.9	9.2		Sec11c				Basp1		Clu		Eif4a1		Gpr17		Desi1	-10.3	25.0	0.0	-14.6	25.0
	Bok		Ccl7	Csrp1	Emid1	EMI domain containing 1	28.4	5.5	122.2	26.1	0.6	0.4	1.2		Fam57b	20.8	4.4	3.2	1.5	44.3	20.8	1.5	44.3	6.5	13.9	0.5		Sema4d				Bax		Cmc2		Eif4a2		Gpr37		Dgcr2	4.6	0.7	-1.9	-3.3	4.6
	Bola2		Ccl9	Cstb	Eml1	Echinoderm microtubule associated protein like 1	4	5.2	8.5	88.8	83.6	0.7	5.3		Fam5b	17	4.6	0.8	4.5	17.5	17	4.5	17.5	21.3	3.8	1.0		Sema5a				Baz1a		Cmss1		Eif4a3		Gpr62		Dgkd	-1.5	2.3	0.0	-0.9	2.3
	Bola3		Ccna2	Cthrc1	Eml2	Echinoderm microtubule associated protein like 2	2.3	40.9	12.4	24.3	52.3	3.8	11.9		Fam5c	58.3	16.9	0.7	4.2	5.5	58.3	4.2	5.5	83.3	13.9	10.6		Sema6a				Baz2b		Cmtm4		Eif4g2		Gpsm2		Dhcr24	-1.9	1.9	0.0	0.0	1.9
	Bpgm		Ccnb1	Ctla2b	Endod1	Endonuclease domain containing 1	6.2	10.1	10	30.1	74.7	8.8	7.7		Fam69b	27.5	8	1.3	5.8	24.1	27.5	5.8	24.1	21.2	4.7	1.1		Sema6d				Bbip1		Cmtm5		Eif4g3		Gpt		Dhcr7	0.1	3.0	0.0	-3.1	3.0
	Bpnt1		Ccnb2	Ctnna3	Enoph1	Enolase-phosphatase 1	7.6	12	14.2	51.3	80.4	15.3	7.7		Fam69c	10.4	1.3	0.3	15	1.3	10.4	15	1.3	34.7	0.7	8.0		Sepp1				BC002163_loc1		Cmtm6		Eif4h		Gpx7		Dhrs1	0.9	3.2	-1.3	-2.7	3.2
	Brca1		Ccnd1	Ctnnal1	Enpp2	Ectonucleotide pyrophosphatase/phosphodiesterase 2 (autotaxin)	3	6.8	146.5	599.6	638.8	1	78		Fam70a	52.2	9.5	0.2	3	29.2	52.2	3	29.2	261.0	17.4	1.8		Sept4				BC005561		Cmtr1		Eif5b		Gramd3		Dhx30	-0.1	2.9	-0.3	-2.5	2.9
	Brdt		Ccnd3	Ctps	Enpp5	Ectonucleotide pyrophosphatase/phosphodiesterase 5 (putative function)	20.1	43.9	39.4	33.3	30.7	0.5	3.5		Fam70b	99.3	18.5	0.5	0.1	1.3	99.3	0.1	1.3	198.6	993.0	76.4		Sept8				BC017643		Cnbp		Elavl3		Grb14		Diablo	0.8	2.7	-0.5	-3.1	2.7
	Bre		Ccndbp1	Ctsa	Enpp6	Ectonucleotide pyrophosphatase/phosphodiesterase 6	0.1	0.3	0.6	182.4	48.7	0.1	0.1		Fam83d	3.1	8.8	10.4	2.3	1.1	10.4	2.3	1.1	0.3	4.5	9.5		Sepw1				BC029214		Cnksr3		Elovl1		Grik3		Dip2a	-5.0	12.0	0.0	-6.9	12.0
	Brinp1		Ccne2	Ctse	Ensa	Endosulfine alpha	33.5	75	48.5	35.1	49.7	50.8	50.5		Fam89a	12.8	5.4	1.3	0.6	0.1	12.8	0.6	0.1	9.8	21.3	128.0		Serinc5				BC031181		Cnp		Elovl5		Grik4		Dip2b	-2.5	12.6	-4.5	-5.7	12.6
	Brms1		Ccng1	Ctsh	Epb4.1l2		38	29.1	36.3	170.7	38.8	176	16.4		Fan1	1.8	3	2.8	4.3	1.2	3	4.3	1.2	0.6	0.7	2.5		Serpinb1a				BC052040		Cntn1		Elovl6		Grin3a		Dis3l2	-1.3	2.9	-0.3	-1.4	2.9
	Brp44l		Ccny	Ctsk	Epb4.1l3		0.5	23.8	18	22.9	36.3	0.9	0.2		Fat4	3.7	0.9	0.1	4.3	2.2	3.7	4.3	2.2	37.0	0.9	1.7		Serpind1				BC056474		Coa3		Elovl7		Grm3		Disp2	3.0	-3.0	0.0	0.0	3.0
	Bscl2		Ccnyl1	Ctss	Ephb1	EPH receptor B1	13.1	4	15.4	71.7	82.5	0.4	0.4		Fbln2	4.6	0.5	0.1	16.6	3.7	4.6	16.6	3.7	46.0	0.3	1.2		Serpine2				Bcan		Cog4		Emc10		Grm5		Dixdc1	-3.9	10.6	-6.6	0.0	10.6
	Bsg		Ccr1	Cx3cr1	Epn1	Epsin 1	25.4	47.2	44	40.4	46.6	159.2	23.3		Fbp1	1.2	1.1	0.5	0.2	0.1	1.2	0.2	0.1	2.4	6.0	12.0		Sez6l				Bcap31		Col11a2		Emc2		Grtp1		Dmd	4.8	-3.7	-1.2	0.0	4.8
	Bsn		Ccr5	Cxcl16	Epn2	Epsin 2	20.4	17.7	218.7	84.6	37.5	5	28.5		Fbxo10	7.4	2.9	1.3	6.4	3.9	7.4	6.4	3.9	5.7	1.2	1.9		Sez6l2				Bcar1		Col18a1		Emc3		Gsn		Dmwd	-2.3	4.4	-2.0	0.0	4.4
	Btbd16		Ccr6	Cxcr7	Eps15	Epidermal growth factor receptor pathway substrate 15	41.8	15.6	11	53	36.6	5.2	17.1		Fbxo36	0.8	3.7	9.6	0.8	0.2	9.6	0.8	0.2	0.1	12.0	48.0		Sgk1				Bcas1		Col4a1		Eml1		Gspt2		Dmxl2	1.8	-2.4	-3.8	4.4	1.8
	Btg2		Ccr7	Cyb5	Ergic3	ERGIC and golgi 3	52.1	59.8	93.4	66.9	45.7	132.7	98.6		Fbxo41	4	0.7	1.6	1.2	10.2	4	1.2	10.2	2.5	3.3	0.4		Sh3bp4				Bcas2		Col4a2		Emp3		Gss		Dnajb12	-1.9	1.9	0.0	0.0	1.9
	Btk		Ccrl2	Cyb5d2	Ermn		0.1	0.1	0.5	61.1	119.5	0.1	0.1		Fchsd2	48	21.5	1.1	19.3	21.9	48	19.3	21.9	43.6	2.5	2.2		Sh3gl3				Bcas3		Col6a3		Endod1		Gstk1		Dnajb2	-10.0	19.9	-9.9	0.0	19.9
	Bub1		Cct5	Cyb5r3	Erp29	Endoplasmic reticulum protein 29	37.2	53.9	70.4	52.3	41.1	268.3	67.6		Fgd1	8.6	3	0.6	8.2	7.3	8.6	8.2	7.3	14.3	1.0	1.2		Sirt2				Bcat1		Col8a1		Eno2		Gstm7		Dnajc18	1.2	4.0	-0.5	-4.7	4.0
	Bub1b		Cd14	Cyba	Etfb	Electron-transfer-flavoprotein, beta polypeptide	25.8	11.6	39.1	40.3	31.5	61.3	76.5		Fgd3	1.4	8.6	19.8	0.1	3.2	19.8	0.1	3.2	0.1	198.0	6.2		Skap2				Bche		Col9a3		Enoph1		Gstt1		Dnajc24	-1.6	2.6	0.0	-1.1	2.6
	Bub3		Cd163	Cybb	Evi2a	Ecotropic viral integration site 2A	0.3	0.4	12.2	34.2	97.8	124.8	0.2		Fgf1	5.3	2.8	6.8	23	2	6.8	23	2	0.8	0.3	3.4		Slain1				Bckdk		Commd3		Enpp2		Gyg		Dnajc6	-3.3	6.1	-2.8	0.0	6.1
	Bud31		Cd180	Cyfip2	Evi5l	Ecotropic viral integration site 5-like	10.4	26	65.2	52.6	41.3	4.2	4.5		Fgf14	4.6	1.5	0.1	0.7	6.6	4.6	0.7	6.6	46.0	6.6	0.7		Slc12a2				Bcl2l1		Commd4		Enpp4		H2afy2		Dner	5.7	-5.7	0.0	0.0	5.7
	Bves		Cd209f	Cyp27a1	Fa2h	Fatty acid 2-hydroxylase	0.1	0.3	18.7	185.9	386.6	0.1	0.1		Fgfr2	2.5	18.5	19.6	50.6	2.7	19.6	50.6	2.7	0.1	0.4	7.3		Slc1a1				Bcl2l13		Commd6		Enpp6		Hacd1		Dnm1l	1.9	0.1	-0.1	-2.0	1.9
	Bzw1		Cd248	Cyp2j12	Fabp5	Fatty acid binding protein 5 (psoriasis-associated)	84.2	31.7	14.5	49.5	61.4	3.3	2.8		Fhl2	7.9	3.9	1	2.1	3.5	7.9	2.1	3.5	7.9	3.8	2.3		Slc1a2				Bclaf1		Coq7		Ensa		Hadh		Dnmt1	1.7	-1.1	0.0	-0.5	1.7
	C030019I05Rik		Cd276	Cyp2j6	Fabp7	Fatty acid binding protein 7, brain	1604.1	156.1	262.9	53.9	7.6	5.4	14.7		Fhl3	1.2	22.7	8.9	0.6	0.4	22.7	0.6	0.4	0.1	37.8	56.8		Slc1a3				Bdh1		Cox14		Epas1		Hapln2		Dock1	0.6	3.3	0.0	-4.0	3.3
	C030029H02Rik		Cd300a	Cyp3a13	Fads1	Fatty acid desaturase 1	148.8	38.5	75.5	96.6	36.1	57.5	22.3		Fkbp15	10.9	18.9	10.4	8.3	4.3	18.9	8.3	4.3	1.0	2.3	4.4		Slc29a3				Bend7		Cox16		Epb4,1l2		Hddc2		Dock5	-3.4	7.7	-0.7	-3.5	7.7
	C030030A07Rik		Cd300lf	Cyp4f41-ps	Fads2	Fatty acid desaturase 2	278.4	41.8	121.2	55.1	20.3	5.6	10		Flrt1	5.5	2.1	0.2	1.1	3.8	5.5	1.1	3.8	27.5	5.0	1.4		Slc32a1				Bet1		Cox17		Epb4,1l3		Hebp1		Dock9	3.0	5.3	-8.2	0.0	5.3
	C1galt1		Cd302	Cys1	Fah	Fumarylacetoacetate hydrolase (fumarylacetoacetase)	11.3	12.4	5.2	49.8	87.4	1.8	1.8		Flywch2	4.3	2.2	3.1	1.9	17.2	4.3	1.9	17.2	1.4	2.3	0.3		Slc44a1				Bex2		Cox4i1		Ephb1		Hells		Dolk	-1.0	1.6	-0.7	0.0	1.6
	C1galt1c1		Cd33	Cysltr1	Fam102a	Family with sequence similarity 102, member A	14.2	4.7	35.7	63.7	51.5	11.8	6.4		Fmn2	9.9	3.3	0.9	20.9	8.6	9.9	20.9	8.6	11.0	0.5	1.2		Slc8a2				Bex4		Cox5b		Epm2aip1		Hes5		Dolpp1	1.8	-0.6	0.0	-1.3	1.8
	C1qa		Cd37	Cyth1	Fam108a		14.4	36	39.9	67.6	147	59.4	158.6		Fmnl3	11.4	4.2	1.1	8.8	3.6	11.4	8.8	3.6	10.4	1.3	3.2		Slc9a3r2				Bfsp2		Cox6a1		Epn2		Hes6		Dopey2	-0.9	3.8	-0.8	-2.1	3.8
	C1qb		Cd48	D17Wsu92e	Fam108b		32.3	14.5	38.5	50.2	37.6	1.4	11		Fnbp1	6	34.2	75.2	50.7	15.5	75.2	50.7	15.5	0.1	1.5	4.9		Slco3a1				Bgn		Cox6b1		Eps15		Hhatl		Dpf2	-1.4	2.5	-1.2	0.0	2.5
	C1qbp		Cd52	D1Ertd622e	Fam125b	Family with sequence similarity 125, member B	14.3	38	28	34.8	46	39.4	20.6		Fnbp1l	14.1	2.8	0.2	11.5	54.5	14.1	11.5	54.5	70.5	1.2	0.3		Slk				Bhlhb9		Cox6c		Erbb2ip		Hhip		Dph7	-1.6	1.6	0.0	0.0	1.6
	C1qc		Cd53	D2Ertd750e	Fam134a	Family with sequence similarity 134, member A	24.6	71.9	58.7	38.1	35.9	45.1	25.6		Fndc1	6.4	0.9	0.1	0.1	3	6.4	0.1	3	64.0	64.0	2.1		Snca				Bicd1		Cpe		Erh		Hint3		Dpp6	4.3	-4.3	0.0	0.0	4.3
	C1ql1		Cd59a	D330050G23Rik	Fam168a		21.7	37.6	32.4	55.6	55.5	11.9	5.6		Fndc4	47	28.6	6.1	28.7	29.3	47	28.7	29.3	7.7	1.6	1.6		Snord68				Bicd2		Cpeb2		Ermn		Hipk2		Dpy19l1	-7.2	17.9	0.0	-10.8	17.9
	C1ql2		Cd68	D630045J12Rik	Fam174a		6.2	10.6	12.7	24.3	30	9.1	17.7		Folh1	3.6	1.3	2.1	19.2	0.5	3.6	19.2	0.5	1.7	0.2	7.2		Snx18				Bin1		Cpm		Ermp1		Hist1h1c		Dpy19l3	1.6	-1.2	0.5	-0.8	1.6
	C1ql3		Cd70	D6Wsu163e	Fam195b		27.3	41	51.7	62.1	66.7	76.2	77.3		Folr2	1	1.6	0.7	0.1	0.1	1.6	0.1	0.1	1.4	16.0	16.0		Sox11				Bin3		Cpox		Etnk1		Hist1h4h		Dram2	-2.0	1.9	-1.8	2.0	1.9
	C1qtnf1		Cd74	D7Ertd443e	Fam3c	Family with sequence similarity 3, member C	28.3	23.2	51	114.7	15.5	4.8	9.8		Frmd4a	4.1	62.9	7.1	25.2	12.2	62.9	25.2	12.2	0.6	2.5	5.2		Sox2				Birc2		Cpsf2		Etv1		Hist3h2ba		Dscam	3.6	-3.6	0.0	0.0	3.6
	C1qtnf2		Cd80	D8Ertd82e	Fam57a	Family with sequence similarity 57, member A	2.9	2	9	41.8	73.3	0.3	40.8		Frmd4b	2	9.8	7.3	5.3	5.4	9.8	5.3	5.4	0.3	1.8	1.8		Sox2ot				Birc5		Cpsf3		Etv6		Hmgb2		Dstyk	-0.5	3.6	-1.3	-1.7	3.6
	C1qtnf6		Cd81	Dact3	Fam63a	Family with sequence similarity 63, member A	8.2	8.2	25.1	41	30.5	5.9	38.7		Frmd6	6	3.2	0.3	4.3	6.8	6	4.3	6.8	20.0	1.4	0.9		Sox4				Blvra		Cpsf7		Evi2a		Hmgb3		Dtd1	0.3	2.2	-0.8	-1.6	2.2
	C230035I16Rik		Cd82	Dap	Fam70b	Family with sequence similarity 70, member B	0.1	1.3	99.3	18.5	0.5	0.1	0.2		Frmd7	2.6	0.4	0.1	0.1	0.6	2.6	0.1	0.6	26.0	26.0	4.3		Sox6				Bmp1		Creb3		Evi2a-evi2b		Hmgn2		Dtna	-2.0	2.0	0.0	0.0	2.0
	C2cd2		Cd83	Dapk2	Fam96b	Family with sequence similarity 96, member B	10.3	15.1	20.5	27.3	33.4	26.4	25.4		Frmpd1	5.4	1.3	0.4	17.1	1	5.4	17.1	1	13.5	0.3	5.4		Sox8				Bmp2k		Crebrf		Exoc6b		Hmgxb3		Dus3l	0.1	1.6	0.0	-1.6	1.6
	C330005M16Rik		Cd84	Dbc1	Fasn	Fatty acid synthase	85.6	42.9	61.8	107.3	115.9	15.2	2.4		Frzb	6.8	1	1.1	0.5	0.5	6.8	0.5	0.5	6.2	13.6	13.6		Spock1				Bmp4		Creld2		Fa2h		Hnmt		Dusp10	-2.7	4.6	0.0	-2.0	4.6
	C330006K01Rik		Cd86	Dbil5	Fbxl5	F-box and leucine-rich repeat protein 5	21.9	21.6	24.9	29.9	35.3	8	18		Fstl1	10.1	0.6	0.4	27.6	5.8	10.1	27.6	5.8	25.3	0.4	1.7		Spock3				Bmp7		Crip1		Fabp5		Homer2		Dusp16	-1.3	5.4	-1.5	-2.6	5.4
	C330021F23Rik		Cd9	Dbndd2	Fcho1	FCH domain only 1	1.8	16.6	9.7	24.5	31.2	1.9	0.2		Fstl5	8.1	0.8	0.1	0.8	13.2	8.1	0.8	13.2	81.0	10.1	0.6		Spon1				Bnip3l		Cryab		Fabp7		Hs3st1		Dusp26	-4.9	4.9	0.0	0.0	4.9
	C3ar1		Cdc123	Dcaf12l1	Fdft1	Farnesyl-diphosphate farnesyltransferase 1	70.7	23.9	21.1	43	58.5	3.7	5		Fth1	407.9	1145	5174.9	206.5	287.7	5174.9	206.5	287.7	0.1	25.1	18.0		Sqle				Bod1l		Csad		Fads1		Hsd11b1		Dzip1	1.8	-2.3	0.6	0.0	1.8
	C430049B03Rik		Cdc20	Dcaf12l2	Fdps	Farnesyl diphosphate synthase (farnesyl pyrophosphate synthetase, dimethylallyltranstransferase, geranyltranstransferase)	15.6	9.2	7.9	27.9	41	2.4	4.4		Fut9	10.1	2.6	0.2	14.6	8.5	10.1	14.6	8.5	50.5	0.7	1.2		Srcin1				Bola2		Cse1l		Fah		Hsf2		Ebp	-2.4	4.3	-1.6	-0.4	4.3
	C530008M17Rik		Cdc25c	Dcn	Fez1	Fasciculation and elongation protein zeta 1 (zygin I)	104.5	59.5	132.2	177.7	471.2	3.3	3.3		Fxyd6	161.8	58.6	5.7	17.2	153	161.8	17.2	153	28.4	9.4	1.1		Srd5a1				Bora		Csgalnact1		Faim2		Hspb11		Ece2	1.8	-2.1	0.2	0.2	1.8
	C5ar1		Cdc26	Dcps	Fis1	Fission 1 (mitochondrial outer membrane) homolog (S. cerevisiae)	29.8	51.9	69.7	117	167.9	84.3	94		Fyn	81.2	447.8	60.5	37	43.9	447.8	37	43.9	1.3	12.1	10.2		Sst				Bpgm		Csmd2		Fam102a		Hunk		Echs1	-1.9	4.0	-2.9	0.8	4.0
	C630043F03Rik		Cdc34	Dct	Fkbp1a	FK506 binding protein 1A, 12kDa	31.9	107.1	108.8	330.8	568.1	45.1	243.9		Fzd1	10.2	3.2	0.6	12.8	3.2	10.2	12.8	3.2	17.0	0.8	3.2		St8sia3				Bpnt1		Csmd3		Fam107b		Ica1		Edem2	-1.6	2.9	-3.2	1.8	2.9
	Cab39l		Cdc37l1	Ddc	Fkbp8	FK506 binding protein 8, 38kDa	36.6	76.5	77.8	86	99.1	99.6	92.4		Fzd9	16.8	3.8	0.7	22.3	1.8	16.8	22.3	1.8	24.0	0.8	9.3		Sulf2				Bptf		Cspg4		Fam126b		Ick		Edil3	-7.6	7.6	0.0	0.0	7.6
	Cables1		Cdc42	Ddn	Fkbp9	FK506 binding protein 9, 63 kDa	30.2	66.7	23.2	69.2	26.2	12.6	58.1		G0s2	57.2	13.5	3	30.2	2.1	57.2	30.2	2.1	19.1	1.9	27.2		Sv2b				Brca1		Cspg5		Fam168a		Idh1		Efcab14	-3.9	11.8	0.0	-8.0	11.8
	Cabp1		Cdc42ep1	Ddost	Fnbp1	Formin binding protein 1	50.7	15.5	6	34.2	75.2	10.7	2.3		G530011O06Rik	5.8	1.2	0.2	20.4	1.4	5.8	20.4	1.4	29.0	0.3	4.1		Syn2				Brd2		Cst3		Fam171b		Ifit2		Efemp1	-3.7	3.7	0.0	0.0	3.7
	Cachd1		Cdc42ep2	Ddr1	Fnta	Farnesyltransferase, CAAX box, alpha	19.8	18.3	34.6	133.4	77.3	20.5	35.5		Gabbr2	12.6	2.1	1.2	42.1	22.4	12.6	42.1	22.4	10.5	0.3	0.6		Synpr				Brd8		Cstf2		Fam173a		Ifitm10		Efhd1	-10.6	20.1	-9.4	0.0	20.1
	Cacna1c		Cdc42ep5	Ddrgk1	Fos	V-fos FBJ murine osteosarcoma viral oncogene homolog	3526.9	652.9	288.8	73.1	87	985.7	746.1		Gabrb2	10.8	1.7	0.2	2.2	9.6	10.8	2.2	9.6	54.0	4.9	1.1		Syt4				Brinp1		Ctc1		Fam177a_loc1		Igdcc4		Efna1	-1.9	3.2	-1.4	0.0	3.2
	Cacna1d		Cdc42se1	Ddx1	Fosb	FBJ murine osteosarcoma viral oncogene homolog B	609.4	218.9	144.8	32.8	22.7	326.7	207.8		Gad1	11.1	2.1	0.9	1.3	66.8	11.1	1.3	66.8	12.3	8.5	0.2		Tcf7l2				Brinp2		Ctnnal1		Fam213b		Igfbp3		Efnb3	-42.7	42.7	0.0	0.0	42.7
	Cacna1e		Cdc42se2	Ddx43	Frmd4a	FERM domain containing 4A	25.2	12.2	4.1	62.9	7.1	21.6	3.9		Gal3st3	8.2	2.3	1.1	1.7	9.1	8.2	1.7	9.1	7.5	4.8	0.9		Thbs3				Brinp3		Ctnnd1		Fam214a		Igfbpl1		Efs	1.9	-1.9	0.0	0.0	1.9
	Cacna2d3		Cdc45	Deb1	Frmd8	FERM domain containing 8	8.5	3.6	26.8	77.9	111.8	40.9	17.5		Galnt13	14.3	6.1	1.7	0.1	2.6	14.3	0.1	2.6	8.4	143.0	5.5		Timp4				Brip1		Ctnnd2		Fam73a		Igsf10		Ehd3	5.0	-5.0	0.0	0.0	5.0
	Cacna2d4		Cdc5l	Degs1	Fscn1	Fascin homolog 1, actin-bundling protein (Strongylocentrotus purpuratus)	10.4	135.9	112.9	154.2	98.3	448.9	138.4		Galnt3	5.1	0.8	0.1	0.1	0.1	5.1	0.1	0.1	51.0	51.0	51.0		Tkt				Brip1os		Ctps		Far1		Igsf11		Ei24	1.3	1.9	0.1	-3.2	1.9
	Cacnb4		Cdc6	Dennd1c	Fth1	Ferritin, heavy polypeptide 1	206.5	287.7	407.9	1145	5174.9	3215.4	3223.8		Galnt6	0.3	7.9	17.8	0.1	0.1	17.8	0.1	0.1	0.0	178.0	178.0		Tmcc3				Brwd1		Ctps2		Fasn		Igsf21		Eid1	0.6	4.1	-1.6	-3.0	4.1
	Cacng4		Cdc7	Dennd5a	Ftl1		190.1	214.5	316.4	365.4	362.5	3509.1	481.8		Galt	12.6	4.6	3.7	7.8	8.7	12.6	7.8	8.7	3.4	1.6	1.4		Tmeff2				Bscl2		Ctsb		Fau		Ikzf2		Eif2b1	-0.5	2.8	-1.2	-1.2	2.8
	Cacng5		Cdca3	Des	Fto	Fat mass and obesity associated	16.9	39.9	36	28.6	29.3	12.3	13.3		Gamt	4.6	140.6	264.5	9	4.2	264.5	9	4.2	0.0	29.4	63.0		Tmem100				Bsdc1		Ctsd		Fbxl5		Il17d		Eif4b	-2.9	1.6	-1.7	3.1	1.6
	Cacng7		Cdca7l	Dgka	Fxyd6	FXYD domain containing ion transport regulator 6	17.2	153	161.8	58.6	5.7	2.7	17.1		Gas1	20.8	3.6	0.4	38.3	4	20.8	38.3	4	52.0	0.5	5.2		Tmem108				Bsg		Ctsk		Fcgr3		Il18		Elavl1	2.4	-0.6	-1.1	-0.8	2.4
	Cadm2		Cdca8	Dhcr24	Fyn	FYN oncogene related to SRC, FGR, YES	37	43.9	81.2	447.8	60.5	9.7	40.8		Gdpd2	3.6	0.7	0.2	71.6	4.7	3.6	71.6	4.7	18.0	0.1	0.8		Tmem109				Btbd1		Ctsl		Fcgrt		Il1rap		Elavl3	-7.3	7.3	0.0	0.0	7.3
	Cadm4		Cdh13	Dip2a	Gab1	GRB2-associated binding protein 1	21.2	4	25.8	44.6	39.5	12.4	21		Gem	16.7	1.9	0.6	190.6	19.5	16.7	190.6	19.5	27.8	0.1	0.9		Tmem125				Btbd16		Cttnbp2		Fdft1		Il1rapl1		Elmo1	-2.8	12.9	-6.1	-4.0	12.9
	Calcrl		Cdh19	Dlg1	Gabarap	GABA(A) receptor-associated protein	69.2	110.9	137.8	204.4	240.3	360.7	204.3		Gfod2	5.7	2.4	2.5	3.5	10.8	5.7	3.5	10.8	2.3	1.6	0.5		Tmem130				Btbd17		Cuedc1		Fdps		Il23a		Elmsan1	-2.2	2.2	0.0	0.0	2.2
	Cald1		Cdh24	Dlgap5	Gabarapl1	GABA(A) receptor-associated protein like 1	55.6	178.9	119.5	75.4	72.2	59.3	217		Gfpt2	5.4	3.3	1.9	2.4	2	5.4	2.4	2	2.8	2.3	2.7		Tmem132b				Btbd9		Cuedc2		Fermt2		Il33		Elovl1	-7.3	17.1	-6.8	-3.0	17.1
	Calr		Cdh6	Dlk2	Gabarapl2	GABA(A) receptor-associated protein-like 2	7.9	24	17.9	24.3	40.5	17.2	31.7		Gfra2	6.7	1.1	0.3	0.1	3.4	6.7	0.1	3.4	22.3	67.0	2.0		Tmem141				Btd		Cwc27		Fez1		Inf2		Elovl6	-1.7	6.3	-4.7	0.0	6.3
	Caly		Cdk1	Dll1	Gadd45g	Growth arrest and DNA-damage-inducible, gamma	178.3	35.4	17.9	44.1	33.2	88	29.5		Gins2	5.4	1.1	0.7	2.6	1.5	5.4	2.6	1.5	7.7	2.1	3.6		Tmem144				Btf3		Cwf19l2		Fgfr1		Inhbb		Elovl7	-9.7	9.7	0.0	0.0	9.7
	Camk1		Cdk18	Dll3	Gal3st1	Galactose-3-O-sulfotransferase 1	0.1	1.8	54.5	145.4	201.7	1.5	0.1		Gjb1	9.8	34.4	181.5	0.1	0.2	181.5	0.1	0.2	0.1	1815.0	907.5		Tmem151a				Btg1		Cyb5		Fgfr2		Inppl1		Elp3	0.1	1.8	-0.1	-1.9	1.8
	Camk1d		Cdk19	Dmrta1	Gamt	Guanidinoacetate N-methyltransferase	9	4.2	4.6	140.6	264.5	8.2	8.4		Gjc2	0.7	147.4	207.2	0.3	0.6	207.2	0.3	0.6	0.0	690.7	345.3		Tmem163				Btg2		Cyc1		Fis1		Insc		Emc1	2.7	2.8	-3.0	-2.5	2.8
	Camk1g		Cdk2ap1	Dmrtb1	Ganab	Glucosidase, alpha; neutral AB	51.5	33.4	66.4	73.7	27	45.6	43.3		Glb1	17.9	7.9	3.8	12.8	19.8	17.9	12.8	19.8	4.7	1.4	0.9		Tmem176b				Bub1		Cycs		Fkbp1a		Ints6		Emc3	0.9	1.6	-0.6	-1.8	1.6
	Camk2a		Cdk2ap2	Dnahc10	Gapdh	Glyceraldehyde-3-phosphate dehydrogenase	40.2	73.4	65.3	60.6	98.2	79.9	49.2		Glce	10.5	6.3	0.4	2	9.6	10.5	2	9.6	26.3	5.3	1.1		Tmem2				Bub1b		Cyfip1		Fkbp2		Ippk		Emc6	0.7	1.7	-0.3	-2.0	1.7
	Camk2n1		Cdk4	Dnahc5	Gas5	Growth arrest-specific 5	74.6	70.5	34.6	30	34.1	14.5	50.9		Glis2	7.8	6.6	7.3	9.7	6.3	7.8	9.7	6.3	1.1	0.8	1.2		Tmem229a				Bub3		Cyfip2		Fkbp3		Irs1		Emc8	-1.2	2.7	-1.6	0.0	2.7
	Camkk1		Cdk5	Dnahc7b	Gas7	Growth arrest-specific 7	2.6	24.4	4.1	61.6	77	4.3	0.2		Glrx	20.3	5.6	5.8	15.3	26.4	20.3	15.3	26.4	3.5	1.3	0.8		Tmem254b_loc1				Bzrap1		Cyp20a1		Fkbp9		Irx1		Emid1	2.1	0.0	-2.1	0.0	2.1
	Camkk2		Cdk6	Dnaic2	Gatad1	GATA zinc finger domain containing 1	14.1	13.6	15.8	19.5	29.3	7	20.7		Glul	229.9	41.3	106.9	739.5	45.4	229.9	739.5	45.4	2.2	0.3	5.1		Tmem254b_loc2				Bzw1		Cyp2j6		Flrt2		Irx2		Emilin2	-4.3	2.5	-2.9	4.7	2.5
	Camkv		Cdkn1c	Dnajb2	Gatm	Glycine amidinotransferase (L-arginine:glycine amidinotransferase)	42	10.4	106.4	118.4	112	220.2	61.3		Gm10863	2.6	5.6	3.8	0.1	0.2	5.6	0.1	0.2	0.7	56.0	28.0		Tmem254b_loc3				Bzw2		Cyp2j9		Fmnl2		Irx3		Eml1	-11.1	22.4	-11.2	0.0	22.4
	Camp		Cdkn2c	Dnm2	Gde1		46.9	64.5	79.1	136	171.3	106.1	61.1		Gm11818	5.7	1.5	0.4	3.6	7.6	5.7	3.6	7.6	14.3	1.6	0.8		Tmem59l				C030029H02Rik		Cyp51		Fnbp1		Irx5		Enah	2.1	-2.2	2.7	-2.6	2.1
	Camsap1l1		Cdkn3	Dock10	Gdi1	GDP dissociation inhibitor 1	80.6	207.5	86.4	112.7	94.5	24.9	36.2		Gm13293	0.1	1.9	5.5	4.4	0.2	5.5	4.4	0.2	0.0	1.3	27.5		Tmem88b				C1d		Cyr61		Fnta		Isoc1		Enc1	1.5	-1.4	0.0	-0.2	1.5
	Camsap2		Cdo1	Dock2	Gdi2	GDP dissociation inhibitor 2	46.5	68	73.3	56.8	42.7	94.2	147		Gm13375	11.1	4.8	8.3	15.2	8.7	11.1	15.2	8.7	1.3	0.7	1.3		Tmod1				C1galt1c1		Cyth1		Fos		Itfg3		Endod1	-6.8	25.7	-8.4	-10.4	25.7
	Cand2		Cdr2	Dock5	Ghitm	Growth hormone inducible transmembrane protein	42.3	45.9	50.4	43.7	34	61	48.4		Gm15417	0.7	3.1	8.9	2.8	0.3	8.9	2.8	0.3	0.1	3.2	29.7		Tnfaip6				C1qa		Cyth2		Fosb		Itga9		Enoph1	-2.8	7.7	0.0	-5.0	7.7
	Cap1		Cdr2l	Dock6	Gipc1	GIPC PDZ domain containing family, member 1	13.2	17.3	22.6	129.2	74.9	37.9	29.9		Gm410	0.1	1.5	3.2	0.1	0.1	3.2	0.1	0.1	0.0	32.0	32.0		Tnr				C1qb		D10Wsu102e		Foxn3		Itgad		Enox1	-2.3	2.3	0.0	0.0	2.3
	Cap2		Cdt1	Dock8	Git1	G protein-coupled receptor kinase interactor 1	11.7	25.6	17.6	24.7	42.5	31.9	34.6		Gm4980	4.3	0.5	0.2	0.2	4.3	4.3	0.2	4.3	21.5	21.5	1.0		Tns3				C1ql1		D16Ertd472e		Frmd4a		Itgam		Enox2	-1.2	3.0	-0.6	-1.3	3.0
	Capn3		Cdv3	Dock9	Gjb1	Gap junction protein, beta 1, 32kDa	0.1	0.2	9.8	34.4	181.5	0.1	0.1		Gm6682	237.9	466.2	271	72.4	430.6	466.2	72.4	430.6	0.9	6.4	1.1		Tob1				C1ql2		D430041D05Rik		Frmd8		Itgb4		Enpp2	-2.7	10.0	-7.3	0.0	10.0
	Capn5		Cdyl	Dpm3	Gjc2	Gap junction protein, gamma 12, 47kDa	0.3	0.6	0.7	147.4	207.2	0.4	0.1		Gmpr	8.9	1.6	0.8	3.3	2.3	8.9	3.3	2.3	11.1	2.7	3.9		Tpm1				C1ql3		D4Wsu53e		Fryl		Itih3		Enpp4	-5.0	16.9	-6.1	-5.9	16.9
	Capn6		Cela1	Dpp6	Gjc3	Gap junction protein, gamma 3, 30.2kDa	0.1	0.2	15.8	66.7	31.6	0.1	0.1		Gng11	5.8	17.7	89.2	2	0.5	89.2	2	0.5	0.1	44.6	178.4		Tppp3				C1qtnf6		D630045J12Rik		Fscn1		Itpk1		Enpp5	-0.5	10.6	-3.3	-6.8	10.6
	Capns1		Cenpa	Dpy19l1	Glod4	Glyoxalase domain containing 4	8.4	13.1	21.6	43.8	58.8	17.6	36.5		Gng3	65.9	33.7	24.7	1.9	124.5	65.9	1.9	124.5	2.7	34.7	0.5		Traf4				C330006A16Rik		Dab1		Fstl1		Itpr2		Enpp6	1.1	3.1	-4.2	0.0	3.1
	Car10		Cenpb	Dpyd	Glrb	Glycine receptor, beta	17.8	38.6	36.8	89.9	27.3	0.3	0.4		Gng4	2.8	23.5	5.4	0.2	18.7	23.5	0.2	18.7	0.5	117.5	1.3		Trf				C330007P06Rik		Dad1		Fth1		Jam3		Entpd5	-1.4	4.6	-3.3	0.0	4.6
	Car14		Cenph	Dscam	Glrx5	Glutaredoxin 5	12.2	31.6	41.3	46.2	34	36.3	61		Gng8	1.5	5.7	13.8	0.2	0.4	13.8	0.2	0.4	0.1	69.0	34.5		Tril				C330027C09Rik		Dag1		Ftl1		Jph1		Epas1	4.8	-4.9	0.2	0.0	4.8
	Car2		Cenpi	Dscc1	Gltp	Glycolipid transfer protein	7.5	4.5	97.1	386.3	380.3	48.5	16.3		Gp1bb	9.1	74.3	8.2	6.2	10.4	74.3	6.2	10.4	1.1	12.0	7.1		Trim59				C430049B03Rik		Dap3		Fubp1		Kank1		Epb4.1l3	-8.1	27.7	-7.7	-11.9	27.7
	Car8		Cenpk	Dse	Glud1	Glutamate dehydrogenase 1	292.1	39.1	74.6	32.4	24.2	29.2	59.8		Gpc5	50.5	9.7	1.8	39	2.7	50.5	39	2.7	28.1	1.3	18.7		Trio				C4b		Dars		Fus		Kat2b		Epdr1	3.0	-0.4	-2.6	0.0	3.0
	Card9		Cenpm	Dusp15	Glul	Glutamate-ammonia ligase (glutamine synthetase)	739.5	45.4	229.9	41.3	106.9	1670.3	172.1		Gpc6	7.6	1.6	0.2	18.6	1.6	7.6	18.6	1.6	38.0	0.4	4.8		Tro				Cab39l		Daxx		Fyn		Kbtbd7		Ephb1	-6.2	6.2	0.0	0.0	6.2
	Carhsp1		Cenpn	Dusp19	Gm13253		19.5	39.6	49.8	49.7	35.8	115.5	196.7		Gpcpd1	29.1	23.5	3.1	38.6	20.1	29.1	38.6	20.1	9.4	0.8	1.4		Tsix				Cacna1a		Dbf4		Fyttd1		Kcna6		Epn2	12.3	-1.1	-11.2	0.0	12.3
	Carkd		Cenpp	Dusp3	Gm13611		22.8	42.8	66.1	63.2	55.9	148.1	171.6		Gpkow	9.3	6.7	4.6	9.3	7.2	9.3	9.3	7.2	2.0	1.0	1.3		Tspan15				Cacna1d		Dbi		G3bp2		Kcnd3		Eps15	-6.0	17.2	-6.9	-4.2	17.2
	Carns1		Cenpv	Dusp9	Gm13691		253.6	69.8	104.4	63.2	7.1	14.1	1.5		Gpld1	31.9	15.3	3.5	30	6	31.9	30	6	9.1	1.1	5.3		Tspan2				Cacnb3		Dbndd2		Gaa		Kcnip1		Ept1	-0.6	2.3	-0.5	-1.3	2.3
	Casc5		Cenpw	Dync1li2	Gm13698		202	53.4	82.3	48.8	5.8	11.5	0.8		Gpm6a	409.4	91.5	23.8	368.8	381.7	409.4	368.8	381.7	17.2	1.1	1.1		Tssc4				Cacnb4		Dbt		Gab1		Kcnip3		Ergic1	1.9	-0.7	0.0	-1.1	1.9
	Cask		Cep55	Dynll1	Gm13889		32.7	21.6	55.5	34.4	36.3	663.2	28.4		Gpnmb	3.3	1.1	0.1	0.2	0.1	3.3	0.2	0.1	33.0	16.5	33.0		Ttll7				Cacng4		Dcaf12l1		Gabarapl1		Kcnj12		Erlin2	-0.4	2.7	0.3	-2.6	2.7
	Caskin1		Cercam	Dynll2	Gm15421		69.5	82.1	65.8	57.5	33.6	39.4	235.3		Gpr125	14.4	7.1	2.4	13	5.6	14.4	13	5.6	6.0	1.1	2.6		Ttn				Cadm1		Dck		Gabbr1		Kcnj16		Ermard	3.8	-1.6	0.0	-2.2	3.8
	Caskin2		Cerk	E130308A19Rik	Gm16517		8.6	23.5	23.8	19.8	29.4	17.5	27.9		Gpr162	40	7.1	3.6	14.8	48.3	40	14.8	48.3	11.1	2.7	0.8		Ttr				Cadm2		Dclk1		Gabrg2		Kcnk10		Ermn	-34.2	69.7	0.0	-35.5	69.7
	Casp4		Cetn4	E130309D02Rik	Gm1821		346.5	741.5	1004	914.1	944.5	1705.1	1162.8		Gpr17	441	930.3	67.1	0.2	6	930.3	0.2	6	6.6	4651.5	155.1		Ttyh1				Cadm4		Dclk2		Gal3st1		Kcnk13		Ermp1	-3.4	11.9	0.0	-8.5	11.9
	Casp7		Cfh	E130309F12Rik	Gm2a	GM2 ganglioside activator	43.5	8.4	202	72.6	17.9	70.9	9.3		Gpr176	2.1	4.2	3.1	0.1	2.5	4.2	0.1	2.5	0.7	42.0	1.7		Ttyh2				Calb2		Dct		Galnt6		Kcnmb4		Etnk1	1.7	3.7	-1.2	-4.3	3.7
	Casp8		Cfl1	E2f8	Gm5148		38.6	96.8	121.7	108.8	120.6	394.7	381.7		Gpr37	1.1	92.7	192.6	5.5	1.4	192.6	5.5	1.4	0.0	35.0	137.6		Tubb2b				Calcrl		Dctn3		Gamt		Kctd4		Etv5	2.9	-2.8	0.0	0.0	2.9
	Casr		Ch25h	E330009J07Rik	Gm5506		196.3	110.1	332.8	210.2	68.8	169.8	229.2		Gpr37l1	396.2	237	53.8	374	14.2	396.2	374	14.2	7.4	1.1	27.9		Tubb4a				Cald1		Dctn4		Ganab		Khdrbs2		Evi2a	-15.1	25.8	0.0	-10.8	25.8
	Cass4		Chadl	Ebi3	Gm6251		19.5	42.7	57	55.8	52.2	177.7	236		Gpr62	1.1	22.8	59.8	0.4	1.2	59.8	0.4	1.2	0.0	149.5	49.8		Ugt8a				Calm1		Dctn6		Gap43		Khdrbs3		Evi5	1.7	-1.7	0.6	-0.7	1.7
	Cav1		Chaf1a	Ebp	Gm6548		17.7	26.1	38.8	38.7	35.1	72.1	130.7		Gpr75	3.6	1.3	0.4	0.5	1.9	3.6	0.5	1.9	9.0	7.2	1.9		Unc13a				Calm2		Ddah1		Gapdh		Kif13a		Exd2	0.6	1.8	0.0	-2.3	1.8
	Cav2		Chaf1b	Ecscr	Gm6682		72.4	430.6	237.9	466.2	271	147.3	221.9		Gprc5b	30.1	22.2	72.2	30.4	9.7	72.2	30.4	9.7	0.4	2.4	7.4		Unc80				Calm3		Ddc		Gas7		Kif13b		Exoc3	-0.2	2.7	0.0	-2.4	2.7
	Cbara1		Chchd7	Ect2	Gm6788		27	52.4	63.3	122.6	79.8	20.4	109.7		Gpt	4.8	2.6	6.8	21.8	3	6.8	21.8	3	0.7	0.3	2.3		Urod				Calr		Ddhd1		Gatm		Kif19a		Exoc6b	-2.5	10.1	-3.5	-4.1	10.1
	Cbln2		Chdh	Eda2r	Gm6900		20.3	28.9	22.8	33.6	33.5	50.9	60		Gpt2	137.7	48.7	8.8	22.7	8.9	137.7	22.7	8.9	15.6	6.1	15.5		Usp31				Calu		Ddit4		Gde1		Kif20b		Exoc7	0.7	1.8	-0.7	-1.8	1.8
	Cbr2		Chfr	Edem2	Gna12	Guanine nucleotide binding protein (G protein) alpha 12	35.3	19.6	42.8	95.7	184.1	104.4	22.9		Gpx7	22.6	7.4	2.5	11.6	4.6	22.6	11.6	4.6	9.0	1.9	4.9		Ust				Caly		Ddost		Gdi1		Klhl13		Ezh1	-1.3	2.4	0.8	-2.0	2.4
	Cbr3		Chid1	Edn1	Gnai1	Guanine nucleotide binding protein (G protein), alpha inhibiting activity polypeptide 1	4.2	22	19.7	35.9	56.3	0.6	8.1		Gramd3	6.7	52.9	37.7	49.2	1.5	52.9	49.2	1.5	0.2	1.1	35.3		Vamp3				Camk1		Ddr1		Ggct		Klhl23		F3	2.2	0.0	3.3	-5.5	2.2
	Cbs		Chmp1b	Edn3	Gnai2	Guanine nucleotide binding protein (G protein), alpha inhibiting activity polypeptide 2	122.5	65.5	189.1	120.5	87.9	457.5	556.7		Grb14	17.8	22.5	52.2	1.3	6.3	52.2	1.3	6.3	0.3	40.2	8.3		Vcan				Camk2a		Ddrgk1		Gipc1		Klhl32		Fa2h	-15.5	15.5	0.0	0.0	15.5
	Cby1		Chmp2a	Efcab1	Gnao1	Guanine nucleotide binding protein (G protein), alpha activating activity polypeptide O	255.6	183.1	70.9	114.1	91.8	4.6	1.2		Gria1	10.4	2	0.6	1	52.5	10.4	1	52.5	17.3	10.4	0.2		Vcl				Camk2b		Ddx1		Gja1		Klhl4		Fabp7	6.5	-6.5	0.0	0.0	6.5
	Cc2d1b		Chmp5	Efemp1	Gnas	GNAS complex locus	188.7	494.4	425.7	341.7	323.8	340.7	453.5		Gria2	108.4	64.6	2.5	166.8	57	108.4	166.8	57	43.4	0.6	1.9		Vsnl1				Camk2n1		Ddx18		Gjb1		Klhl5		Fads1	3.8	0.5	-0.4	-3.8	3.8
	Ccdc106		Chmp6	Efhd1	Gnb1	Guanine nucleotide binding protein (G protein), beta polypeptide 1	71.5	237.5	115.7	136.1	75.3	112.8	156.5		Gria3	54.4	13.6	0.5	1.6	4.5	54.4	1.6	4.5	108.8	34.0	12.1		Wfdc18				Camsap2		Ddx21		Gjc2		Klk6		Fads2	1.8	-1.8	0.0	0.0	1.8
	Ccdc107		Chn2	Efna1	Gnb2	Guanine nucleotide binding protein (G protein), beta polypeptide 2	74.7	143.5	157.8	281.7	248.5	242.8	210		Grid1	30.1	19.1	1.3	18.4	7.1	30.1	18.4	7.1	23.2	1.6	4.2		Ypel2				Camta1		Ddx26b		Gjc3		Kndc1		Fah	-7.8	14.9	-7.1	0.0	14.9
	Ccdc117		Chpt1	Efnb3	Gnb2l1	Guanine nucleotide binding protein (G protein), beta polypeptide 2-like 1	78.6	166.1	271.3	210.8	165.6	910.8	840.6		Grik1	12.7	2.6	3.2	0.5	9.5	12.7	0.5	9.5	4.0	25.4	1.3		Zbtb16				Canx		Ddx39		Glo1		Krt10		Faim2	-3.5	3.5	0.0	0.0	3.5
	Ccdc12		Chrna4	Efs	Gnb4	Guanine nucleotide binding protein (G protein), beta polypeptide 4	6.9	16.3	21.8	90.1	30.2	3.6	61.3		Grin3a	23.5	4.6	0.2	5	6.8	23.5	5	6.8	117.5	4.7	3.5		Zbtb38				Cap1		Ddx3y		Glod4		Lad1		Fam102a	0.5	4.2	0.0	-4.7	4.2
	Ccdc126		Chrne	Egflam	Gng10	Guanine nucleotide binding protein (G protein), gamma 10	18.1	41.3	74.5	59.7	44	115	12		Grm3	7.7	0.9	2.9	158.4	5.8	7.7	158.4	5.8	2.7	0.0	1.3		Zcchc12				Capn5		Ddx52		Glrb		Large		Fam107a	-1.0	2.9	-2.0	0.0	2.9
	Ccdc13		Chst11	Ehd1	Gng11	Guanine nucleotide binding protein (G protein), gamma 11	2	0.5	5.8	17.7	89.2	0.8	270.3		Grm5	13.2	3.5	0.3	36.2	9.4	13.2	36.2	9.4	44.0	0.4	1.4		Zdhhc20				Capza2		Deb1		Gls		Larp6		Fam107b	-2.2	2.2	0.0	0.0	2.2
	Ccdc134		Chst15	Ehd3	Gng12	Guanine nucleotide binding protein (G protein), gamma 12	80.2	10.2	70.1	147.1	66.3	11.4	46.6		Grtp1	19.2	10.4	0.7	18	2.8	19.2	18	2.8	27.4	1.1	6.9		Zdhhc9				Car14		Degs1		Gltp		Lca5		Fam126a	-0.5	2.2	0.0	-1.6	2.2
	Ccdc163		Chst3	Ehd4	Gnpat	Glyceronephosphate O-acyltransferase	17.1	11.9	24.1	29.9	33.6	19.1	16.9		Gsg1l	6.7	1.6	0.8	13.4	6	6.7	13.4	6	8.4	0.5	1.1		Zfp36				Car2		Dek		Glul		Ldb2		Fam134a	2.3	0.8	-0.7	-2.5	2.3
	Ccdc28a		Chst5	Elf4	Gnptab	N-acetylglucosamine-1-phosphate transferase, alpha and beta subunits	13	10.5	16.5	38.7	31.4	1.9	3.8		Gsn	60.7	430.7	1415.6	3.3	1.9	1415.6	3.3	1.9	0.0	429.0	745.1		Zfp365				Car8		Dennd4a		Gm12191		Ldlr		Fam134b	-4.0	9.0	-3.6	-1.5	9.0
	Ccdc28b		Chst7	Ell2	Gnptg	N-acetylglucosamine-1-phosphate transferase, gamma subunit	23.7	21.6	54.7	45.3	35.8	21.9	17.4		Gss	4.6	25	52.5	3.1	3.3	52.5	3.1	3.3	0.1	16.9	15.9		Zfp36l1				Carhsp1		Dennd5a		Gm13363		Ldlrad4		Fam13c	-1.7	1.7	0.0	0.0	1.7
	Ccdc53		Chst8	Elovl1	Golga7	Golgi autoantigen, golgin subfamily a, 7	23.3	26.5	67.5	215.3	249.5	14.9	28.2		Gsta4	21.7	4.3	0.9	15.2	2.1	21.7	15.2	2.1	24.1	1.4	10.3		Zfp71-rs1				Carkd		Depdc1a		Gm13826		Leng1		Fam168a	-0.9	7.8	-1.9	-5.0	7.8
	Ccdc71		Chtf18	Elovl6	Gorasp2	Golgi reassembly stacking protein 2, 55kDa	21.7	29.4	36.1	46.1	33.7	27.3	38.9		Gstm1	12.2	2.3	5.9	45.1	4.3	12.2	45.1	4.3	2.1	0.3	2.8		0610007P14Rik				Carns1		Derl2		Gm13889		Lhfpl2		Fam171a1	-2.4	3.3	-1.0	0.0	3.3
	Ccdc74a		Chtf8	Elovl7	Gosr2	Golgi SNAP receptor complex member 2	18.3	21.5	39.2	39.7	30	57.8	35.4		Gstm7	7.8	26	58.9	4.4	2.7	58.9	4.4	2.7	0.1	13.4	21.8		1810041L15Rik				Casc4		Dgat2		Gm15421		Lhfpl3		Fam171b	-2.5	2.5	0.0	0.0	2.5
	Ccdc80		Churc1	Emb	Gp1bb		6.2	10.4	9.1	74.3	8.2	6.1	1.3		Gstt1	11.4	1.6	0.2	5.4	1.4	11.4	5.4	1.4	57.0	2.1	8.1		2810468N07Rik				Cask		Dgkd		Gm15772		Lima1		Fam174a	-3.0	5.1	-2.9	0.8	5.1
	Ccdc86		Cisd1	Emid1	Gpd1	Glycerol-3-phosphate dehydrogenase 1 (soluble)	2.1	7.3	57.3	77.7	104.3	17.2	0.4		Gsx1	19.8	4.4	0.1	0.5	1.1	19.8	0.5	1.1	198.0	39.6	18.0		2900060B14Rik				Caskin1		Dhcr24		Gm5506_loc1		Limd1		Fam188a	-0.9	1.8	0.0	-0.9	1.8
	Ccdc88b		Cisd3	Emid2	Gpi1		26.6	53.6	25.9	25	38.9	49.1	68		Gucy1a3	11.1	4.1	1.6	7.5	15.7	11.1	7.5	15.7	6.9	1.5	0.7		3110035E14Rik				Caskin2		Dhcr7		Gm5643_loc2		Lims2		Fam19a2	1.6	-1.6	0.0	0.0	1.6
	Ccdc91		Ckap2	Emilin1	Gpm6a	Glycoprotein M6A	368.8	381.7	409.4	91.5	23.8	4.9	5.2		Gucy2f	3.1	0.5	0.1	1.3	0.2	3.1	1.3	0.2	31.0	2.4	15.5		5031426D15Rik				Casp3		Dhfr		Gm6402		Lipa		Fam208a	1.0	2.2	-1.0	-2.2	2.2
	Cck		Ckap2l	Emilin2	Gpm6b	Glycoprotein M6B	332.6	116.1	257.9	183.3	213.5	3.8	7.1		H2afy2	21.6	9.1	1.9	2.9	20.4	21.6	2.9	20.4	11.4	7.4	1.1		6330403K07Rik				Casp8ap2		Dhrs4		Gm6654		Litaf		Fam21	-1.4	5.7	-3.0	-1.3	5.7
	Ccl12		Cks2	Emilin3	Gpr137	G protein-coupled receptor 137	19.1	19	23	39.8	41.8	34.7	16.1		H2-D1	31.6	9.5	3.5	5	8.7	31.6	5	8.7	9.0	6.3	3.6		9330117O12Rik				Cat		Dhrs7		Gm6682		Lix1l		Fam212b	3.5	-2.2	-1.2	0.0	3.5
	Ccl19		Cldn11	Eml1	Gpr17	G protein-coupled receptor 17	0.2	6	441	930.3	67.1	1	0.2		H2-DMa	7.5	2.1	1.4	1.2	3.5	7.5	1.2	3.5	5.4	6.3	2.1		9630013A20Rik				Cav1		Dhrs7b		Gm9846		Llgl1		Fam213a	3.5	0.3	-1.1	-2.8	3.5
	Ccl2		Cldn14	Emp3	Gpr37	G protein-coupled receptor 37 (endothelin receptor type B-like)	5.5	1.4	1.1	92.7	192.6	0.2	0.1		Hapln2	0.1	11.4	42.5	0.1	0.2	42.5	0.1	0.2	0.0	425.0	212.5		A030009H04Rik				Cav2		Dhx38		Gnai1		Lmcd1		Fam3c	4.4	-3.2	-0.3	-1.0	4.4
	Ccl24		Cldnd1	Emr1	Gpr37l1	G protein-coupled receptor 37 like 1	374	14.2	396.2	237	53.8	12.5	1.1		Hapln3	9.5	1.9	0.2	14.2	1	9.5	14.2	1	47.5	0.7	9.5		A330049N07Rik				Cbfb		Diablo		Gnai2		Lmf1		Fam49a	2.0	-2.6	-0.4	1.0	2.0
	Ccl3		Clec10a	En2	Gpr56	G protein-coupled receptor 56	341.1	32.9	92.1	43.6	29.2	446.7	6.2		Has2as	1.4	1.3	0.2	0.3	0.2	1.4	0.3	0.2	7.0	4.7	7.0		A730017C20Rik				Cbr3		Dip2b		Gnao1		Lmnb1		Fam53b	-2.5	6.6	-1.6	-2.6	6.6
	Ccl4		Clec14a	Endod1	Gpr62	G protein-coupled receptor 62	0.4	1.2	1.1	22.8	59.8	0.4	0.1		Haus4	3.2	0.6	0.2	1.9	2.7	3.2	1.9	2.7	16.0	1.7	1.2						Cbs		Dixdc1		Gnas		Lmo1		Fam57a	-2.5	2.5	0.0	0.0	2.5
	Ccl6		Clec1a	Eno1	Gprc5b	G protein-coupled receptor, family C, group 5, member B	30.4	9.7	30.1	22.2	72.2	2.2	2.6		Hcn2	14.8	18.9	67.2	1.1	18.1	67.2	1.1	18.1	0.2	61.1	3.7						Cbx3		Dlc1		Gnb1		Lnx1		Fam63a	1.9	2.3	-0.8	-3.3	2.3
	Ccl7		Clec3b	Enoph1	Gpt2	Glutamic pyruvate transaminase (alanine aminotransferase) 2	22.7	8.9	137.7	48.7	8.8	3.8	0.7		Hdac11	17.5	25.6	57.2	5.9	61.4	57.2	5.9	61.4	0.3	9.7	0.9						Cbx4		Dlgap1		Gnb2		Lpar1		Fam69b	1.6	-1.0	0.0	-0.5	1.6
	Ccl9		Clec4a2	Enpp1	Gpx1	Glutathione peroxidase 1	13.5	28.9	76.7	56.6	51.3	468.5	355.1		Hddc2	12.1	7.1	3.4	9.1	5.1	12.1	9.1	5.1	3.6	1.3	2.4						Cbx5		Dlgap5		Gnb2l1		Lpcat2		Fam89a	2.2	-2.2	0.0	0.0	2.2
	Ccna2		Clec4a3	Enpp2	Gpx4	Glutathione peroxidase 4 (phospholipid hydroperoxidase)	10.4	19.6	12.5	17.4	30	20.4	41.4		Hebp1	13.7	14.3	38.2	24.3	5.6	38.2	24.3	5.6	0.4	1.6	6.8						Cby1		Dlx1os		Gnb4		Lppr5		Fan1	-1.6	1.6	0.0	0.0	1.6
	Ccnb1		Clec4n	Enpp4	Gramd3	GRAM domain containing 3	49.2	1.5	6.7	52.9	37.7	1.2	5.4		Hectd2	4.8	0.9	0.1	16.3	5.9	4.8	16.3	5.9	48.0	0.3	0.8						Cc2d1b		Dmd		Gng11		Lrp11		Farp1	2.3	-1.8	-0.4	0.0	2.3
	Ccnb2		Clec5a	Enpp6	Grb14	Growth factor receptor-bound protein 14	1.3	6.3	17.8	22.5	52.2	0.2	27		Hells	3.7	0.6	0.1	4.1	1.2	3.7	4.1	1.2	37.0	0.9	3.1						Ccbl2		Dmxl1		Gng12		Lrrc1		Fbxl3	-1.6	3.2	-0.8	-0.9	3.2
	Ccnd1		Clic4	Entpd1	Grb2	Growth factor receptor-bound protein 2	11.5	49	27.3	29.6	30.4	86.5	29.7		Hepacam	77.4	28.1	47.9	154.8	8	77.4	154.8	8	1.6	0.5	9.7						Ccdc104		Dnajb2		Gng3		Lrrc16a		Fbxl5	-2.8	4.6	-4.0	2.3	4.6
	Ccnd2		Clint1	Entpd5	Grcc10		44.2	96.7	111.4	61.4	67.7	150.8	287		Hes1	7.8	0.9	0.2	131	3.1	7.8	131	3.1	39.0	0.1	2.5						Ccdc106		Dnajb4		Gng5		Lrrc17		Fbxo21	-1.0	4.3	-0.3	-3.1	4.3
	Ccnd3		Cln8	Epb4,1	Grhpr	Glyoxylate reductase/hydroxypyruvate reductase	7.9	4.3	19.2	19.2	50.2	12.2	13.6		Hes5	73.6	13.6	0.6	295.1	11	73.6	295.1	11	122.7	0.2	6.7						Ccdc13		Dnajc14		Gnl3l		Lrrc28		Fbxo25	1.5	0.0	0.0	-1.6	1.5
	Ccndbp1		Clpb	Epb4,1l2	Gria2	Glutamate receptor, ionotropic, AMPA 2	166.8	57	108.4	64.6	2.5	0.5	0.4		Hey2	5.5	2.7	0.1	14.3	0.6	5.5	14.3	0.6	55.0	0.4	9.2						Ccdc134		Dnajc19		Got1		Lrrc42		Fbxo28	0.2	2.3	-0.8	-1.7	2.3
	Ccne2		Clptm1l	Epcam	Grina	Glutamate receptor, ionotropic, N-methyl D-asparate-associated protein 1 (glutamate binding)	137	128.1	123.2	60.6	43.4	163.1	24.8		Hhatl	0.7	1.5	3.3	1.1	0.2	3.3	1.1	0.2	0.2	3.0	16.5						Ccdc24		Dnajc7		Gpatch8		Lrrc73		Fbxo32	-4.1	3.9	-3.9	4.0	3.9
	Ccng1		Cmpk2	Ephb1	Grlf1	Glucocorticoid receptor DNA binding factor 1	13.6	19.4	31.9	53.4	9.4	2.3	6.9		Hhip	0.8	10	8.5	2.9	2.6	10	2.9	2.6	0.1	3.4	3.8						Ccdc28b		Dnajc9		Gpc1		Lrrc8d		Fbxo7	0.8	6.4	0.0	-7.2	6.4
	Ccnj		Cmtm4	Ephx4	Gsk3a	Glycogen synthase kinase 3 alpha	14	48.6	31.9	37.3	38.7	41.4	22.1		Hipk1	15.3	11.7	4.5	16.2	18.4	15.3	16.2	18.4	3.4	0.9	0.8						Ccdc34		Dner		Gpd1		Lrrtm1		Fbxo8	2.2	-0.3	0.1	-2.1	2.2
	Ccnjl		Cmtm5	Epn2	Gsn	Gelsolin (amyloidosis, Finnish type)	3.3	1.9	60.7	430.7	1415.6	5.7	0.8		Hist1h4h	0.5	5.7	13.6	0.3	0.7	13.6	0.3	0.7	0.0	45.3	19.4						Ccdc47		Dnm2		Gpd2		Lrrtm3		Fbxw11	0.8	2.6	-1.9	-1.5	2.6
	Ccny		Cmtm6	Epor	Gss	Glutathione synthetase	3.1	3.3	4.6	25	52.5	4.6	6.8		Hivep1	5	2.4	0.7	14.2	9.8	5	14.2	9.8	7.1	0.4	0.5						Ccdc58		Dnm3		Gpi1		Lrrtm4		Fchsd2	6.6	-3.0	-1.4	-2.2	6.6
	Ccnyl1		Cmtm7	Epsti1	Gstm5	Glutathione S-transferase M5	79.8	38.5	91.5	85	154.9	18.5	56.4		Hlf	13.2	2.7	0.8	12.9	3.4	13.2	12.9	3.4	16.5	1.0	3.9						Ccdc6		Dnmt1		Gpm6a		Lss		Fdft1	-0.6	2.9	-2.4	0.0	2.9
	Ccp110		Cndp2	Erbb3	Gstm7		4.4	2.7	7.8	26	58.9	1	73.5		Hook2	3.1	1.1	0.2	2.8	7.6	3.1	2.8	7.6	15.5	1.1	0.4						Ccdc80		Dock1		Gpm6b		Ltbp1		Fech	-0.8	4.8	-0.4	-3.7	4.8
	Ccr1		Cnih	Ermn	Gstp1	Glutathione S-transferase pi	10.7	28.3	28.8	68.9	148.4	25.5	15.6		Hopx	4.6	0.9	3.1	22.9	10.4	4.6	22.9	10.4	1.5	0.2	0.4						Ccdc82		Dock10		Gpr17		Ltbp3		Fermt2	1.5	1.7	-3.2	0.0	1.7
	Ccr5		Cnih4	Erp27	Gtf2h5	General transcription factor IIH, polypeptide 5	16.4	38.1	35	39.4	40	14.9	35.5		Hpca	9	1.9	9.1	0.8	46.3	9.1	0.8	46.3	1.0	11.4	0.2						Ccdc88a		Dock4		Gpr37		Ltbr		Fez1	0.3	13.6	-13.8	0.0	13.6
	Ccr6		Cnksr3	Ethe1	Gtf2i	General transcription factor II, i	58.3	45.8	66.6	69.6	38	36.6	57.1		Hpcal1	4	4.1	7.5	0.8	11.5	7.5	0.8	11.5	0.5	9.4	0.7						Ccna2		Dock9		Gpr37l1		Ly6g6f		Fez2	-1.0	2.9	-1.3	-0.5	2.9
	Ccr7		Cnn2	Etnk2	Guk1	Guanylate kinase 1	17.3	24.7	24	41.1	66.8	17.4	27.3		Hpgd	3.2	0.6	0.3	0.9	0.5	3.2	0.9	0.5	10.7	3.6	6.4						Ccnb1		Dpm3		Gprasp1		Lypd6		Fgfr2	-14.4	24.3	-10.0	0.0	24.3
	Ccrl2		Cnp	Etv6	Gyg		14.1	10.8	33.2	47.3	52	10.8	31		Hrasls	6.4	2.3	0.2	0.1	1.1	6.4	0.1	1.1	32.0	64.0	5.8						Ccnb2		Dpp10		Gprasp2		Lzts2		Fgfr3	1.7	-1.7	0.0	0.0	1.7
	Cct5		Cnpy2	Evi2a	H1f0	H1 histone family, member 0	44	45.9	42.5	53.8	79.9	24.8	77.6		Hrh1	5	1.5	0.3	6.5	0.6	5	6.5	0.6	16.7	0.8	8.3						Ccnd1		Dpp6		Gprc5b		Macrod1		Fgfrl1	3.3	-2.3	-1.1	0.0	3.3
	Cd14		Cnpy3	Evi5l	H2afj	H2A histone family, member J	7.1	5.6	11.6	40.3	59.3	24	23.8		Ica1	11.1	4.3	0.5	0.3	11.2	11.1	0.3	11.2	22.2	37.0	1.0						Ccnd2		Dpysl2		Gpx1		Mafb		Fhl1	-2.5	4.9	-2.4	0.0	4.9
	Cd163		Cnpy4	Exo1	H3f3a	H3 histone, family 3A	60.5	147.2	155.4	123	101.6	80.6	294.8		Icam1	6.7	0.2	0.4	6	3	6.7	6	3	16.8	1.1	2.2						Ccnd3		Dscam		Gpx4		Mag		Fip1l1	2.0	-0.7	0.0	-1.2	2.0
	Cd180		Cntn1	Expi	H3f3b	H3 histone, family 3B (H3.3B)	347.7	276.6	187.6	160.4	104.6	282.9	306.9		Id2	84.1	23.3	7.1	331.8	56.6	84.1	331.8	56.6	11.8	0.3	1.5						Ccne2		Dscaml1		Gramd3		Magohb		Fktn	-0.6	2.0	-1.3	0.0	2.0
	Cd200		Cntn2	Extl1	H47		40.1	19.6	42.6	67.7	36.7	31.2	30.5		Ier2	36.3	4.2	6	130.1	70.8	36.3	130.1	70.8	6.1	0.3	0.5						Ccnh		Dscr3		Grb14		Mal		Flnb	-1.9	2.0	0.0	0.0	2.0
	Cd209f		Cntn4	F11r	Hadh	Hydroxyacyl-Coenzyme A dehydrogenase	32	4.9	17.1	51.5	63.8	17.3	71		Ier3	10.9	1.9	0.7	14.9	8.7	10.9	14.9	8.7	15.6	0.7	1.3						Ccnt2		Dst		Grcc10		Maml2		Fnbp1	-12.7	36.3	-13.4	-10.3	36.3
	Cd248		Cntn6	F13a1	Hagh	Hydroxyacylglutathione hydrolase	11.1	20.9	19.2	24.9	32.1	22.2	21.4		Ier5	33.1	5.8	2.4	11.4	16.1	33.1	11.4	16.1	13.8	2.9	2.1						Ccny		Dstn		Grhpr		Maml3		Fndc4	3.7	-2.7	-1.0	0.0	3.7
	Cd24a		Cntnap5b	Fa2h	Hapln2	Hyaluronan and proteoglycan link protein 2	0.1	0.2	0.1	11.4	42.5	0.1	0.1		Ier5l	5.6	1.7	0.6	9.9	12.7	5.6	9.9	12.7	9.3	0.6	0.4						Ccp110		Dstyk		Gria1		Man1c1		Fnip1	-2.4	1.5	0.0	0.8	1.5
	Cd276		Coasy	Faah	Hcn2	Hyperpolarization activated cyclic nucleotide-gated potassium channel 2	1.1	18.1	14.8	18.9	67.2	3.8	14.9		Iffo2	4.1	2.8	0.8	7.6	4	4.1	7.6	4	5.1	0.5	1.0						Ccpg1		Dtd1		Gria2		Man2a1		Fnta	2.4	6.0	-1.5	-6.9	6.0
	Cd300a		Cobl	Fah	Hdac11	Histone deacetylase 11	5.9	61.4	17.5	25.6	57.2	13.5	1.1		Ifit2	6.7	1.4	0.7	0.8	0.9	6.7	0.8	0.9	9.6	8.4	7.4						Ccs		Dtymk		Grin2b		Maneal		Folh1	-3.1	5.7	-2.6	0.0	5.7
	Cd300lf		Cog4	Fam102a	Hdac5	Histone deacetylase 5	18	51.1	18.9	30	39.7	40.1	13.7		Ifitm7	0.5	0.6	0.1	0.1	0.1	0.6	0.1	0.1	5.0	6.0	6.0						Ccser2		Dusp1		Grina		Map3k1		Fopnl	1.7	0.9	-0.7	-1.9	1.7
	Cd302		Col11a2	Fam108a	Hdgf	Hepatoma-derived growth factor (high-mobility group protein 1-like)	24.4	41.4	56.9	40.8	37.3	33.3	43.6		Igfbp3	24.9	7.2	1.1	0.8	3	24.9	0.8	3	22.6	31.1	8.3						Cct2		Dusp15		Grlf1		Map6d1		Foxo1	-0.7	1.6	1.1	-2.0	1.6
	Cd33		Col12a1	Fam110a	Hdhd2	Haloacid dehalogenase-like hydrolase domain containing 2	23.8	13	32	38.7	39	10.3	7.5		Igfbp4	26.1	3.1	2.7	16	24	26.1	16	24	9.7	1.6	1.1						Cct3		Dusp26		Grm3		Mapk7		Frmd4a	2.6	-0.9	0.0	-1.7	2.6
	Cd37		Col13a1	Fam111a	Hebp1	Heme binding protein 1	24.3	5.6	13.7	14.3	38.2	135.5	16.2		Igfbp5	11.2	1.5	1.9	25.4	9.5	11.2	25.4	9.5	5.9	0.4	1.2						Cct5		Dusp3		Grm5		March1		Frmd4b	-4.9	6.7	0.0	-1.7	6.7
	Cd48		Col15a1	Fam114a1	Hepacam	Hepatocyte cell adhesion molecule	154.8	8	77.4	28.1	47.9	2.5	0.6		Iglon5	27.4	10.4	2.3	7	18.7	27.4	7	18.7	11.9	3.9	1.5						Cct6a		Dusp6		Gsk3b		March8		Frmd5	-5.7	5.7	0.0	0.0	5.7
	Cd52		Col18a1	Fam122b	Hes5	Hairy and enhancer of split 5 (Drosophila)	295.1	11	73.6	13.6	0.6	0.7	0.3		Igsf11	2.6	16.7	9.2	26	3.6	16.7	26	3.6	0.3	0.6	4.6						Cct7		Dusp7		Gsn		Mast3		Frmd8	-6.6	17.2	0.0	-10.5	17.2
	Cd53		Col1a1	Fam131b	Hexb	Hexosaminidase B (beta polypeptide)	8.6	17.4	205.2	18.3	31.2	3590	37.4		Igsf21	62.2	22.9	3.6	9.9	38.8	62.2	9.9	38.8	17.3	6.3	1.6						Cct8		Dut		Gstm1		Mast4		Frrs1l	2.1	-2.1	0.0	0.0	2.1
	Cd59a		Col1a2	Fam149a	Hiat1	Hippocampus abundant transcript 1	44.3	24.1	23.2	40.9	45	10.9	37.4		Il12rb1	0.1	2.3	2.2	0.1	0.1	2.3	0.1	0.1	0.0	23.0	23.0						Cd200		Dvl2		Gstm5		Matn1		Fry	3.7	-2.9	-0.7	0.0	3.7
	Cd63		Col20a1	Fam163a	Higd2a	HIG1 domain family, member 2A	37.3	60.5	82.6	63.4	92.1	175.9	117.9		Il17d	23	7.7	0.8	6.3	6.5	23	6.3	6.5	28.8	3.7	3.5						Cd24a		Dynll1		Gstm7		Matn4		Fto	1.1	2.1	-0.1	-3.1	2.1
	Cd68		Col2a1	Fam165b	Hint1	Histidine triad nucleotide binding protein 1	34.6	153.3	130.6	106.7	117.1	106	220.8		Il33	4.4	0.1	0.4	8.5	0.3	4.4	8.5	0.3	11.0	0.5	14.7						Cd302		Dynll2		Gstp1		Mb21d2		Fubp1	2.8	-1.6	0.0	-1.2	2.8
	Cd70		Col3a1	Fam174a	Hip1r	Huntingtin interacting protein 1 related	7.7	31.4	56.3	60.9	43.6	2.4	9.5		Il6ra	3.3	0.3	0.2	0.2	0.2	3.3	0.2	0.2	16.5	16.5	16.5						Cd47		Dynlt3		Gtf2i		Mcam		Fundc1	2.5	-0.3	-0.1	-2.1	2.5
	Cd74		Col4a1	Fam177a	Hist1h1c	Histone cluster 1, H1c	25.6	6.9	10.5	43.8	84	95.8	23		Incenp	5.1	1.4	0.7	4.7	1.6	5.1	4.7	1.6	7.3	1.1	3.2						Cd59a		E130114P18Rik		Gyg		Mcm2		Fut10	-0.9	1.8	-0.9	0.0	1.8
	Cd80		Col4a2	Fam178b	Hist1h2bc	Histone cluster 1, H2bc	29.8	7.4	18.3	80.8	144.6	33.1	13.8		Inf2	3.7	14.1	45.7	3.9	3	45.7	3.9	3	0.1	11.7	15.2						Cd63		E130309D02Rik		H2afj		Mcm7		Fut8	2.4	2.1	-1.9	-2.5	2.4
	Cd81		Col6a3	Fam180a	Hist3h2ba		0.8	34.1	29.3	38.5	51.6	1.4	1.1		Inhbb	10.3	1.7	0.1	7.1	1.2	10.3	7.1	1.2	103.0	1.5	8.6						Cd81		E130309F12Rik		H2afz		Mcu		Fut9	1.7	-1.7	0.0	0.0	1.7
	Cd82		Col7a1	Fam196b	Hmgcr	3-hydroxy-3-methylglutaryl-Coenzyme A reductase	202.3	40.4	45.4	77.5	54.1	5	20.8		Inpp5f	17.2	10.1	16.4	14.1	69.2	17.2	14.1	69.2	1.0	1.2	0.2						Cd82		E2f2		H3f3a		Mdga2		Fxyd6	5.5	-6.6	1.1	0.0	5.5
	Cd83		Col9a2	Fam198b	Hmgn2	High-mobility group nucleosomal binding domain 2	24.9	51	54.5	50.3	34.7	20.8	51.3		Insc	1.3	9.3	26	0.1	0.1	26	0.1	0.1	0.1	260.0	260.0						Cd9		E2f3		H3f3b		Mdk		Fyn	6.7	-3.3	-3.3	0.0	6.7
	Cd84		Col9a3	Fam19a4	Hmox2	Heme oxygenase (decycling) 2	8.3	16.7	24.6	26	65.9	42.5	19		Irf1	9.6	3.9	0.8	15.5	12.1	9.6	15.5	12.1	12.0	0.6	0.8						Cdadc1		E2f8		Hadhb		Me1		Fzd9	2.9	-2.9	0.0	0.0	2.9
	Cd86		Colec12	Fam19a5	Hnrnpa0	Heterogeneous nuclear ribonucleoprotein A0	43.6	108.1	87.9	49	16	55.3	75.9		Irgm1	3.6	0.7	0.1	5.5	0.5	3.6	5.5	0.5	36.0	0.7	7.2						Cdc123		Ece1		Hap1		Med23		G6pdx	-1.6	3.4	-2.4	0.5	3.4
	Cd9		Commd1	Fam26e	Hnrnpa2b1	Heterogeneous nuclear ribonucleoprotein A2/B1	303.1	161.9	195.6	144.7	46.6	55.3	144.6		Irx1	3.6	1	0.1	0.1	0.5	3.6	0.1	0.5	36.0	36.0	7.2						Cdc16		Echdc1		Hapln2		Megf10		Gab1	-0.3	9.3	-1.1	-8.0	9.3
	Cd97		Commd2	Fam3c	Hnrnpab		32.4	85.6	73.1	77.7	35.9	87.2	94		Itga8	5.2	0.5	0.1	0.1	1.7	5.2	0.1	1.7	52.0	52.0	3.1						Cdc20		Echs1		Hcn2		Megf11		Gabrb3	1.9	-1.9	0.0	0.0	1.9
	Cdc123		Commd3	Fam46c	Hnrnpc	Heterogeneous nuclear ribonucleoprotein C (C1/C2)	28.5	43.9	64.7	65.2	48.2	45.5	68		Itga9	12.9	4	0.2	0.1	0.5	12.9	0.1	0.5	64.5	129.0	25.8						Cdc25a		Ect2		Hdac11		Meis3		Gabrr2	-3.0	3.0	0.0	0.0	3.0
	Cdc14a		Commd4	Fam53b	Hnrnph1		121.1	123.9	103.4	62	8.3	22.9	56.5		Itgad	0.1	0.3	0.8	0.1	0.1	0.8	0.1	0.1	0.1	8.0	8.0						Cdc25c		Edem2		Hepacam		Meox1		Gad1	1.7	-1.7	0.0	0.0	1.7
	Cdc20		Commd5	Fam57a	Hnrnpk		42.2	55.1	67.5	54.9	20.3	33.2	54.5		Itgb4	0.1	7.5	27.8	0.1	0.1	27.8	0.1	0.1	0.0	278.0	278.0						Cdc34		Edil3		Herc1		Mex3a		Galk1	-1.4	1.7	-0.2	0.0	1.7
	Cdc25c		Commd6	Fam5c	Hnrnpl	Heterogeneous nuclear ribonucleoprotein L	86	77.5	103.3	102.3	32.3	102.8	110.6		Itgb7	0.3	6.4	2	0.1	0.1	6.4	0.1	0.1	0.2	64.0	64.0						Cdc37l1		Ednrb		Hes1		Mex3b		Galnt10	3.3	-1.9	-0.2	-1.3	3.3
	Cdc26		Commd9	Fam63a	Hnrnpu	Heterogeneous nuclear ribonucleoprotein U (scaffold attachment factor A)	100	91.1	90	66	21.1	32.9	61.2		Itgb8	36.1	16.9	5.4	20.4	3.3	36.1	20.4	3.3	6.7	1.8	10.9						Cdc40		Eef1d		Hexb		Mex3d		Galnt13	1.6	-1.6	0.0	0.0	1.6
	Cdc34		Comt	Fam64a	Hs3st1	Heparan sulfate (glucosamine) 3-O-sulfotransferase 1	1.6	17.7	3.1	17.6	41.1	0.3	4.9		Itpr2	15.4	37.6	3.3	12.6	0.7	37.6	12.6	0.7	4.7	3.0	53.7						Cdc42bpa		Efcab14		Hhip		Mfap2		Galnt2	2.4	-0.8	0.2	-1.8	2.4
	Cdc37l1		Copb2	Fam70b	Hsbp1	Heat shock factor binding protein 1	50.9	153.4	119.2	121.8	146	81.9	95.8		Itprip	3	0.6	0.4	3.5	0.7	3	3.5	0.7	7.5	0.9	4.3						Cdc42ep1		Efna5		Hiat1		Mfsd2a		Galnt6	-10.5	20.0	0.0	-9.6	20.0
	Cdc42		Cope	Fam73a	Hsd17b10	Hydroxysteroid (17-beta) dehydrogenase 10	20.3	13.4	30	26.2	37.3	33.2	42.8		Jakmip3	0.1	3.7	4	0.1	3.4	4	0.1	3.4	0.0	40.0	1.2						Cdc42ep2		Efs		Higd1a		Mgat4a		Galnt7	-2.4	2.4	0.0	0.1	2.4
	Cdc42ep1		Copg2	Fam83d	Hsd17b12	Hydroxysteroid (17-beta) dehydrogenase 12	102.3	34.8	136.2	145.5	87.7	41.4	44.5		Jam2	54.8	41.6	3.8	56.7	4.3	54.8	56.7	4.3	14.4	1.0	12.7						Cdc42se1		Eftud2		Hint1		Mical1		Gamt	-5.9	12.3	-6.3	0.0	12.3
	Cdc42ep2		Cops4	Fam89a	Hsp90aa1	Heat shock protein 90kDa alpha (cytosolic), class A member 1	51	65.4	67	54.7	37.8	30.4	49		Josd2	14.9	96	190.5	5	3.7	190.5	5	3.7	0.1	38.1	51.5						Cdc42se2		Egr1		Hip1r		Micall1		Ganab	2.8	-1.0	0.7	-2.5	2.8
	Cdc42ep4		Cops5	Fam96a	Hsp90ab1	Heat shock protein 90kDa alpha (cytosolic), class B member 1	167.1	442.7	342.7	401.5	382.1	303.5	541.1		Jph1	0.3	2	3	0.4	1.8	3	0.4	1.8	0.1	7.5	1.7						Cdc45		Ehd1		Hist1h2bc		Mif4gd		Gap43	4.0	-4.0	0.0	0.0	4.0
	Cdc42ep5		Copz1	Fam96b	Hsp90b1	Heat shock protein 90kDa beta (Grp94), member 1	191.4	60.1	162.4	144.3	39	57.2	166.4		Jph4	8.6	1.6	5.6	0.8	43	8.6	0.8	43	1.5	10.8	0.2						Cdca2		Ehd3		Hist3h2a		Mir682		Gareml	-1.9	1.9	0.0	0.0	1.9
	Cdc42se1		Coro1b	Fbln5	Hspa5	Heat shock 70kDa protein 5 (glucose-regulated protein, 78kDa)	680.2	159.9	330.1	242.6	57	455.2	328.1		Jup	3.3	3.5	12.2	2.5	6.7	12.2	2.5	6.7	0.3	4.9	1.8						Cdca3		Eif1b		Hist3h2ba		Mki67		Gars	-1.1	3.4	-0.8	-1.5	3.4
	Cdc42se2		Coro2b	Fbln7	Hspa9	Heat shock 70kDa protein 9 (mortalin)	48.3	42	50	54.7	22	34.1	34.6		Kank1	41	51.6	8.6	26	3.1	51.6	26	3.1	4.8	2.0	16.6						Cdca4		Eif2ak3		Hmgcr		Mmp15		Gas7	-4.7	9.2	2.8	-7.2	9.2
	Cdc45		Coro7	Fbn1	Htra1	HtrA serine peptidase 1	493.8	17.2	110.4	14.1	16	12.9	69.7		Kbtbd11	15.1	5.3	4.8	14.2	3.8	15.1	14.2	3.8	3.1	1.1	4.0						Cdca5		Eif2s2		Hmgcs1		Mmp17		Gba	-2.3	3.0	-3.1	2.3	3.0
	Cdc5l		Cox17	Fbn2	Id2	Inhibitor of DNA binding 2, dominant negative helix-loop-helix protein	331.8	56.6	84.1	23.3	7.1	703.2	24.9		Kcnab1	4.5	0.8	0.3	0.2	7.5	4.5	0.2	7.5	15.0	22.5	0.6						Cdca7		Eif2s3y		Hmgn2		Mmp2		Gca	-1.7	2.6	0.0	-0.8	2.6
	Cdc6		Cox4i1	Fbxo17	Idh1	Isocitrate dehydrogenase 1 (NADP+), soluble	82.8	38.6	38.5	136.3	69.1	8.4	14		Kcnab3	4.6	1.1	0.6	1.3	5.9	4.6	1.3	5.9	7.7	3.5	0.8						Cdca8		Eif4a1		Hmox2		Mms19		Gclm	-1.9	4.1	0.0	-2.2	4.1
	Cdc7		Cox6a1	Fbxo32	Idi1	Isopentenyl-diphosphate delta isomerase 1	140.4	31.9	29.1	66.8	53.9	1.5	7.8		Kcnb1	6.8	1.4	0.3	3.6	5.5	6.8	3.6	5.5	22.7	1.9	1.2						Cdh10		Eif4ebp3		Hnrnpa2b1		Mob3b		Gdpd1	-0.9	2.3	0.0	-1.4	2.3
	Cdca2		Cox6b2	Fbxo36	Igsf8	Immunoglobulin superfamily, member 8	26.3	42	34.1	91.7	193.1	103.5	9.2		Kcnc1	4.1	1.7	0.4	1.3	12.8	4.1	1.3	12.8	10.3	3.2	0.3						Cdh11		Elf1		Hnrnpab		Mog		Gdpd5	-2.2	2.2	0.0	0.0	2.2
	Cdca3		Cox6c	Fbxo7	Il1rap	Interleukin 1 receptor accessory protein	6	1.9	44.2	58.4	33.3	0.4	4.9		Kcnc3	8.9	4.3	1.3	1.9	8.1	8.9	1.9	8.1	6.8	4.7	1.1						Cdh13		Elfn1		Hnrnpf		Mpst		Gfpt2	2.6	-3.2	0.5	0.0	2.6
	Cdca7		Cox7c	Fbxo8	Ilk	Integrin-linked kinase	28.5	19.6	31.7	78.6	48.8	58.7	39.4		Kcnd2	26.9	4.4	0.2	8.9	11.3	26.9	8.9	11.3	134.5	3.0	2.4						Cdh2		Elfn2		Hnrnph1		Mri1		Gins4	-0.6	2.9	0.0	-2.3	2.9
	Cdca7l		Cox8a	Fbxw8	Ilvbl	IlvB (bacterial acetolactate synthase)-like	16.7	9.7	9.9	24.5	40.6	25.8	9.3		Kcne4	4.5	4.9	2.3	0.5	0.3	4.9	0.5	0.3	2.0	9.8	16.3						Cdh20		Elmo1		Hnrnpk		Mro		Gipc1	2.0	-0.9	-0.2	-1.0	2.0
	Cdca8		Cp	Fcer1g	Imp3	IMP3, U3 small nucleolar ribonucleoprotein, homolog (yeast)	14.7	17.9	28.3	37.5	37.3	26.3	49.4		Kcnh2	5.5	2.4	0.2	0.3	6.3	5.5	0.3	6.3	27.5	18.3	0.9						Cdip1		Elovl1		Hnrnpl		Mrps2		Git1	-3.8	8.0	0.0	-4.2	8.0
	Cdh13		Cpd	Fcgr1	Inf2	Inverted formin, FH2 and WH2 domain containing	3.9	3	3.7	14.1	45.7	1.5	14.3		Kcnh5	3.1	0.8	0.1	2.9	0.5	3.1	2.9	0.5	31.0	1.1	6.2						Cdipt		Elovl4		Hnrnpu		Msantd2		Gjb1	-21.3	21.3	0.0	0.0	21.3
	Cdh18		Cpm	Fcgr2b	Inppl1	Inositol polyphosphate phosphatase-like 1	33.3	3.1	20	104.1	50	24.4	15		Kcnh8	4.1	0.7	0.1	0.1	0.4	4.1	0.1	0.4	41.0	41.0	10.3						Cdk1		Elovl5		Hook3		Msi1		Gjc2	-20.1	20.1	0.0	0.0	20.1
	Cdh19		Cpne3	Fcgr3	Insig1	Insulin induced gene 1	266.6	70.4	80.3	104.5	58.3	61.4	27.6		Kcnip1	24.4	5.1	0.7	1.8	32.3	24.4	1.8	32.3	34.9	13.6	0.8						Cdk14		Elovl6		Hprt		Msrb3		Gjc3	9.5	10.1	-19.5	0.0	10.1
	Cdh2		Cpox	Fcgr4	Ipo13	Importin 13	18.3	18.5	28	59.9	65.3	18	4.9		Kcnip3	125.6	28.8	2.3	39.5	5.6	125.6	39.5	5.6	54.6	3.2	22.4						Cdk16		Elovl7		Hrsp12		Mta3		Glg1	1.9	-1.1	2.5	-3.2	1.9
	Cdh22		Cpsf3	Fchsd2	Itfg1	Integrin alpha FG-GAP repeat containing 1	43.8	52.1	66.2	60.8	54.1	11.6	33.2		Kcnj16	7	1.5	0.1	3.6	0.3	7	3.6	0.3	70.0	1.9	23.3						Cdk18		Elp6		Hs3st1		Mtap		Glod4	-2.6	9.8	-2.8	-4.5	9.8
	Cdh24		Cpsf3l	Fcrls	Itfg3	Integrin alpha FG-GAP repeat containing 3	15.2	5.5	28.6	33.5	36.7	16.2	7.1		Kcnk1	24	4.2	0.9	0.7	3.7	24	0.7	3.7	26.7	34.3	6.5						Cdk19		Emc1		Hsd17b10		Mthfd2		Glrb	0.8	3.3	-4.2	0.0	3.3
	Cdh4		Cpz	Fdps	Itgav	Integrin, alpha V (vitronectin receptor, alpha polypeptide, antigen CD51)	37	3	81.2	21.6	6.1	9.8	5.9		Kcnk10	7.9	1.2	0.1	3.7	3.6	7.9	3.7	3.6	79.0	2.1	2.2						Cdk2		Emc10		Hsd17b12		Mthfd2l		Glul	-16.6	46.1	-13.8	-15.7	46.1
	Cdh6		Creb3l2	Fech	Itgb1	Integrin, beta 1 (fibronectin receptor, beta polypeptide, antigen CD29 includes MDF2, MSK12)	70	19.8	71.4	81.8	33.9	45.4	275.9		Kcnk13	1.9	4.5	19.9	0.2	0.4	19.9	0.2	0.4	0.1	99.5	49.8						Cdk4		Emc2		Hsd17b7		Mtmr10		Gm12250	-1.4	2.6	0.0	-1.1	2.6
	Cdk1		Creg1	Fen1	Itm2b	Integral membrane protein 2B	346.3	224.9	412.7	235.2	317.8	973.1	400.9		Kcnk2	19.6	3.5	0.8	21.1	14.1	19.6	21.1	14.1	24.5	0.9	1.4						Cdk5		Emc3		Hsp90aa1		Mtss1l		Gm13293	-2.5	2.5	0.0	0.0	2.5
	Cdk14		Creg2	Fermt3	Itm2c	Integral membrane protein 2C	157.9	172.8	244.9	130.7	73.1	435.9	185.3		Kcnmb4	45.4	14.3	13	1.2	12.9	45.4	1.2	12.9	3.5	37.8	3.5						Cdk5rap2		Emc6		Hsp90ab1		Mvb12a		Gm20300	-0.6	3.1	-0.6	-1.9	3.1
	Cdk18		Cript	Fes	Itpk1	Inositol 1,3,4-triphosphate 5/6 kinase	10.1	9	11.3	27.1	45.5	16.1	1.8		Kcnq2	10.9	2.4	1.3	0.2	31	10.9	0.2	31	8.4	54.5	0.4						Cdkn1c		Emc7		Hsp90b1		Mvd		Gmfb	0.6	2.6	-1.5	-1.6	2.6
	Cdk19		Crls1	Fez1	Jam3	Junctional adhesion molecule 3	13.6	13.7	51.9	103.7	84.9	7.1	4.6		Kctd13	9.8	24	58.1	3.6	30.8	58.1	3.6	30.8	0.2	16.1	1.9						Cdkn2aipnl		Emd		Hspa2		Mxd1		Gna11	1.6	1.1	0.9	-3.5	1.6
	Cdk2ap1		Crtap	Fgd2	Josd2	Josephin domain containing 2	5	3.7	14.9	96	190.5	11.6	11.9		Kctd15	15.5	8.4	1.2	6.5	5.5	15.5	6.5	5.5	12.9	2.4	2.8						Cdkn2c		Emid1		Hspa5		Mycl		Gnai1	-6.6	16.2	-9.6	0.0	16.2
	Cdk2ap2		Cryab	Fgd3	Jun	Jun oncogene	1164.3	191.1	288.3	137.3	46.5	608.7	610		Khdrbs2	10.7	5.5	0.5	0.3	11.1	10.7	0.3	11.1	21.4	35.7	1.0						Cdkn2d		Emilin1		Hspa8		Myh14		Gnao1	-13.1	13.1	0.0	0.0	13.1
	Cdk4		Cryba4	Fhl2	Junb	Jun B proto-oncogene	379.3	160.6	82.2	5.9	10.9	2309.9	607.9		Kif13b	3	5.4	10.7	2.5	2	10.7	2.5	2	0.3	4.3	5.4						Cdkn3		Eml1		Hspd1		Myo1d		Gnb4	3.0	-3.2	0.1	0.0	3.0
	Cdk5		Crybb1	Fhl3	Jund	Jun D proto-oncogene	347.6	142	157.8	92.6	71.9	673.6	316.1		Kif19a	1.9	52.4	11.7	0.3	0.7	52.4	0.3	0.7	0.2	174.7	74.9						Cdo1		Eml4		Hspe1		Myrf		Gnb5	1.7	-1.0	-0.6	0.0	1.7
	Cdk5r1		Cryl1	Fign	Kank1		26	3.1	41	51.6	8.6	0.3	10.8		Kif21a	1	15.7	7.4	20.9	13.2	15.7	20.9	13.2	0.1	0.8	1.2						Cdr2l		Enoph1		Huwe1		Myt1		Gng3	4.1	-4.1	0.0	0.0	4.1
	Cdk5r2		Csad	Fip1l1	Kazn		8.7	8.6	27	88.2	49.6	1	4.4		Kif26a	6	12.2	1.9	1	3.6	12.2	1	3.6	3.2	12.2	3.4						Cds2		Enpp2		Hypk		N4bp2		Gng7	-4.8	4.8	0.0	0.0	4.8
	Cdk5rap2		Csda	Fis1	Kcnip3	Kv channel interacting protein 3, calsenilin	39.5	5.6	125.6	28.8	2.3	1.2	0.3		Kifc3	41.2	23.9	4.5	61.5	9.3	41.2	61.5	9.3	9.2	0.7	4.4						Cdv3		Enpp4		Ick		Nacad		Gnl3l	0.5	1.9	0.7	-3.0	1.9
	Cdk6		Csf1r	Fkbp15	Kcnj10	Potassium inwardly-rectifying channel, subfamily J, member 10	185.5	8.1	82.6	99.7	58.3	2.5	0.5		Kit	6.4	0.9	0.4	0.4	28.3	6.4	0.4	28.3	16.0	16.0	0.2						Cdyl		Enpp5		Id3		Nagpa		Gnptab	-3.0	6.4	-3.2	-0.3	6.4
	Cdk8		Csf2rb	Fkbp1a	Kctd13	Potassium channel tetramerisation domain containing 13	3.6	30.8	9.8	24	58.1	11.6	2.3		Klf12	8.2	2.1	0.1	6.6	5.9	8.2	6.6	5.9	82.0	1.2	1.4						Cebpz		Enpp6		Idh1		Natd1		Golga2	-0.5	2.3	0.0	-1.9	2.3
	Cdkn1c		Csf2rb2	Fli1	Kdelr1	KDEL (Lys-Asp-Glu-Leu) endoplasmic reticulum protein retention receptor 1	39	31.6	58.4	48.9	35.4	57.7	78.7		Klf2	35.3	3	1.9	196.7	32.5	35.3	196.7	32.5	18.6	0.2	1.1						Cela1		Epas1		Idh3a		Nav3		Gosr1	-1.6	3.4	-1.3	-0.6	3.4
	Cdkn2c		Csf3r	Fmnl2	Kif19a		0.3	0.7	1.9	52.4	11.7	0.5	0.1		Klhdc8b	7.3	1.7	1	5.4	15	7.3	5.4	15	7.3	1.4	0.5						Celf1		Epb4,1l1		Idh3b		Nckap5		Gpatch8	0.1	3.3	-1.6	-1.7	3.3
	Cdkn3		Csmd3	Fndc1	Kif1a	Kinesin family member 1A	40.2	96.2	39.9	98.8	126.2	4.2	0.4		Klhl13	36.3	8.2	3.4	8	12.3	36.3	8	12.3	10.7	4.5	3.0						Celf2		Epb4,1l2		Idi1		Nde1		Gpcpd1	5.1	-4.2	-0.7	-0.3	5.1
	Cdo1		Cspg4	Fnta	Kif1b	Kinesin family member 1B	84.7	60.4	31.4	91.8	75.8	2.8	8.5		Klhl2	11.1	109.7	111.7	4.8	16.3	111.7	4.8	16.3	0.1	23.3	6.9						Celf4		Epcam		Ier3		Neat1		Gpd2	-2.5	4.3	-1.5	-0.2	4.3
	Cdr2		Cspg5	Fntb	Kif1c	Kinesin family member 1C	26.4	3.6	11.7	20.9	36.8	11.9	34.8		Klhl23	11	4.1	0.8	7.5	10.9	11	7.5	10.9	13.8	1.5	1.0						Celf5		Epha5		Ier3ip1		Necap2		Gpld1	5.8	-5.2	-0.5	0.0	5.8
	Cdr2l		Csrp1	Foxc1	Kif5a	Kinesin family member 5A	1.8	70	24.3	57.1	191.2	14.9	0.3		Klhl4	0.4	8.3	16.2	0.2	0.5	16.2	0.2	0.5	0.0	81.0	32.4						Cend1		Epha7		Iffo1		Nek6		Gpm6a	15.8	-9.5	-6.4	0.0	15.8
	Cdt1		Cstb	Foxd1	Kif5b	Kinesin family member 5B	17.3	13.8	16.3	30.8	31.6	3.4	43.3		Klhl5	71.5	117	36.3	64.2	12.7	117	64.2	12.7	2.0	1.8	9.2						Cenpa		Epha8		Ifitm3		Nell2		Gpm6b	1.2	11.7	-12.8	0.0	11.7
	Cdv3		Cstf2	Foxo4	Klc1	Kinesin light chain 1	30.3	226.4	45.9	79.9	225.6	17.8	38.3		Klk6	0.1	4.2	19.8	0.1	0.1	19.8	0.1	0.1	0.0	198.0	198.0						Cenpc1		Ephb1		Igf2		Neto1		Gpr108	-2.5	3.3	0.0	-0.8	3.3
	Cdyl		Ctdnep1	Frmd4a	Klhdc3	Kelch domain containing 3	18.7	42.1	41.6	28	33.2	32.5	37.7		Kndc1	1.4	92.1	56.4	0.3	2.7	92.1	0.3	2.7	0.0	307.0	34.1						Cenpe		Epn2		Igfbp2		Neu4		Gpr123	2.1	-2.1	0.0	0.0	2.1
	Cebpa		Cthrc1	Frmd5	Klhl2	Kelch-like 2, Mayven (Drosophila)	4.8	16.3	11.1	109.7	111.7	4.2	18.1		Kremen1	6.3	2.8	1.8	13.9	1.8	6.3	13.9	1.8	3.5	0.5	3.5						Cenpf		Eps15		Igsf3		Nfatc2		Gpr155	4.7	4.4	-4.4	-4.7	4.7
	Cebpd		Ctla2b	Frmd7	Klhl5	Kelch-like 5 (Drosophila)	64.2	12.7	71.5	117	36.3	9.1	59.5		Krt1	6	1.4	0.1	0.2	2.8	6	0.2	2.8	60.0	30.0	2.1						Cenph		Eps8		Igsf8		Nfe2l3		Gpr17	13.6	-13.6	0.0	0.0	13.6
	Cela1		Ctnna3	Frmd8	Kndc1	Kinase non-catalytic C-lobe domain (KIND) containing 1	0.3	2.7	1.4	92.1	56.4	0.2	0.1		Lad1	13.8	3.5	0.1	0.1	0.1	13.8	0.1	0.1	138.0	138.0	138.0						Cenpi		Ept1		Il1rap		Nhsl1		Gpr37	-44.5	44.5	0.0	0.0	44.5
	Celf3		Ctnnal1	Frrs1	Krtcap2	Keratinocyte associated protein 2	42.6	41.1	81.9	54.6	51	59.4	91.6		Lama4	3.7	1.5	0.2	6.6	0.7	3.7	6.6	0.7	18.5	0.6	5.3						Cenpl		Ergic3		Il33		Nhsl2		Gpr37l1	36.0	-36.0	0.0	0.0	36.0
	Cenpa		Ctnnbl1	Frzb	Lamp1	Lysosomal-associated membrane protein 1	233.6	97.6	286.6	560.7	604.7	499.4	166.1		Lasp1	50.4	11.9	6.6	32.2	32.1	50.4	32.2	32.1	7.6	1.6	1.6						Cenpm		Eri1		Ilvbl		Nif3l1		Gpr56	6.1	-1.2	-1.7	-3.2	6.1
	Cenpb		Ctps	Fth1	Lamp2	Lysosomal-associated membrane protein 2	71.5	17.8	63.6	75.9	55.3	76.5	86.1		Lass4	14.2	3	0.6	6.8	13.9	14.2	6.8	13.9	23.7	2.1	1.0						Cenpn		Erlin2		Impact		Nim1k		Gpr62	-5.9	11.3	-5.3	0.0	11.3
	Cenpe		Ctr9	Fuca2	Lamtor2		13	25.7	27.7	29.5	31.8	33.9	35.5		Ldb2	3.5	1	0.6	0.9	4.1	3.5	0.9	4.1	5.8	3.9	0.9						Cenpq		Ermp1		Inf2		Ninj2		Gpr98	-2.7	5.0	-2.2	0.0	5.0
	Cenpf		Ctsa	Fut4	Lap3	Leucine aminopeptidase 3	41.3	6.4	20.7	48.6	45.6	36.7	12.2		Ldb3	0.1	2.2	6.2	0.2	0.4	6.2	0.2	0.4	0.0	31.0	15.5						Cenpt		Erp29		Inpp4a		Nipal4		Gprasp1	3.7	-3.6	0.0	0.0	3.7
	Cenph		Ctsb	Fyb	Laptm4a	Lysosomal-associated protein transmembrane 4 alpha	155.7	86.6	210.9	89.2	35.7	166.3	356.1		Ldlrap1	0.7	13.1	21.5	0.7	0.6	21.5	0.7	0.6	0.0	30.7	35.8						Cenpw		Esco2		Inpp5f		Nipsnap3b		Gprasp2	1.8	-3.5	1.7	0.0	1.8
	Cenpi		Ctsd	Fyn	Laptm4b	Lysosomal associated protein transmembrane 4 beta	17.4	6.4	45.9	38.2	29.1	15	44		Leprel2	8.6	3.5	0.2	11.6	9.8	8.6	11.6	9.8	43.0	0.7	0.9						Cep120		Ets1		Insig1		Nkain2		Gprc5b	-7.1	13.8	-6.6	0.0	13.8
	Cenpk		Ctse	G6pd2	Laptm5	Lysosomal associated multispanning membrane protein 5	1.8	2.6	84.1	5.5	14	2433.9	4.4		Leprel4	9.4	12	25.8	7.3	4.1	25.8	7.3	4.1	0.4	3.5	6.3						Cep192		Etv1		Ip6k1		Nkd1		Gpt	-5.5	5.5	0.0	0.0	5.5
	Cenpm		Ctsh	G6pdx	Lass2	LAG1 homolog, ceramide synthase 2	44.1	15.2	58.1	285.6	497.7	64.7	61.6		Lfng	4.5	0.9	1.2	53.5	2.9	4.5	53.5	2.9	3.8	0.1	1.6						Cep290		Etv5		Ipo13		Nkx2-2		Gpt2	10.4	-3.8	0.0	-6.6	10.4
	Cenpn		Ctsk	Gabarap	Lass5	LAG1 homolog, ceramide synthase 5	19.9	22.6	48.1	43.7	30.1	24	42.5		Lgi2	4.2	1	0.3	0.2	8.3	4.2	0.2	8.3	14.0	21.0	0.5						Cep68		Etv6		Irf2bp2		Nkx6-2		Gramd1a	1.9	-1.5	0.0	-0.3	1.9
	Cenpp		Ctsl	Gabra3	Lbh	Limb bud and heart development homolog (mouse)	24.2	19.5	157.5	48.8	11.8	15.5	5.9		Lgi3	5	229.1	260.2	2.7	1.9	260.2	2.7	1.9	0.0	96.4	136.9						Cep85		Evi5		Itgb1		Nmral1		Grb14	-12.3	12.3	0.0	0.0	12.3
	Cenpv		Ctss	Gal3st1	Ldha	Lactate dehydrogenase A	42.4	68.6	58.7	30.8	31	105.9	203		Lhfpl3	267.8	63.5	2.1	0.3	9.2	267.8	0.3	9.2	127.5	892.7	29.1						Cep97		Exoc4		Itgb4		Nol4		Grhpr	-2.8	6.0	0.0	-3.2	6.0
	Cenpw		Ctsz	Galnt10	Ldlr	Low density lipoprotein receptor (familial hypercholesterolemia)	49.9	13.6	17.5	44.2	40.3	10.5	9		Lifr	4.4	1.7	1.5	9.5	5.1	4.4	9.5	5.1	2.9	0.5	0.9						Cept1		Exog		Itih2		Nol4l		Gria2	10.7	-10.7	0.0	0.0	10.7
	Cep55		Cttnbp2nl	Galnt12	Leprot		15.6	13.6	42.4	48.3	47.4	60.5	87.6		Lims2	85.1	206.2	50.6	0.3	2	206.2	0.3	2	1.7	687.3	103.1						Cercam		Exosc1		Itih5		Notch1		Gria3	6.0	-4.3	-1.7	0.0	6.0
	Cep97		Cuta	Galnt13	Lgi3	Leucine-rich repeat LGI family, member 3	2.7	1.9	5	229.1	260.2	1.6	0.1		Lin7a	3.7	0.8	0.3	0.1	2.1	3.7	0.1	2.1	12.3	37.0	1.8						Cerk		Exosc7		Itm2a		Npas3		Gria4	8.8	-4.6	-4.2	0.0	8.8
	Cercam		Cux2	Galnt3	Lgmn	Legumain	42.9	23.6	104.2	148.6	127.9	1931.2	40		Lin7b	2.3	1.2	3.5	0.5	6.5	3.5	0.5	6.5	0.7	7.0	0.5						Cers1		Exosc8		Itm2b		Npb		Grid1	1.6	-1.6	0.0	0.0	1.6
	Cerk		Cwc15	Galnt6	Lhfpl3	Lipoma HMGIC fusion partner-like 3	0.3	9.2	267.8	63.5	2.1	0.1	0.2		Lingo1	20.5	6.9	2.5	1.8	18.2	20.5	1.8	18.2	8.2	11.4	1.1						Cers2		Extl2		Itm2c		Nr2f1		Grik3	2.4	-2.4	0.0	0.0	2.4
	Cers2		Cx3cr1	Galntl1	Lims2	LIM and senescent cell antigen-like domains 2	0.3	2	85.1	206.2	50.6	1.7	29.2		Lingo3	19.1	3.3	0.7	0.2	2.3	19.1	0.2	2.3	27.3	95.5	8.3						Cers4		Eya2		Itpr2		Nrarp		Grin3a	4.5	-4.5	0.0	0.0	4.5
	Cers4		Cxcl16	Gamt	Litaf	Lipopolysaccharide-induced TNF factor	19.3	3.2	20.7	29.6	88.6	186	94.7		Lmcd1	13	4.2	0.4	8.2	21.2	13	8.2	21.2	32.5	1.6	0.6						Cers5		Fa2h		Jam3		Nrbp2		Grm3	-12.0	12.0	0.0	0.0	12.0
	Cetn4		Cxcl5	Gas7	Llgl1	Lethal giant larvae homolog 1 (Drosophila)	26.7	8.9	28.5	90.6	81.3	11.5	15.6		Lmo1	16.3	2.6	0.5	0.5	5.7	16.3	0.5	5.7	32.6	32.6	2.9						Cfh		Fabp5		Jmy		Nsdhl		Gspt1	1.4	1.7	-0.9	-2.2	1.7
	Cfh		Cxcr7	Gatm	Lmbrd1	LMBR1 domain containing 1	27	17.2	39.1	43.9	33.1	11.1	25.6		Lmo3	7.7	1.3	1	2	18.3	7.7	2	18.3	7.7	3.9	0.4						Cfl1		Fabp7		Josd2		Nt5e		Gss	-1.7	5.1	0.0	-3.4	5.1
	Cfl1		Cyb5	Gbp11	Lmf1	Lipase maturation factor 1	13.6	5	22.7	41.2	35.3	25.8	12.9		Lmo4	46.7	20.8	5.8	24	32.8	46.7	24	32.8	8.1	1.9	1.4						Cfl2		Fads1		Jph4		Ntn1		Gstm1	-6.5	9.3	0.7	-3.4	9.3
	Ch25h		Cyb5d2	Gcnt1	Lmna	Lamin A/C	28.6	79.6	14.4	16.1	31.7	39.7	30.6		Lnx1	58.8	8.2	0.4	4.7	7	58.8	4.7	7	147.0	12.5	8.4						Chadl		Fam102a		Jun		Ntrk3		Gstm7	-9.3	19.9	-10.5	0.0	19.9
	Chac1		Cyb5r3	Gde1	Lpar1		2.7	0.4	2.5	83.5	137.2	0.3	0.7		Loxl3	9.5	2.8	0.3	5.4	0.4	9.5	5.4	0.4	31.7	1.8	23.8						Chchd1		Fam102b		Junb		Olfm2		Gstz1	-1.7	3.2	-1.4	0.0	3.2
	Chadl		Cyba	Gfpt2	Lrp1	Low density lipoprotein-related protein 1 (alpha-2-macroglobulin receptor)	79.5	29.9	141.1	49.3	2.5	109	1.3		Lpar1	2.5	83.5	137.2	2.7	0.4	137.2	2.7	0.4	0.0	50.8	343.0						Chchd3		Fam111a		Jund		Olfml1		Gtf2a1	-1.2	3.8	-1.2	-1.5	3.8
	Chaf1a		Cybb	Gfra1	Lrrc4b	Leucine rich repeat containing 4B	33.8	47.2	78.5	35.9	22.3	1.9	0.3		Lphn3	26.3	12.6	1.1	19.8	11.7	26.3	19.8	11.7	23.9	1.3	2.2						Chd5		Fam120c		Kank1		Olig1		Gtf2f1	0.0	2.2	-0.4	-1.8	2.2
	Chaf1b		Cyfip2	Ggct	Lrrn1	Leucine rich repeat neuronal 1	2.8	8.2	99.8	71.4	63.4	0.1	0.5		Lpin2	14.2	4.3	0.7	9.3	10	14.2	9.3	10	20.3	1.5	1.4						Chd7		Fam122b		Kazn		Olig2		Gtf3c5	-1.4	2.7	-0.3	-1.1	2.7
	Chchd7		Cyhr1	Gins2	Lsmd1	LSM domain containing 1	8.3	15.2	22.3	27.1	30.8	25.5	62.9		Lpl	3.7	0.4	0.2	0.2	1.3	3.7	0.2	1.3	18.5	18.5	2.8						Chdh		Fam136a		Kcna1		Onecut2		Gtl3	2.0	-1.7	1.9	-2.1	2.0
	Chd3		Cyld	Gins4	Lss	Lanosterol synthase (2,3-oxidosqualene-lanosterol cyclase)	45.7	12.5	11.3	54.7	47.4	1.5	0.7		Lrfn2	6.7	1.4	0.3	0.3	2.4	6.7	0.3	2.4	22.3	22.3	2.8						Chek1		Fam13c		Kcna2		Opalin		Gucy1a3	2.0	-2.4	0.5	0.0	2.0
	Chdh		Cyp27a1	Gipc1	Luzp2	Leucine zipper protein 2	156.8	15.3	107.5	72.5	11.9	0.6	0.5		Lrp1	141.1	49.3	2.5	79.5	29.9	141.1	79.5	29.9	56.4	1.8	4.7						Chgb		Fam171b		Kcna6		Oprl1		Guk1	-1.9	4.3	-1.0	-1.5	4.3
	Chfr		Cyp2j12	Gjb1	Lztr1	Leucine-zipper-like transcription regulator 1	21	28.5	26.2	31.8	35.3	15.1	14.6		Lrp3	35.3	21.2	3.7	14.3	29.4	35.3	14.3	29.4	9.5	2.5	1.2						Chl1		Fam173a		Kcnj10		Oraov1		H1f0	-0.6	3.8	0.4	-3.5	3.8
	Chga		Cyp2j6	Gjc2	Maf1	MAF1 homolog (S. cerevisiae)	17.2	38.6	47.8	37	29.9	47.3	58.7		Lrp4	16	12.4	2.4	33.5	1.3	16	33.5	1.3	6.7	0.5	12.3						Chmp1b		Fam193b		Kcnq1ot1		Ormdl2		H2.T23	-3.0	2.9	-3.7	3.8	2.9
	Chi3l1		Cyp3a13	Gjc3	Mag	Malignancy-associated gene	0.3	0.7	4.9	1732.3	2012.7	14.9	0.1		Lrp5	9.7	1.8	0.2	8.1	1.4	9.7	8.1	1.4	48.5	1.2	6.9						Chmp3		Fam212b		Kctd13		P2rx7		Hadh	-1.8	5.3	-0.7	-2.8	5.3
	Chid1		Cyp4f41-ps	Glipr1	Maged1	Melanoma antigen family D, 1	66.1	207.2	215.9	138.9	37.3	52.9	58.5		Lrp8	5.9	1.4	0.2	12.3	26.2	5.9	12.3	26.2	29.5	0.5	0.2						Chmp6		Fam213a		Kctd3		P3h3		Hagh	-0.5	2.8	-0.8	-1.5	2.8
	Chl1		Cys1	Glod4	Mageh1	Melanoma antigen family H, 1	35.2	24.4	72.3	32.7	9.3	0.8	25		Lrrc16a	9.2	12.3	2.6	18.2	5.1	12.3	18.2	5.1	3.5	0.7	2.4						Chmp7		Fam213b		Kif1a		P3h4		Hapln2	-27.5	27.5	0.0	0.0	27.5
	Chmp1b		Cysltr1	Glra4	Mal	Mal, T-cell differentiation protein	0.5	0.1	3.8	761.2	2574	1.1	26.3		Lrrc42	9.9	33.5	10.6	17.6	10.9	33.5	17.6	10.9	0.9	1.9	3.1						Chn1		Fam222b		Kif1b		Pacs2		Hars	0.5	2.2	-0.5	-2.2	2.2
	Chmp2a		Cyth1	Glrb	Malat1	Metastasis associated lung adenocarcinoma transcript 1 (non-protein coding)	515.4	194.8	60.1	72.2	20.2	22.8	28.8		Lrrfip1	15.2	4.3	0.4	6.6	17.2	15.2	6.6	17.2	38.0	2.3	0.9						Chn2		Fam3c		Kif21a		Pacsin3		Hcfc1	2.3	0.6	-1.5	-1.5	2.3
	Chmp5		Cyth2	Glrp1	Man1b1	Mannosidase, alpha, class 1B, member 1	22.2	22.7	31.9	30.5	30.2	42.8	20.1		Lrrn2	29.2	8.6	1.7	11.2	24.4	29.2	11.2	24.4	17.2	2.6	1.2						Chordc1		Fam63a		Kif3a		Padi2		Hcn2	-18.9	18.9	0.0	0.0	18.9
	Chmp6		Cyth4	Gltp	Map1lc3a	Microtubule-associated protein 1 light chain 3 alpha	63.5	176.3	67.7	85.6	129.9	89.4	76.9		Lrrtm1	20.6	6.4	0.9	0.3	7	20.6	0.3	7	22.9	68.7	2.9						Chpt1		Fam63b		Kif3c		Pafah1b3		Hdac11	-4.9	9.8	-4.8	0.0	9.8
	Chn2		D10Jhu81e	Gm10125	Map1lc3b	Microtubule-associated protein 1 light chain 3 beta	31.3	89.8	96.2	89.7	89.5	81.1	92.8		Lrrtm3	23.7	7.2	0.3	0.1	1.9	23.7	0.1	1.9	79.0	237.0	12.5						Chrna4		Fam64a		Kif5c		Pantr1		Hdac3	2.6	-1.4	0.8	-2.1	2.6
	Chpt1		D17Wsu104e	Gm10790	Map2k1	Mitogen-activated protein kinase kinase 1	15	23.8	27.8	27.6	32.4	40.1	20.9		Lrrtm4	12.7	3.5	0.2	0.2	4	12.7	0.2	4	63.5	63.5	3.2						Chst11		Fam73a		Kifap3		Panx1		Hdac6	1.9	-1.0	0.4	-1.2	1.9
	Chrd		D17Wsu92e	Gm10863	Map4k4	Mitogen-activated protein kinase kinase kinase kinase 4	56.6	44.1	55	144.3	106.5	33.2	48.1		Lrtm2	6.6	2.7	1.8	24.8	4.3	6.6	24.8	4.3	3.7	0.3	1.5						Chst2		Fam96a		Klc1		Pard6g		Hdhd2	0.2	1.5	-1.8	0.0	1.5
	Chrna4		D18Ertd653e	Gm11428	Map6d1	MAP6 domain containing 1	0.8	1	7	68.4	80.2	0.9	0.1		Lsamp	39.2	49.5	12.6	51.4	24.4	49.5	51.4	24.4	3.1	1.0	2.0						Chst3		Fam98a		Klf13		Patz1		Hdlbp	-3.0	1.7	0.4	0.8	1.7
	Chrne		D1Ertd622e	Gm13476	Mapk3	Mitogen-activated protein kinase 3	16.5	84.3	21.8	141.1	252.9	149.8	107.2		Ltbp4	10.9	2.8	0.5	1.9	4.5	10.9	1.9	4.5	21.8	5.7	2.4						Chst5		Fanca		Klf6		Pcdh15		Heatr3	-0.7	4.7	-1.6	-2.4	4.7
	Chst1		D2Ertd750e	Gm14023	Mapk8ip1	Mitogen-activated protein kinase 8 interacting protein 1	28.6	108.9	46	195.7	375.8	15.9	3		Ltbr	18.8	6.5	1.5	12.2	1.5	18.8	12.2	1.5	12.5	1.5	12.5						Chst7		Far1		Klf9		Pcdh20		Heg1	-1.7	2.4	-0.6	0.0	2.4
	Chst11		D330050G23Rik	Gm14446	Mapk8ip3	Mitogen-activated protein kinase 8 interacting protein 3	35.2	40.4	42.4	42.5	36.3	14.3	8.4		Lxn	9.9	1.3	2.1	96.7	7.3	9.9	96.7	7.3	4.7	0.1	1.4						Chst8		Farp1		Klhl2		Pcdhb9		Hepacam	-9.9	9.9	0.0	0.0	9.9
	Chst15		D630045J12Rik	Gm15217	Mapre2	Microtubule-associated protein, RP/EB family, member 2	16.5	69.1	38.5	58.6	40.6	29.4	14.1		Ly6g6d	0.2	2.3	2.7	0.1	0.1	2.7	0.1	0.1	0.1	27.0	27.0						Chsy1		Fasn		Klhl4		Pcolce2		Herc1	1.7	-1.4	1.2	-1.5	1.7
	Chst2		D6Wsu163e	Gm15417	Mapt	Microtubule-associated protein tau	15.4	153.4	34.5	69.1	46.7	2.9	0.8		Ly6g6f	0.1	1	1.2	0.1	0.1	1.2	0.1	0.1	0.1	12.0	12.0						Chtop		Fbln1		Klhl5		Pde12		Herc2	0.4	2.6	-0.8	-2.2	2.6
	Chst3		D7Ertd443e	Gm16515	March8	Membrane-associated ring finger (C3HC4) 8	11	27	22.1	166.2	103	10.5	5.6		Lyn	14.5	1.4	0.9	5.1	0.8	14.5	5.1	0.8	16.1	2.8	18.1						Ciao1		Fbxo3		Klk6		Pde1c		Herpud2	0.2	2.0	0.4	-2.6	2.0
	Chst5		D8Ertd738e	Gm2a	Marcks	Myristoylated alanine-rich protein kinase C substrate	105.5	190.7	274.2	303.6	50.9	124.3	16.3		Lynx1	10.9	2.8	7.8	3.7	7.1	10.9	3.7	7.1	1.4	2.9	1.5						Cinp		Fbxo32		Kmt2a		Pde8a		Hgs	-0.8	2.8	0.0	-1.9	2.8
	Chst7		D8Ertd82e	Gm410	Marcksl1	MARCKS-like 1	60.5	325.3	189.4	427.9	448.3	662.5	40.4		Lypd1	41.7	8.7	6	1.5	16.2	41.7	1.5	16.2	7.0	27.8	2.6						Cipc		Fbxo5		Kmt2c		Pde9a		Hhatl	-2.7	2.7	0.0	0.0	2.7
	Chst8		Dab2	Gm5176	Mat2a	Methionine adenosyltransferase II, alpha	60.8	51.6	43.2	48	50.7	120	50.5		Lypd6	22.9	4.4	1.1	2.4	5.4	22.9	2.4	5.4	20.8	9.5	4.2						Cirbp		Fbxo7		Kmt2e		Pdgfra		Hhip	-4.2	7.7	-3.4	0.0	7.7
	Chsy1		Dact3	Gm5617	Matn4	Matrilin 4	0.5	5.2	372.8	164.8	18.4	0.7	0.2		Maf	5.3	0.3	0.2	1.2	5.8	5.3	1.2	5.8	26.5	4.4	0.9						Cisd1		Fbxo8		Kndc1		Pdk1		Hiat1	-2.8	9.4	-3.6	-3.1	9.4
	Chtf18		Dad1	Gm6194	Maz	MYC-associated zinc finger protein (purine-binding transcription factor)	35.1	62.4	64.6	54.8	61.1	60.7	28		Mag	4.9	1732.3	2012.7	0.3	0.7	2012.7	0.3	0.7	0.0	6709.0	2875.3						Cisd3		Fcho2		Kpnb1		Pdlim1		Hid1	-1.7	5.6	-3.8	0.0	5.6
	Chtf8		Daglb	Gm6788	Mbd3	Methyl-CpG binding domain protein 3	20.7	33.2	43.3	39.4	34.4	54.3	33.6		Mal	3.8	761.2	2574	0.5	0.1	2574	0.5	0.1	0.0	5148.0	25740.0						Ckap2		Fchsd2		Ktn1		Pdlim2		Hif3a	-0.6	1.8	-1.3	0.0	1.8
	Churc1		Dap	Gm7030	Mbp	Myelin basic protein	1.7	12	271	26708.1	95397.5	174.9	0.7		Maml2	10.9	4.7	0.2	12.6	3	10.9	12.6	3	54.5	0.9	3.6						Ckap2l		Fdft1		Lama1		Pdlim5		Hip1	6.1	-0.8	-1.0	-4.4	6.1
	Cisd1		Dapk2	Gm813	Mcam	Melanoma cell adhesion molecule	8.1	2.4	4	72.6	59.6	0.8	87.3		Man1a	3.1	26.2	16.2	1.3	4.5	26.2	1.3	4.5	0.2	20.2	5.8						Ckap5		Fdps		Lamp1		Pdpn		Hip1r	4.3	-4.3	0.0	0.0	4.3
	Cisd3		Dars2	Gmds	Mdh1	Malate dehydrogenase 1, NAD (soluble)	44.7	105.3	79.8	54.7	43.5	59.8	30.4		Man1c1	4.2	22	4.6	2.6	3.5	22	2.6	3.5	0.9	8.5	6.3						Ckb		Fen1		Lamp2		Pdzd2		Hmg20a	1.8	0.4	0.1	-2.3	1.8
	Cit		Dazap2	Gmpr	Mdh2	Malate dehydrogenase 2, NAD (mitochondrial)	62	120.3	104	110.7	78.9	85.4	97.2		Map3k1	11.2	2.5	0.1	5.7	4.1	11.2	5.7	4.1	112.0	2.0	2.7						Cks1b		Fermt2		Lap3		Pdzrn4		Hmgcl	-0.4	2.9	-1.6	-1.0	2.9
	Cited1		Dbc1	Gna12	Mea1	Male-enhanced antigen 1	9	33.7	37.7	29.8	37.3	26	56.1		Mapk10	9.1	2.3	1.5	3.1	13.5	9.1	3.1	13.5	6.1	2.9	0.7						Cks2		Fez1		Laptm4a		Peg10		Hmgcr	2.1	-0.7	0.0	-1.5	2.1
	Ckap2		Dbil5	Gna15	Med21	Mediator complex subunit 21	12.4	13.7	18.9	24.4	31.2	10.3	38.1		March1	9.4	1.8	0.4	0.2	6.7	9.4	0.2	6.7	23.5	47.0	1.4						Clasp1		Fgd1		Laptm4b		Peli2		Hmgcs1	2.6	9.4	-5.2	-6.7	9.4
	Ckap2l		Dbndd2	Gnai1	Metrn	Meteorin, glial cell differentiation regulator	79.2	7.3	107.8	126.5	164.4	9.3	4		Marcks	274.2	303.6	50.9	105.5	190.7	303.6	105.5	190.7	5.4	2.9	1.6						Clasp2		Fgfrl1		Laptm5		Pex5l		Hn1l	-1.7	3.0	0.0	-1.3	3.0
	Ckap4		Dbpht2	Gnat1	Mff		39.1	60.8	56.5	55.9	34.8	19	100.3		Mark1	13.7	6.8	4.7	10.6	15.5	13.7	10.6	15.5	2.9	1.3	0.9						Clasrp		Fkbp15		Lars2		Pgpep1		Hoxd8	-1.7	3.4	-1.7	0.0	3.4
	Cks2		Dcaf12l1	Gnb4	Mfsd2a		33.9	7.1	215.6	149.5	15.5	3.3	441.8		Mast3	10.1	14.8	23.8	5.4	12.1	23.8	5.4	12.1	0.4	4.4	2.0						Clcc1		Fkbp1a		Lcorl		Phc1		Hrsp12	-1.7	3.2	0.4	-1.9	3.2
	Cldn11		Dcaf12l2	Gng11	Mgll	Monoglyceride lipase	32.5	11.5	34.4	58.1	52.3	39.9	49.7		Mast4	1.9	2.1	3.2	4.7	1.6	3.2	4.7	1.6	0.6	0.7	2.0						Clcn2		Fkbp2		Ldha		Phgdh		Hs3st1	-5.1	5.1	0.0	0.0	5.1
	Cldn14		Dcdc2a	Gng13	Mgst3	Microsomal glutathione S-transferase 3	3.9	27.1	13.4	11	40.8	11.6	21.6		Matn1	1.9	13.5	0.5	0.1	0.1	13.5	0.1	0.1	3.8	135.0	135.0						Clcn3		Fkbp3		Ldhb		Phlda3		Hsd17b10	-0.3	2.9	-0.1	-2.5	2.9
	Cldnd1		Dcn	Gng8	Micall1	MICAL-like 1	4.4	11.3	4.6	52.8	81.4	2.9	5.9		Matn4	372.8	164.8	18.4	0.5	5.2	372.8	0.5	5.2	20.3	745.6	71.7						Clcn4.2		Fktn		Ldlr		Phldb1		Hsd17b4	3.7	2.6	-3.7	-2.6	3.7
	Clec10a		Dcps	Gngt2	Mid1ip1	MID1 interacting protein 1 (gastrulation specific G12 homolog (zebrafish))	86.7	36	69.7	54.3	131	49.1	7.6		Mbd5	4.6	3.3	0.8	6.1	5.6	4.6	6.1	5.6	5.8	0.8	0.8						Clcn4-2		Flcn		Leprot		Pid1		Hsd17b7	-1.8	1.8	0.0	0.0	1.8
	Clec14a		Dct	Gnptab	Mif	Macrophage migration inhibitory factor (glycosylation-inhibiting factor)	15.9	40.9	42.8	41.9	34.6	38.8	21.1		Mbp	271	26708.1	95397.5	1.7	12	95397.5	1.7	12	0.0	56116.2	7949.8						Cldn10		Flot2		Lgals1		Pigz		Hspa4l	-0.1	2.8	-0.6	-2.1	2.8
	Clec1a		Dctn5	Gnptg	Mink1	Misshapen-like kinase 1 (zebrafish)	31.5	12.7	12.3	57.5	29.1	9.7	13.8		Mcm2	15	2.4	0.5	3.5	1.9	15	3.5	1.9	30.0	4.3	7.9						Cldn11		Flrt1		Lgi3		Pik3c2b		Hsph1	2.6	2.4	-2.4	-2.6	2.6
	Clec2l		Dctpp1	Golga7	Mlf2	Myeloid leukemia factor 2	98.3	136.8	188.7	228.1	203.1	135.9	96.8		Mcm5	20.8	2.7	0.6	3.9	2.5	20.8	3.9	2.5	34.7	5.3	8.3						Cldn25		Flrt3		Lgmn		Pkd2l1		Htatsf1	-0.2	2.8	0.4	-2.9	2.8
	Clec3b		Ddb1	Gp1bb	Mmd2	Monocyte to macrophage differentiation-associated 2	258	21.2	139.7	119	83	7.3	2.3		Mcm6	24.3	2.9	0.4	5	6.5	24.3	5	6.5	60.8	4.9	3.7						Clgn		Fmn2		Lhfpl2		Pknox2		Htra1	2.5	4.5	1.2	-8.1	4.5
	Clec4a2		Ddc	Gp2	Mmp15	Matrix metallopeptidase 15 (membrane-inserted)	10.6	27.9	250	36.4	5.8	2.7	27.7		Mdk	67.3	12.4	1.3	36.8	14.2	67.3	36.8	14.2	51.8	1.8	4.7						Clic1		Fmnl2		Lhfpl3		Pla2g4a		Iars	-3.1	4.8	-1.8	0.0	4.8
	Clec4a3		Ddn	Gp9	Mobp	Myelin-associated oligodendrocyte basic protein	0.1	0.1	7.9	1214.4	2543.3	3.1	0.1		Me3	9.1	3.2	0.9	0.1	1.8	9.1	0.1	1.8	10.1	91.0	5.1						Clic4		Fn1		Lima1		Plcb3		Ick	2.0	2.0	-1.3	-2.7	2.0
	Clec4n		Ddost	Gpd1	Mog	Myelin oligodendrocyte glycoprotein	0.1	0.7	2.4	509.8	1720.8	0.9	0.1		Med12l	5.8	2.4	0.3	14.9	3.6	5.8	14.9	3.6	19.3	0.4	1.6						Clip3		Fnta		Limch1		Plcl1		Idh3a	2.4	-0.1	0.5	-2.8	2.4
	Clec5a		Ddr1	Gpnmb	Mon2	MON2 homolog (S. cerevisiae)	13.6	8.4	13.1	38.6	43.2	10	11.4		Megf11	44.7	11.9	0.3	0.3	2.5	44.7	0.3	2.5	149.0	149.0	17.9						Clk1		Fopnl		Litaf		Pld1		Iffo1	3.3	0.0	-1.1	-2.2	3.3
	Clic4		Ddrgk1	Gpr124	Morf4l2	Mortality factor 4 like 2	55.7	132.8	92.6	135.2	71.8	37.4	109.5		Mertk	9.6	1.1	0.6	33.8	0.7	9.6	33.8	0.7	16.0	0.3	13.7						Clk4		Fos		Llgl1		Plekha2		Ifi27l2a	-2.4	2.7	0.0	-0.2	2.7
	Clint1		Ddx1	Gpr137	Mpst	Mercaptopyruvate sulfurtransferase	24.8	18.9	23.6	23.9	47.1	16.4	10.7		Mest	19.1	3.4	0.7	29.3	10	19.1	29.3	10	27.3	0.7	1.9						Clmn		Fosb		Lmbrd1		Plekhf1		Ift43	-1.9	1.9	0.0	0.0	1.9
	Clmn		Ddx18	Gpr137b-ps	Mpzl1	Myelin protein zero-like 1	28.2	28.3	90.9	322.4	54.6	2.7	382		Metrnl	5.8	0.9	0.4	9.3	0.7	5.8	9.3	0.7	14.5	0.6	8.3						Clmp		Foxd1		Lpar1		Plekhg3		Igsf9b	2.0	-2.0	0.0	0.0	2.0
	Cln8		Ddx19a	Gpr15	Mrfap1	Mof4 family associated protein 1	62.1	133	161.1	184.9	171.8	111.3	89.9		Mettl7a1	4.8	1.3	2.4	4.6	3.5	4.8	4.6	3.5	2.0	1.0	1.4						Cln3		Foxg1		Lphn1		Plekhh1		Igtp	-0.3	3.2	-1.9	-1.0	3.2
	Clp1		Ddx43	Gpr155	Mrpl20	Mitochondrial ribosomal protein L20	14.9	35.9	34.1	66	72.9	29.9	97.5		Mex3a	4.8	2	0.2	4.1	19.9	4.8	4.1	19.9	24.0	1.2	0.2						Cln8		Foxm1		Lrp1		Plekho1		Ikbkg	-1.4	2.0	0.0	-0.7	2.0
	Clpb		Ddx54	Gpr157	Mrpl24	Mitochondrial ribosomal protein L24	14.5	15.6	25.7	29.7	32.6	39.2	33.9		Mex3b	9.3	23.2	2.7	2.2	14.3	23.2	2.2	14.3	3.4	10.5	1.6						Clns1a		Frg1		Lrpap1		Plin3		Il12rb1	-2.9	2.9	0.0	0.0	2.9
	Clptm1l		Ddx58	Gpr165	Mrpl33	Mitochondrial ribosomal protein L33	20.4	29.8	34.8	34.9	40.5	21.3	68.2		Mfap2	17.4	6	0.3	5.5	12.2	17.4	5.5	12.2	58.0	3.2	1.4						Clock		Frmd4a		Lrrc16a		Plin4		Il18	2.1	1.4	-0.8	-2.7	2.1
	Clspn		Ddx59	Gpr17	Mrpl53	Mitochondrial ribosomal protein L53	12.2	16.8	16.4	34.4	38.3	14.1	34.6		Mfhas1	4.8	1.5	0.3	15.4	6.1	4.8	15.4	6.1	16.0	0.3	0.8						Clptm1l		Frmd4b		Lrrc42		Pllp		Il1rap	-1.1	6.8	-5.7	0.0	6.8
	Clvs2		Deb1	Gpr182	Mrps21	Mitochondrial ribosomal protein S21	16.1	18.4	33.2	34.6	42.6	35.3	52.7		Mfsd2a	215.6	149.5	15.5	33.9	7.1	215.6	33.9	7.1	13.9	6.4	30.4						Clspn		Frmd8		Lrrc58		Plod1		Il33	-14.9	25.7	-10.8	0.0	25.7
	Cmklr1		Degs1	Gpr183	Mt1		210.4	16.9	143.9	92.4	93.9	144.9	47.6		Mgat4a	5.6	1.8	0.3	0.4	3.2	5.6	0.4	3.2	18.7	14.0	1.8						Clstn3		Frrs1l		Lrrn1		Plod2		Ilf2	1.1	1.6	1.0	-3.6	1.6
	Cmpk2		Dennd1c	Gpr34	Mt2		144.8	8.9	80.2	47.7	45.6	49.4	27		Mgat5b	25.1	10.9	1	0.2	29.1	25.1	0.2	29.1	25.1	125.5	0.9						Cltb		Fry		Lrrtm2		Plod3		Ilkap	-0.2	1.8	0.0	-1.6	1.8
	Cmtm3		Dennd2a	Gpr37	Mt3	Metallothionein 3	318.7	66.7	161	29.9	43.8	31.3	7.8		Miat	17	6	0.4	34.7	76.9	17	34.7	76.9	42.5	0.5	0.2						Clu		Frzb		Lsm7		Pls1		Ilvbl	-2.4	4.0	-0.6	-1.1	4.0
	Cmtm4		Dennd4a	Gpr62	Mtap1a		2.9	21.9	12.3	44.1	52.8	3.6	0.3		Mical1	8.5	11.1	1.5	17.6	4.6	11.1	17.6	4.6	5.7	0.6	2.4						Cmc2		Fsd1l		Lss		Plxna1		Immt	-0.5	4.3	-2.7	-1.1	4.3
	Cmtm5		Dennd5a	Gpr84	Mtap2		63.6	83.8	79.5	42.8	8.3	1.9	1.1		Midn	42.3	17.3	2.2	30.1	42.2	42.3	30.1	42.2	19.2	1.4	1.0						Cmip		Fuca1		Luc7l2		Plxna3		Impa1	3.9	0.0	-1.9	-1.9	3.9
	Cmtm6		Derl3	Gprc5b	Mtap4		36.2	99.2	26.1	77.4	201.4	34.3	34.3		Mknk2	13.7	8.8	4.6	17	20.3	13.7	17	20.3	3.0	0.8	0.7						Cmss1		Fut9		Luc7l3		Plxnb1		Inf2	-6.0	12.6	0.0	-6.7	12.6
	Cmtm7		Des	Gpsm2	Mtap7		2	2.3	4.5	40.3	40.2	1.2	10.1		Mmp14	15.7	2.5	0.3	68.9	6.3	15.7	68.9	6.3	52.3	0.2	2.5						Cmtm3		Fxyd6		Lum		Plxnb2		Ino80c	-0.6	2.3	0.4	-2.1	2.3
	Cndp2		Dfna5	Gpt2	Mtap7d1		30	61.2	31.3	107.4	141	65.2	47.3		Mmp15	250	36.4	5.8	10.6	27.9	250	10.6	27.9	43.1	23.6	9.0						Cmtm4		Fyn		Luzp2		Plxnb3		Inpp4a	2.6	-1.7	0.0	-1.0	2.6
	Cnih		Dgat2	Gpx1	Mtch1	Mitochondrial carrier homolog 1 (C. elegans)	53.8	141.5	89.8	112.1	126.4	91.1	108.5		Mmp16	27.4	4.5	0.4	2.5	8.9	27.4	2.5	8.9	68.5	11.0	3.1						Cmtm5		Fzd2		Lzts2		Pmepa1		Inpp5a	-3.6	6.2	-2.5	0.0	6.2
	Cnih2		Dgka	Grap	Mtss1l		131.4	61.9	167.8	45.1	7	2.6	5.5		Mobp	7.9	1214.4	2543.3	0.1	0.1	2543.3	0.1	0.1	0.0	25433.0	25433.0						Cmtm6		G0s2		Macf1		Pnlip		Inpp5f	-1.9	10.2	-3.6	-4.7	10.2
	Cnih4		Dhcr24	Grb14	Mvd	Mevalonate (diphospho) decarboxylase	45.6	16.5	17.8	68.6	72.7	45.5	7.1		Mog	2.4	509.8	1720.8	0.1	0.7	1720.8	0.1	0.7	0.0	17208.0	2458.3						Cmtr1		G2e3		Mag		Pnpla3		Insc	-4.6	8.9	-4.2	0.0	8.9
	Cnksr3		Dhodh	Grhpr	Mvk	Mevalonate kinase (mevalonic aciduria)	32.7	14.2	11.8	33.2	45.1	4.2	15.6		Mpp3	6	1.4	0.4	4	7.7	6	4	7.7	15.0	1.5	0.8						Cnbp		Gaa		Maged1		Poc1a		Insig2	-1.0	2.0	0.9	-1.9	2.0
	Cnn2		Dhrs13	Gria3	Mycl1	V-myc myelocytomatosis viral oncogene homolog 1, lung carcinoma derived (avian)	1.9	20.4	21.3	61.7	4.7	12.5	5.9		Mpp6	11.8	3.1	0.8	17	9.8	11.8	17	9.8	14.8	0.7	1.2						Cnih1		Gab1		Magee1		Pold2		Ints4	1.6	1.2	-0.5	-2.3	1.6
	Cnp		Dhrs7	Grik3	Myeov2	Myeloma overexpressed 2	32.2	58.7	58.5	85	124.8	71.4	108.2		Mpped1	7.8	2.8	4.2	2.7	33.8	7.8	2.7	33.8	1.9	2.9	0.2						Cnih4		Gab3		Magt1		Pon2		Ipo13	-1.3	7.4	0.0	-6.1	7.4
	Cnpy2		Dhrs7b	Grik4	Myl12b		22.7	68.2	52.4	39.8	35.5	115.1	284.6		Mpzl1	90.9	322.4	54.6	28.2	28.3	322.4	28.2	28.3	1.7	11.4	11.4						Cnksr3		Gabarapl1		Mal		Pou3f1		Ipo9	0.9	2.0	-0.8	-2.0	2.0
	Cnpy3		Dip2a	Grin3a	Myl6	Myosin, light chain 6, alkali, smooth muscle and non-muscle	20.9	23.2	24.3	37.5	54.6	43.8	172		Mro	15.4	6.6	0.8	17.5	1.6	15.4	17.5	1.6	19.3	0.9	9.6						Cnp		Gabbr1		Malat1		Pou3f4		Ippk	-2.7	2.7	0.0	0.0	2.7
	Cnpy4		Dip2b	Grk5	Myo18a	Myosin XVIIIA	21.7	8.1	9.3	21.4	30.8	20.7	9		Msrb3	2.9	1.4	0.1	0.4	0.5	2.9	0.4	0.5	29.0	7.3	5.8						Cnpy4		Gabpa		Man1a		Ppap2c		Irgm2	-0.7	3.0	-1.4	-1.0	3.0
	Cntn1		Dis3l	Grlf1	Myo6	Myosin VI	63	3.6	7.4	41.7	29.2	1.1	14.8		Mt3	161	29.9	43.8	318.7	66.7	161	318.7	66.7	3.7	0.5	2.4						Cntn1		Gabpb1		Man1a2		Ppapdc1a		Itch	-1.5	5.5	-2.4	-1.5	5.5
	Cntn2		Dlg1	Gsbs	Myrf		0.4	0.5	7.9	178	118.1	0.2	0.1		Mtap	10	15.6	1.8	5	2.1	15.6	5	2.1	5.6	3.1	7.4						Cntn2		Gabrb2		Man2a2		Ppapdc1b		Itfg1	1.7	4.5	-3.3	-2.9	4.5
	Cntn4		Dlgap5	Gsdmd	Nadk	NAD kinase	32.3	13.1	25	30.4	31.9	33	22.6		Mtap1b	3.9	37	11.9	1.2	75.6	37	1.2	75.6	0.3	30.8	0.5						Cntn4		Gabrb3		Map1a		Ppfibp1		Itfg3	1.0	2.8	-1.4	-2.5	2.8
	Cntn6		Dlk2	Gsn	Nap1l4	Nucleosome assembly protein 1-like 4	35.7	42.3	54.8	73.6	52.6	30.1	76.7		Mtap7	4.5	40.3	40.2	2	2.3	40.3	2	2.3	0.1	20.2	17.5						Cntn6		Gabrg1		Map1b		Ppfibp2		Itga9	6.8	-2.9	-1.4	-2.6	6.8
	Cntnap5b		Dll1	Gss	Nap1l5	Nucleosome assembly protein 1-like 5	81.4	73.4	115.7	40.5	15.8	0.6	1.4		Mthfd2l	3.5	1.8	0.3	2.9	3.3	3.5	2.9	3.3	11.7	1.2	1.1						Coa3		Gal3st1		Map2		Ppp1r14a		Itgb4	-4.2	7.7	-3.6	0.0	7.7
	Coasy		Dll3	Gstm7	Napa	N-ethylmaleimide-sensitive factor attachment protein, alpha	26.9	35.7	28.2	37.1	42.2	70.2	30.8		Mthfr	6	7.3	0.9	3.7	3.7	7.3	3.7	3.7	6.7	2.0	2.0						Coasy		Galnt1		Map4k4		Ppp1r14b		Itih3	-2.1	2.9	-0.7	0.0	2.9
	Cobl		Dmrta1	Gsto2	Ncald	Neurocalcin delta	8.9	25	190.1	51.3	8.6	2.4	2.7		Mtmr11	3.8	0.9	0.3	26	3.2	3.8	26	3.2	12.7	0.1	1.2						Cobl		Galnt10		Map7		Ppp1r14c		Itpk1	-6.4	20.9	-6.9	-7.6	20.9
	Cobll1		Dmrtb1	Gstp1	Ncam1	Neural cell adhesion molecule 1	166.3	65.5	109.8	193.1	74.9	1.4	0.4		Mtss1l	167.8	45.1	7	131.4	61.9	167.8	131.4	61.9	24.0	1.3	2.7						Cobll1		Galnt16		Map7d1		Ppp1r18		Itpr2	9.9	-5.9	-0.3	-3.6	9.9
	Cog4		Dnahc10	Gstp2	Ncdn	Neurochondrin	7.1	83.4	34.8	56.7	42.6	24.9	4.6		Mvp	1.6	2.7	6.7	1.6	2.7	6.7	1.6	2.7	0.2	4.2	2.5						Cog3		Galnt2		Map7d2		Ppp1r3c		Jam2	9.4	-5.5	2.1	-5.9	9.4
	Col11a1		Dnahc5	Gsx1	Nckap1	NCK-associated protein 1	51	39.7	74.1	61.5	13.3	0.9	67.4		Mx2	0.3	4.8	1.6	1.3	1	4.8	1.3	1	0.2	3.7	4.8						Cog4		Gap43		Mapk8ip1		Ppp2r5d		Jam3	-1.7	10.0	-8.2	0.0	10.0
	Col11a2		Dnahc7b	Gsx2	Ncln	Nicalin homolog (zebrafish)	29.7	17.6	27.1	37	29.8	52	20.5		Mybl1	4.8	1.1	0.1	1.7	0.5	4.8	1.7	0.5	48.0	2.8	9.6						Col11a1		Gareml		Mapre1		Ppp4r1		Jph4	-2.8	2.8	0.0	0.0	2.8
	Col13a1		Dnaic2	Gtf2f2	Nde1	NudE nuclear distribution gene E homolog 1 (A. nidulans)	27.1	2.1	13.8	29.9	32.1	10.6	14		Mycl1	21.3	61.7	4.7	1.9	20.4	61.7	1.9	20.4	4.5	32.5	3.0						Col11a2		Gas2l3		Mapre2		Prc1		Jup	-7.2	13.2	-5.9	0.0	13.2
	Col15a1		Dnajb2	Gucy1b2	Ndfip1	Nedd4 family interacting protein 1	79.3	334.2	252.2	324.1	130	73.7	216.8		Myl9	4.4	0.5	0.7	8.9	1.1	4.4	8.9	1.1	6.3	0.5	4.0						Col16a1		Gas6		Mapt		Prickle1		Kank1	6.0	-3.6	-2.5	0.0	6.0
	Col16a1		Dnajc12	Gucy2f	Ndfip2	Nedd4 family interacting protein 2	20.3	41.9	37.7	38.3	32.4	20.7	53		Myo10	13.5	4.7	0.4	34	1.8	13.5	34	1.8	33.8	0.4	7.5						Col18a1		Gatm		March6		Prickle2		Kat2b	-2.2	5.3	-1.2	-1.8	5.3
	Col18a1		Dnajc24	Guk1	Ndn	Necdin homolog (mouse)	22.9	280.1	88.1	61.5	46.8	3.1	7.6		Myo1d	0.2	13.7	22.9	0.1	0.5	22.9	0.1	0.5	0.0	229.0	45.8						Col1a1		Gcsh		March8		Prkcq		Kat6a	-0.1	1.8	0.0	-1.8	1.8
	Col1a1		Dnajc4	Gyg	Ndrg1	N-myc downstream regulated gene 1	0.8	9.3	0.9	50.6	256	2.6	12.6		Myo1e	0.9	2.1	6.5	4.4	0.9	6.5	4.4	0.9	0.1	1.5	7.2						Col1a2		Gemin6		Marcks		Prkd3		Kat7	-0.1	2.6	-0.5	-2.0	2.6
	Col1a2		Dnalc4	Gypa	Ndrg2	NDRG family member 2	399.4	36.3	167.6	33.7	37.7	21.1	4.7		Myo5a	20.3	11.6	1.4	4.3	17	20.3	4.3	17	14.5	4.7	1.2						Col20a1		Ggct		Marcksl1		Prkg2		Katnal1	-0.2	3.1	0.0	-2.8	3.1
	Col20a1		Dnlz	Gypc	Ndrg3	NDRG family member 3	19.2	69.6	62.8	35.1	32	25.7	15.1		Myt1	38.1	9.2	0.3	0.1	7.5	38.1	0.1	7.5	127.0	381.0	5.1						Col27a1		Ggh		Mast3		Prkra		Kazn	-1.7	1.7	0.0	0.0	1.7
	Col2a1		Dnm2	H2-Ab1	Ndufa1	NADH dehydrogenase (ubiquinone) 1 alpha subcomplex, 1, 7.5kDa	21.7	49.5	59.6	46.2	46.9	34.5	91.4		N4bp2	4.4	2.3	0.2	7.5	4	4.4	7.5	4	22.0	0.6	1.1						Col3a1		Ggt7		Matr3		Proser1		Kcna1	-13.0	13.0	0.0	0.0	13.0
	Col3a1		Dock10	H2afj	Ndufa10	NADH dehydrogenase (ubiquinone) 1 alpha subcomplex, 10, 42kDa	21.6	31.8	44.3	40.6	39.2	30.3	41.9		N4bp2l1	5.2	2	2	4.6	9.7	5.2	4.6	9.7	2.6	1.1	0.5						Col4a1		Ghitm		Mbnl2		Prox1		Kcna6	-11.0	11.0	0.0	0.0	11.0
	Col4a1		Dock2	H2afv	Ndufa13	NADH dehydrogenase (ubiquinone) 1 alpha subcomplex, 13	17.7	32.5	45.4	38.3	45.4	36.2	42		Nanos1	3.7	0.8	0.3	0.3	18.5	3.7	0.3	18.5	12.3	12.3	0.2						Col4a2		Gins3		Mbp		Prox1os		Kcnd2	2.3	-2.3	0.0	0.0	2.3
	Col4a2		Dock4	H2-D1	Ndufa2	NADH dehydrogenase (ubiquinone) 1 alpha subcomplex, 2, 8kDa	37.5	54.7	70.8	69.4	90.9	80	116.9		Naprt1	5	1	0.3	12.8	1.1	5	12.8	1.1	16.7	0.4	4.5						Col4a5		Gins4		Mcam		Prr18		Kcnd3	1.5	0.0	-1.5	0.0	1.5
	Col4a5		Dock5	H2-DMa	Ndufa3	NADH dehydrogenase (ubiquinone) 1 alpha subcomplex, 3, 9kDa	46.7	60.6	107.6	154.9	219.2	100.7	116.8		Nat8l	13.6	5.5	2.9	11.3	10.4	13.6	11.3	10.4	4.7	1.2	1.3						Col6a3		Gipc1		Mdh1		Prr36		Kcnip1	3.2	-3.2	0.0	0.0	3.2
	Col4a6		Dock6	H2-Ob	Ndufa4	NADH dehydrogenase (ubiquinone) 1 alpha subcomplex, 4, 9kDa	75.4	167.3	176.3	143.4	116.5	64.6	244.5		Nav3	8.6	2.5	2.2	0.3	6.8	8.6	0.3	6.8	3.9	28.7	1.3						Col8a1		Gjc1		Mdh2		Prr5l		Kcnip3	11.0	-11.0	0.0	0.0	11.0
	Col5a2		Dock8	H2-T10	Ndufa6	NADH dehydrogenase (ubiquinone) 1 alpha subcomplex, 6, 14kDa	35.2	60.5	54.3	53.9	79.9	78.4	141		Nbl1	18.3	3.1	1.6	6.3	3.3	18.3	6.3	3.3	11.4	2.9	5.5						Col9a1		Gjc3		Mdm2		Prrg1		Kcnj10	-6.6	6.6	0.0	0.0	6.6
	Col6a1		Dock9	H2-T22	Ndufa7	NADH dehydrogenase (ubiquinone) 1 alpha subcomplex, 7, 14.5kDa	35.3	53.4	70	78.6	91.6	74.2	96.9		Ncan	46.8	7.3	2.9	280.1	33.3	46.8	280.1	33.3	16.1	0.2	1.4						Col9a3		Glcci1		Me1		Prrx1		Kcnk1	2.3	-2.4	0.2	0.0	2.3
	Col6a3		Dok1	H2-T23	Ndufa8	NADH dehydrogenase (ubiquinone) 1 alpha subcomplex, 8, 19kDa	18.2	37.4	50.1	56.8	63	32.5	63.7		Nck2	6	2.1	2.6	2.1	9.9	6	2.1	9.9	2.3	2.9	0.6						Colec12		Gli3		Meg3		Prss23		Kcnk13	-3.6	8.6	0.0	-5.0	8.6
	Col9a2		Dok3	Hapln2	Ndufa9	NADH dehydrogenase (ubiquinone) 1 alpha subcomplex, 9, 39kDa	28.3	42.2	63.5	55.1	36.9	40.9	57		Ndrg1	0.9	50.6	256	0.8	9.3	256	0.8	9.3	0.0	320.0	27.5						Commd3		Glo1		Mfsd2a		Psat1		Kcnq1ot1	3.4	-2.9	2.7	-3.3	3.4
	Col9a3		Dph3	Has2as	Ndufb10	NADH dehydrogenase (ubiquinone) 1 beta subcomplex, 10, 22kDa	31.6	62.5	67.3	54.3	64.5	45.5	69.7		Neat1	3.9	3	0.8	24.3	2.6	3.9	24.3	2.6	4.9	0.2	1.5						Commd4		Glrb		Mgll		Psph		Kctd13	-11.3	23.2	0.0	-11.8	23.2
	Colec12		Dpm2	Havcr2	Ndufb11	NADH dehydrogenase (ubiquinone) 1 beta subcomplex, 11, 17.3kDa	23.6	32.1	50.4	46.3	58.8	42.9	99.6		Necab2	24.2	13.8	2	0.8	13.9	24.2	0.8	13.9	12.1	30.3	1.7						Commd6		Gls		Mgst3		Ptgfrn		Kctd2	-1.9	2.3	-0.4	0.0	2.3
	Commd1		Dpm3	Hck	Ndufb2	NADH dehydrogenase (ubiquinone) 1 beta subcomplex, 2, 8kDa	29.6	80.8	65.4	60.3	64.6	37.1	120		Nek6	11.2	1.5	0.8	13.1	6.8	11.2	13.1	6.8	14.0	0.9	1.6						Copa		Gltp		Mical3		Ptk7		Kctd3	-6.1	14.5	0.0	-8.5	14.5
	Commd2		Dpp10	Hcls1	Ndufb3	NADH dehydrogenase (ubiquinone) 1 beta subcomplex, 3, 12kDa	21.8	52.5	46.6	42.5	43.3	25.5	59.9		Nell2	57.8	11.2	3.8	1.4	32.1	57.8	1.4	32.1	15.2	41.3	1.8						Copg1		Glud1		Micall1		Ptp4a1		Kdm1a	1.6	-0.4	0.0	-1.1	1.6
	Commd3		Dpp6	Hcn2	Ndufb5	NADH dehydrogenase (ubiquinone) 1 beta subcomplex, 5, 16kDa	27	43.6	53	49.3	49.1	34.1	72		Neto1	16.4	4.1	0.4	0.1	14.3	16.4	0.1	14.3	41.0	164.0	1.1						Cops2		Gm12669		Micu3		Ptpdc1		Kdm4a	-0.9	1.7	-0.8	0.0	1.7
	Commd4		Dpy19l1	Heatr5a	Ndufb6	NADH dehydrogenase (ubiquinone) 1 beta subcomplex, 6, 17kDa	33.8	65.4	58.6	60.8	52.3	25.6	82.3		Neto2	22.5	6.3	1.2	6.2	12.9	22.5	6.2	12.9	18.8	3.6	1.7						Cops4		Gm13139_loc1		Mid1ip1		Ptpn14		Kdm6a	-2.4	3.2	0.0	-0.7	3.2
	Commd5		Dpyd	Hexa	Ndufb7	NADH dehydrogenase (ubiquinone) 1 beta subcomplex, 7, 18kDa	23.4	45.1	69.8	64.5	59.1	68.8	71.6		Neu4	99.8	92.7	4.8	0.1	0.4	99.8	0.1	0.4	20.8	998.0	249.5						Cops5		Gm13826		Mif		Ptprf		Kdsr	-1.1	2.0	-0.8	0.0	2.0
	Commd6		Dram1	Hexb	Ndufb8	NADH dehydrogenase (ubiquinone) 1 beta subcomplex, 8, 19kDa	30.3	74.9	99.4	100.6	122.5	79.7	111.7		Neurl1a	11.8	2.2	5.3	0.2	8.7	11.8	0.2	8.7	2.2	59.0	1.4						Cops8		Gm13889		Mir5114		Ptprj		Kidins220	4.4	1.1	-2.2	-3.4	4.4
	Commd9		Dram2	Hfe	Ndufb9	NADH dehydrogenase (ubiquinone) 1 beta subcomplex, 9, 22kDa	46.3	70.1	104.4	124.1	186.6	60.4	95.1		Nfasc	15.7	729.2	178.1	4.7	45.3	729.2	4.7	45.3	0.1	155.1	16.1						Coq7		Gm14305		Mir703		Ptpro		Kif13a	-2.1	7.0	0.0	-4.8	7.0
	Comt		Drg2	Hhatl	Ndufc2	NADH dehydrogenase (ubiquinone) 1, subcomplex unknown, 2, 14.5kDa	47.2	77.3	80.2	72.8	83.1	52.6	121.5		Nfatc1	6.4	2	0.3	5.5	0.5	6.4	5.5	0.5	21.3	1.2	12.8						Coro1c		Gm17066		Mlf2		Pus7		Kif1a	-5.2	5.2	0.0	0.0	5.2
	Copb2		Dscam	Hhex	Ndufs2	NADH dehydrogenase (ubiquinone) Fe-S protein 2, 49kDa (NADH-coenzyme Q reductase)	43.8	56.6	75.3	97.9	100.4	67.7	84.3		Nfatc2	12.3	6.5	0.5	7.1	10.6	12.3	7.1	10.6	24.6	1.7	1.2						Coro2b		Gm2a		Mllt11		Pvrl1		Kif1b	-1.1	19.2	-7.1	-10.9	19.2
	Cope		Dscc1	Hhip	Ndufs6	NADH dehydrogenase (ubiquinone) Fe-S protein 6, 13kDa (NADH-coenzyme Q reductase)	14.4	18.8	29.1	28.6	32	16.5	36		Nfe2l2	3.2	2.2	5	11.9	2.1	5	11.9	2.1	0.6	0.4	2.4						Cox14		Gm3414		Mmd2		Pvrl2		Kif21a	-7.1	14.0	-6.8	0.0	14.0
	Copg2		Dse	Hint3	Ndufs7	NADH dehydrogenase (ubiquinone) Fe-S protein 7, 20kDa (NADH-coenzyme Q reductase)	31.2	44.3	54.5	47.3	55.6	46.7	44.4		Nfe2l3	0.2	4.7	4.6	0.3	1.9	4.7	0.3	1.9	0.0	15.7	2.5						Cox16		Gm5506_loc1		Mob3b		Pvrl3		Kif21b	3.3	0.5	-2.1	-1.8	3.3
	Cops4		Dsel	Hip1	Ndufs8	NADH dehydrogenase (ubiquinone) Fe-S protein 8, 23kDa (NADH-coenzyme Q reductase)	21	27.9	52.5	46.1	46.3	76.3	82.5		Nfkbiz	16.1	2.2	1	49.8	4.3	16.1	49.8	4.3	16.1	0.3	3.7						Cox17		Gm561		Mobp		Pxdc1		Kif3a	4.7	1.2	-2.9	-3.0	4.7
	Cops5		Dstn	Hipk2	Ndufv1	NADH dehydrogenase (ubiquinone) flavoprotein 1, 51kDa	27.3	44.8	50.6	42.2	49.1	37.7	81.6		Ng23	4.3	10.2	1.4	0.4	4.6	10.2	0.4	4.6	3.1	25.5	2.2						Cox4i1		Gm608		Mog		Pycr1		Kif3c	-0.4	3.6	0.0	-3.2	3.6
	Copz1		Dtx3l	Hist1h1c	Ndufv2	NADH dehydrogenase (ubiquinone) flavoprotein 2, 24kDa	22.7	37.4	52.7	43.4	38.3	16.6	49.1		Ngef	10.2	1.6	3.3	79.7	12.3	10.2	79.7	12.3	3.1	0.1	0.8						Cox5a		Gm6654		Mon2		Pygm		Kifap3	2.2	0.8	0.0	-3.0	2.2
	Corin		Dtymk	Hist1h1e	Ndufv3	NADH dehydrogenase (ubiquinone) flavoprotein 3, 10kDa	23.1	58.7	44.4	69.6	74.3	51.3	59.1		Nhsl1	10	3.2	0.7	49.3	5.5	10	49.3	5.5	14.3	0.2	1.8						Cox5b		Gm6682		Morf4l2		Qpct		Kifc3	2.3	-0.9	0.0	-1.5	2.3
	Coro1b		Dusp12	Hist1h2bc	Necap2	NECAP endocytosis associated 2	18.6	8.4	14.9	24.4	38	97.2	57.6		Nipal4	0.2	21.8	29.5	0.1	0.2	29.5	0.1	0.2	0.0	295.0	147.5						Cox6a1		Gm8580		Mpc1		R74862		Klf12	1.7	-3.0	1.3	0.0	1.7
	Coro2b		Dusp15	Hist1h2be	Nedd4	Neural precursor cell expressed, developmentally down-regulated 4	108.3	84.7	82.8	73.5	32.6	1.3	138.4		Nkain1	18.5	87.8	160.5	5.1	30.2	160.5	5.1	30.2	0.1	31.5	5.3						Cox6b1		Gmfb		Mpp5		Rab26os		Klf15	-1.6	1.9	-0.4	0.0	1.9
	Coro7		Dusp19	Hist1h2bk	Nedd8	Neural precursor cell expressed, developmentally down-regulated 8	32.2	76.1	75.4	69.5	63.2	77.3	105.3		Nkain2	0.7	35.4	55.8	6.3	8.7	55.8	6.3	8.7	0.0	8.9	6.4						Cox6c		Gmnn		Mpzl1		Rab31		Klf9	-1.2	2.2	-1.0	0.0	2.2
	Cox17		Dusp2	Hist1h2bl	Nelf	Nasal embryonic LHRH factor	77.4	64	59.9	38.2	51.6	41.7	53.6		Nkain4	51.2	17.7	4.3	49.6	5.6	51.2	49.6	5.6	11.9	1.0	9.1						Cox7a2		Gnai2		Mrpl36		Rab33a		Klhdc2	1.9	0.7	0.2	-2.7	1.9
	Cox4i1		Dusp3	Hist1h4h	Nenf	Neuron derived neurotrophic factor	10.3	35.1	43.3	34.2	34.9	20.6	40.9		Nkd2	3.5	1	0.1	0.5	3.7	3.5	0.5	3.7	35.0	7.0	0.9						Cox7b		Gnao1		Mrpl48		Rab34		Klhdc3	-1.4	2.4	0.0	-1.0	2.4
	Cox6a1		Dusp9	Hist1h4i	Neo1	Neogenin homolog 1 (chicken)	39.3	25.6	38.1	81.5	29.8	1.4	7.2		Nkx6-2	0.1	24.7	53.2	0.1	0.1	53.2	0.1	0.1	0.0	532.0	532.0						Cox8a		Gnb4		Mt1		Rab7b		Klhdc8a	-1.6	1.6	0.0	0.0	1.6
	Cox6b2		Dync1li2	Hist2h3c1	Neu4	Sialidase 4	0.1	0.4	99.8	92.7	4.8	0.2	0.1		Nlgn1	23.8	9.4	1.3	13.9	3.1	23.8	13.9	3.1	18.3	1.7	7.7						Cp		Gng10		Mtch1		Rac3		Klhl13	3.7	-3.9	0.2	0.0	3.7
	Cox6c		Dync2li1	Hist2h3c2-ps	Nf2	Neurofibromin 2 (bilateral acoustic neuroma)	13.5	21.6	15.6	30.1	38.9	14.9	12.6		Nlgn2	87.6	68.2	15	31.1	58.2	87.6	31.1	58.2	5.8	2.8	1.5						Cpd		Gng12		Mtdh		Rasgef1b		Klhl2	-6.6	16.1	0.0	-9.4	16.1
	Cox7c		Dynll1	Hk3	Nfasc	Neurofascin homolog (chicken)	4.7	45.3	15.7	729.2	178.1	0.5	0.1		Nlgn3	49.8	25	6.7	16.9	12.8	49.8	16.9	12.8	7.4	2.9	3.9						Cpe		Gng3		Mtpn		Rasgrp3		Klhl4	-10.4	10.4	0.0	0.0	10.4
	Cox8a		Dynll2	Hmbs	Ngfrap1	Nerve growth factor receptor (TNFRSF16) associated protein 1	32.1	190.5	114.4	79	29.6	21.1	44.4		Nme4	6.5	3.4	0.4	1	1.5	6.5	1	1.5	16.3	6.5	4.3						Cpeb1		Gng4		Mtus1		Rasl11b		Klhl5	7.2	-3.0	-0.8	-3.4	7.2
	Cp		Dynlt3	Hmha1	Nhp2l1	NHP2 non-histone chromosome protein 2-like 1 (S. cerevisiae)	21.2	38.9	48.2	43.6	47.2	29.9	55.6		Nmnat2	29	8.5	1.7	1.9	13.5	29	1.9	13.5	17.1	15.3	2.1						Cpeb2		Gnl3		Mvb12b		Rassf10		Klk6	-9.2	9.2	0.0	0.0	9.2
	Cpd		E130201H02Rik	Hmox2	Ninj1	Ninjurin 1	5.1	4.9	8	52.8	37.5	235.9	28.5		Nod1	0.3	4.9	6.9	1.5	2.4	6.9	1.5	2.4	0.0	4.6	2.9						Cped1		Gnptab		Mvd		Rassf2		Kndc1	-14.5	14.5	0.0	0.0	14.5
	Cpm		E130306D19Rik	Hn1l	Nipa1	Non imprinted in Prader-Willi/Angelman syndrome 1	16	15	20	67.9	58	1.3	2.5		Nog	4.7	0.8	0.1	7.8	2.5	4.7	7.8	2.5	47.0	0.6	1.9						Cpm		Gnptg		Mvk		Rbpjl		Kxd1	-1.9	2.0	-1.4	1.4	2.0
	Cpne2		E130308A19Rik	Hpgd	Nipal4		0.1	0.2	0.2	21.8	29.5	0.1	0.1		Nol4	9.1	1.7	0.4	2.1	14	9.1	2.1	14	22.8	4.3	0.7						Cpne8		Golga7		Mycbp2		Rcbtb2		L1cam	2.0	-2.0	0.0	0.0	2.0
	Cpne3		E130309D02Rik	Hpgds	Nisch	Nischarin	60.8	70.6	57.2	62.3	45.8	43.1	36.8		Notch1	22.1	9.9	2	45.8	2.9	22.1	45.8	2.9	11.1	0.5	7.6						Cpox		Got1		Mycl		Rcn1		Lancl1	1.4	3.8	-1.4	-3.8	3.8
	Cpne8		E130309F12Rik	Hr	Nkain1	Na+/K+ transporting ATPase interacting 1	5.1	30.2	18.5	87.8	160.5	1	0.2		Nova1	24.4	8	1.6	19.7	8.6	24.4	19.7	8.6	15.3	1.2	2.8						Cpq		Gp1bb		Myl12a		Rcn3		Lap3	-8.2	22.8	-9.2	-5.5	22.8
	Cpox		E2f8	Hrasls	Nkain2	Na+/K+ transporting ATPase interacting 2	6.3	8.7	0.7	35.4	55.8	0.2	0.2		Npb	0.2	3.8	6.3	0.2	3.3	6.3	0.2	3.3	0.0	31.5	1.9						Cpsf2		Gpc1		Myl12b		Rel		Large	2.3	-1.7	1.1	-1.8	2.3
	Cpsf3		E330009J07Rik	Hs1bp3	Nkx6-2	NK6 homeobox 2	0.1	0.1	0.1	24.7	53.2	0.2	0.1		Npr2	14	27.7	4.6	20.1	24.6	27.7	20.1	24.6	3.0	1.4	1.1						Cpsf3		Gpc5		Myl6		Rest		Larp6	-5.7	10.8	-5.2	0.0	10.8
	Cpsf3l		E430025E21Rik	Hs3st1	Nlgn2	Neuroligin 2	31.1	58.2	87.6	68.2	15	4.5	2		Nptx1	7.4	6.2	3.1	3.7	24.3	7.4	3.7	24.3	2.4	2.0	0.3						Cpsf7		Gpcpd1		Myo18a		Rfc3		Las1l	-0.9	3.0	-0.6	-1.6	3.0
	Cpxm1		Eaf1	Hsd17b11	Nme1	Non-metastatic cells 1, protein (NM23A) expressed in	14.7	65.9	63.5	77.1	40.8	32.4	42.8		Nptx2	38.3	6.5	0.9	17.3	11.2	38.3	17.3	11.2	42.6	2.2	3.4						Cpt1c		Gpd1		Myo1d		Rffl		Lbh	5.6	-1.4	-1.3	-3.0	5.6
	Cpz		Ebi3	Hspa1a	Nmral1	NmrA-like family domain containing 1	2	5.8	13.5	12.7	46.9	10.2	2.1		Nr2e1	16.9	3.7	0.3	32.4	3.3	16.9	32.4	3.3	56.3	0.5	5.1						Cpxm1		Gpd2		Myo6		Rftn1		Lbr	-0.8	3.5	-1.7	-0.9	3.5
	Creb3l1		Ebp	Hspa1b	Nnat	Neuronatin	71.7	525.9	286.8	95.3	10.8	4.1	16.9		Nr4a1	77.3	22.3	4.4	870.7	165.6	77.3	870.7	165.6	17.6	0.1	0.5						Crbn		Gphn		Myo9a		Rftn2		Lcorl	2.0	-0.7	0.0	-1.4	2.0
	Creb3l2		Ebpl	Hspb11	Npc1	Niemann-Pick disease, type C1	40.2	9.9	67.3	64.3	54.2	45.7	7		Nrarp	39.9	4.8	3.3	121.2	7.2	39.9	121.2	7.2	12.1	0.3	5.5						Creb3		Gpm6a		Myrf		Rfx4		Ldhb	3.5	-1.2	-0.5	-1.7	3.5
	Creb5		Ecd	Hspb9	Npc2	Niemann-Pick disease, type C2	34.7	19.2	44.5	101.1	162.1	305.8	59.6		Nrcam	37.3	22.7	1.3	56.3	12.4	37.3	56.3	12.4	28.7	0.7	3.0						Creb3l2		Gpm6b		Myt1l		Rgs16		Ldlr	-1.8	3.0	-0.2	-1.0	3.0
	Creg1		Ech1	Hspg2	Npdc1	Neural proliferation, differentiation and control, 1	55.5	108.2	96.9	75.5	59	6.8	37.6		Nrf1	9.4	5.4	1.8	9.9	5.9	9.4	9.9	5.9	5.2	0.9	1.6						Creb5		Gpn1		Naca		Rhbdl2		Ldlrad4	-1.6	3.1	0.0	-1.5	3.1
	Creg2		Ecscr	Hsph1	Nptn	Neuroplastin	65.2	140.1	97.9	46.6	22.7	48.5	50.2		Nrg1	3.3	0.8	0.1	7.2	16.5	3.3	7.2	16.5	33.0	0.5	0.2						Crebrf		Gpn3		Nacc2		Rhobtb3		Ldlrap1	-2.3	2.3	0.0	0.0	2.3
	Cript		Ect2	Htra3	Nr1d1	Nuclear receptor subfamily 1, group D, member 1	208.1	25.9	52.6	81	28.9	44.6	34.4		Nrm	14.2	21.2	2.9	2.5	1.8	21.2	2.5	1.8	4.9	8.5	11.8						Creld2		Gpr125		Nap1l1		Rhog		Leprel4	-4.2	6.8	-2.5	0.0	6.8
	Crlf1		Eda2r	Hyi	Nr4a1	Nuclear receptor subfamily 4, group A, member 1	870.7	165.6	77.3	22.3	4.4	389.9	181.7		Nrtn	0.3	2.6	5.3	0.1	1.5	5.3	0.1	1.5	0.1	53.0	3.5						Crip1		Gpr146		Nap1l4		Rhou		Leprot	-2.3	3.6	-0.7	-0.7	3.6
	Crls1		Edar	I830012O16Rik	Nrbp2	Nuclear receptor binding protein 2	46.9	45.2	14.8	27	50.1	0.3	0.8		Nrxn1	46.1	13.1	1	98.4	45	46.1	98.4	45	46.1	0.5	1.0						Cript		Gpr17		Nap1l5		Rimkla		Letm1	-1.3	3.4	-1.5	-0.5	3.4
	Crtap		Edem2	I830077J02Rik	Nrgn	Neurogranin (protein kinase C substrate, RC3)	1.8	35.6	57.4	10.8	72.8	87.7	6.7		Nt5dc2	20.5	5.5	0.9	6.5	5.5	20.5	6.5	5.5	22.8	3.2	3.7						Crkl		Gpr180		Napb		Rin2		Letmd1	0.7	2.6	-1.2	-2.1	2.6
	Cryab		Edn1	Iah1	Nrsn1	Neurensin 1	0.2	20.6	14.2	8.6	31.5	12	0.5		Nt5e	6.7	4.1	1.3	0.3	0.5	6.7	0.3	0.5	5.2	22.3	13.4						Cryab		Gpr37l1		Napg		Rlbp1		Lgalsl	1.9	-2.6	0.8	0.0	1.9
	Cryba4		Edn3	Ick	Nrxn2	Neurexin 2	24.3	68.3	115.4	42.2	17.3	2.3	0.6		Ntm	33.2	6.9	2.7	35.7	38.4	33.2	35.7	38.4	12.3	0.9	0.9						Cryl1		Gpr56		Nars		Rnaseh2b		Lgi3	-14.4	14.4	0.0	0.0	14.4
	Crybb1		Eef1b2	Icosl	Nsdhl	NAD(P) dependent steroid dehydrogenase-like	60.8	11.4	17.6	38.4	48.3	4.4	8.6		Ntn1	35.1	10.6	0.2	1.4	7.8	35.1	1.4	7.8	175.5	25.1	4.5						Csad		Gprasp2		Nav1		Rnd2		Lgr4	-1.5	1.5	0.0	0.0	1.5
	Cryl1		Eef1d	Ict1	Nsg1		5.8	212.8	83.6	20.2	5.1	2.9	8		Ntrk2	118.4	34.9	9.5	182.9	43.5	118.4	182.9	43.5	12.5	0.6	2.7						Cse1l		Gps1		Nav2		Rnf122		Lhfpl3	13.7	-13.7	0.0	0.0	13.7
	Csad		Eefsec	Ido2	Nsg2		5.4	333.7	88.8	18.5	6.5	3.5	3.4		Ntrk3	35.5	7.4	0.5	90	9.6	35.5	90	9.6	71.0	0.4	3.7						Csf1		Gpsm2		Nbea		Rnf128		Lifr	0.8	3.2	0.9	-4.8	3.2
	Csda		Efcab1	Iffo1	Ntrk2	Neurotrophic tyrosine kinase, receptor, type 2	182.9	43.5	118.4	34.9	9.5	3.2	1.1		Nudt10	7	4.4	1.9	1.9	7.1	7	1.9	7.1	3.7	3.7	1.0						Csf1r		Gpt2		Ncald		Rnf141		Lima1	4.4	-4.0	3.2	-3.7	4.4
	Csdc2		Efcab4b	Ifit2	Nudt16l1	Nudix (nucleoside diphosphate linked moiety X)-type motif 16-like 1	17.3	24.1	35.8	50.3	47.2	78.9	22.1		Numb	14.4	3.4	1.2	9.2	4.8	14.4	9.2	4.8	12.0	1.6	3.0						Csf2ra		Gramd3		Ncam1		Rnf165		Limch1	-5.9	11.6	-5.8	0.0	11.6
	Csf1r		Efemp1	Ifitm7	Nudt3	Nudix (nucleoside diphosphate linked moiety X)-type motif 3	80.1	86.2	52.4	84.3	124.7	70.9	28.7		Nxph1	102.3	20.6	0.4	0.3	15.9	102.3	0.3	15.9	255.8	341.0	6.4						Csgalnact1		Grcc10		Ncdn		Rnf38		Limd1	4.0	-1.9	-1.9	-0.2	4.0
	Csf2rb		Efhd1	Ifnar2	Nudt4	Nudix (nucleoside diphosphate linked moiety X)-type motif 4	16.5	37.2	21.4	91.8	111	11.2	13.7		Ociad2	3.1	1.2	2.3	0.2	2.3	3.1	0.2	2.3	1.3	15.5	1.3						Csmd2		Gria2		Nceh1		Rnf43		Limk2	0.1	1.5	0.5	-2.1	1.5
	Csf2rb2		Efna1	Igf2	Nxph1	Neurexophilin 1	0.3	15.9	102.3	20.6	0.4	0.1	0.1		Odf3l2	1	0.4	0.1	0.1	0.1	1	0.1	0.1	10.0	10.0	10.0						Csmd3		Gria3		Ncl		Rny1		Lims2	8.9	-4.8	-4.2	0.0	8.9
	Csf3r		Efnb3	Igfbp3	Oaz2-ps		22.3	66.3	41	29.6	38.1	25.4	125.5		Ogdhl	12.9	3.9	3	13.6	4.3	12.9	13.6	4.3	4.3	0.9	3.0						Csnk1a1		Gria4		Ncor1		Rny3		Llgl1	-0.8	5.6	0.0	-4.8	5.6
	Csgalnact1		Efs	Igsf8	Obfc2b	Oligonucleotide/oligosaccharide-binding fold containing 2B	13.8	22.8	38.1	40.2	40.2	20.4	28.4		Olfm2	167.8	28	2.1	3.6	50.6	167.8	3.6	50.6	79.9	46.6	3.3						Csnk1d		Grik2		Nde1		Robo1		Lmf1	-0.1	2.5	0.0	-2.3	2.5
	Csmd1		Eftud2	Igsf9b	Ociad1	OCIA domain containing 1	45.3	82.3	75.9	78.6	67.7	78	81.8		Olfml1	1.6	1	3.5	16.3	0.4	3.5	16.3	0.4	0.5	0.2	8.8						Csnk2a1		Grik3		Ndfip1		RP23-240E15,3		Lpar1	-4.8	14.2	-1.8	-7.7	14.2
	Csmd3		Egflam	Ikzf1	Olfm1	Olfactomedin 1	8.2	270.2	57.4	33.7	43.8	14.4	3.9		Onecut2	0.1	1.1	0.2	0.1	0.1	1.1	0.1	0.1	0.5	11.0	11.0						Cspg4		Grik5		Ndn		RP23-63A19,1		Lpgat1	-3.5	8.6	-2.5	-2.6	8.6
	Cspg4		Ehd1	Il10ra	Olfm2	Olfactomedin 2	3.6	50.6	167.8	28	2.1	1.3	0.4		Opalin	0.5	92.7	268.1	0.1	0.1	268.1	0.1	0.1	0.0	2681.0	2681.0						Cspg5		Grin3a		Ndrg1		RP24-187P11,2		Lphn1	3.9	-2.7	-1.1	0.0	3.9
	Cspg5		Ehd3	Il12rb1	Olig1	Oligodendrocyte transcription factor 1	109.5	32	1360	720.2	494.5	6.2	0.7		Opcml	29.3	20.4	1.9	1.1	46	29.3	1.1	46	15.4	26.6	0.6						Csrp1		Grlf1		Ndrg3		RP24-317M4,6		Lrch3	1.5	-0.8	-0.7	0.0	1.5
	Csrp1		Ehd4	Il17d	Olig2	Oligodendrocyte lineage transcription factor 2	59.4	9.5	210.2	119.3	58.6	0.4	0.1		Ophn1	9.3	6.4	0.5	11.7	7.6	9.3	11.7	7.6	18.6	0.8	1.2						Cst3		Grm5		Ndrg4		Rpl10-ps3		Lrp1	17.3	-41.7	16.2	8.3	17.3
	Cstb		Ehhadh	Il1a	Omg	Oligodendrocyte myelin glycoprotein	26.3	6.6	79.8	71.4	108.8	0.8	0.3		Oprl1	22.9	4.6	0.4	0.2	19.9	22.9	0.2	19.9	57.3	114.5	1.2						Cstb		Gsn		Ndufa1		Rpl13a-ps1		Lrp11	2.2	-1.2	0.0	-1.1	2.2
	Cstf2		Eif1ad	Il1rap	Opalin		0.1	0.1	0.5	92.7	268.1	0.6	0.1		Orai1	25.5	7.8	5.6	16.4	3	25.5	16.4	3	4.6	1.6	8.5						Cstf2		Gsr		Ndufa11		Rpl13-ps3		Lrpprc	-0.6	1.9	0.0	-1.2	1.9
	Ctbp2		Eif1b	Il21r	ORF61		53.3	57.1	56.2	59.6	50	69.7	44.3		Osbp	10.4	7.6	6.2	9.3	10.1	10.4	9.3	10.1	1.7	1.1	1.0						Cstf2t		Gstm5		Ndufa4		Rpl21		Lrrc1	-2.2	2.2	0.0	0.0	2.2
	Ctdnep1		Eif2ak3	Il23a	Os9	Amplified in osteosarcoma	29	27.6	60.7	53.2	21.9	54.6	20.4		Osbpl1a	11.3	63.5	59.8	16.3	7.7	63.5	16.3	7.7	0.2	3.9	8.2						Ctc1		Gsto1		Ndufa5		Rpl21-ps4		Lrrc28	-2.4	5.2	-2.8	0.0	5.2
	Ctgf		Eif2b1	Il6ra	Osbpl1a	Oxysterol binding protein-like 1A	16.3	7.7	11.3	63.5	59.8	4.4	10.2		P2ry1	4.9	1.1	0.1	1.1	5.9	4.9	1.1	5.9	49.0	4.5	0.8						Ctgf		Gstp1		Ndufa8		Rpl36a		Lrrc4	1.8	-1.8	0.0	0.0	1.8
	Cthrc1		Eif2d	Il7r	Ostc		29	23.1	60.7	41.1	29.3	42.4	117		Pacs2	11.9	176.8	192	10.2	23	192	10.2	23	0.1	18.8	8.3						Cthrc1		Gtf2a2		Ndufaf2		Rpl9		Lrrc42	1.7	-1.7	0.0	0.0	1.7
	Ctnna3		Eif3c	Ilk	Otub1	OTU domain, ubiquitin aldehyde binding 1	22.9	50.9	32.7	30.7	33.1	53.2	24.6		Pacsin1	4.1	0.7	4.3	2	29.8	4.3	2	29.8	1.0	2.2	0.1						Ctnna1		Gtf2f2		Ndufb5		Rpl9-ps1		Lrrc4c	3.9	-3.9	0.0	0.0	3.9
	Ctnnal1		Eif3d	Ilvbl	Oxct1	3-oxoacid CoA transferase 1	45.1	62.5	62.7	54.7	28.5	32	10.4		Padi2	1.5	16.9	25.6	1.9	0.3	25.6	1.9	0.3	0.1	13.5	85.3						Ctnnal1		Gtf2h1		Ndufc2		Rprm		Lrrc8a	4.0	-2.1	0.7	-2.6	4.0
	Ctnnbl1		Eif4a1	Immp2l	P4hb	Procollagen-proline, 2-oxoglutarate 4-dioxygenase (proline 4-hydroxylase), beta polypeptide	113.3	54.9	121.7	177.3	110.9	214.8	238.1		Pafah1b3	24.3	9.1	1.1	2.8	40.6	24.3	2.8	40.6	22.1	8.7	0.6						Ctnnb1		Gtf2h5		Ndufv2		Rps12		Lrrc8b	-1.4	4.0	0.0	-2.7	4.0
	Ctnnd2		Eif4a3	Inf2	Pabpn1	Poly(A) binding protein, nuclear 1	141.7	106.3	81.1	60.5	17.8	28.2	37		Pak4	10.8	13.9	2.4	6.6	3.2	13.9	6.6	3.2	4.5	2.1	4.3						Ctnnd1		Gtl3		Ndufv3		Rps17		Lrrc8c	-2.0	2.0	0.0	0.0	2.0
	Ctps		Eif4ebp1	Inpp5d	Pacs2	Phosphofurin acidic cluster sorting protein 2	10.2	23	11.9	176.8	192	19.6	3.4		Pak7	2.6	3.6	2.9	0.1	4.7	3.6	0.1	4.7	0.9	36.0	0.8						Ctnnd2		Gyg		Neat1		Rps18-ps3		Lrrn3	1.9	-1.9	0.0	0.0	1.9
	Ctr9		Eif4ebp2	Inppl1	Pafah1b1	Platelet-activating factor acetylhydrolase, isoform Ib, alpha subunit 45kDa	55.9	93.6	53.7	66.7	31.7	19.7	36.4		Panx1	22	37.6	6.8	1.8	25.9	37.6	1.8	25.9	3.2	20.9	1.5						Ctps		H1f0		Nedd4		Rps27rt		Lrrtm3	3.3	-3.3	0.0	0.0	3.3
	Ctsa		Elavl1	Insc	Pafah1b2	Platelet-activating factor acetylhydrolase, isoform Ib, beta subunit 30kDa	20.2	54.1	22.7	37.5	33.5	10	29.9		Panx2	3.3	1	2.7	0.3	9.3	3.3	0.3	9.3	1.2	11.0	0.4						Ctps2		H1fx		Negr1		Rragd		Lrtm2	1.6	-1.6	0.0	0.0	1.6
	Ctsb		Elf1	Ipo13	Paip2	Poly(A) binding protein interacting protein 2	37.6	82	44.9	52.5	57.7	24.5	127.6		Pard6g	5.8	5.6	0.6	4.1	7.4	5.8	4.1	7.4	9.7	1.4	0.8						Ctr9		H2afv		Neo1		Rras2		Lta4h	-2.1	4.3	-1.8	-0.3	4.3
	Ctsc		Elf4	Ippk	Pak1	P21/Cdc42/Rac1-activated kinase 1 (STE20 homolog, yeast)	5.6	31.8	27.2	35.2	47.9	23.5	1.5		Parvb	2.6	190.9	89.4	6	3.8	190.9	6	3.8	0.0	31.8	50.2						Ctsa		H2afx		Neu4		Rrm1		Ltn1	0.4	2.2	-0.7	-1.9	2.2
	Ctsd		Elfn1	Irf4	Papss1	3'-phosphoadenosine 5'-phosphosulfate synthase 1	34.6	32.1	131.3	133.9	97.2	31.4	32.8		Pcdh11x	10.2	3.9	0.8	2	10.5	10.2	2	10.5	12.8	5.1	1.0						Ctsb		H2afz		Nfasc		Rtkn		Luc7l	1.7	-0.6	1.2	-2.4	1.7
	Ctse		Elfn2	Irf5	Paqr4	Progestin and adipoQ receptor family member IV	28.9	7.9	28.3	36.3	44.2	12.4	4.9		Pcdh15	41.7	7.6	0.5	0.2	2.4	41.7	0.2	2.4	83.4	208.5	17.4						Ctsd		H2-L		Nfe2l1		Rtkn2		Luzp2	6.9	-6.9	0.0	0.0	6.9
	Ctsh		Ell2	Irf8	Paqr8	Progestin and adipoQ receptor family member VIII	67.4	5.4	10.6	38.7	36.1	0.5	2.4		Pcdh20	14.5	2.6	0.1	3.1	1.8	14.5	3.1	1.8	145.0	4.7	8.1						Ctsk		Hadhb		Nfia		S1pr5		Lyrm5	-2.1	2.8	-0.7	-0.1	2.8
	Ctsk		Elovl1	Irx1	Park7	Parkinson disease (autosomal recessive, early onset) 7	28	66.2	73.3	67.4	59.6	76.4	54.3		Pcdhb10	7	4	0.8	0.4	1.3	7	0.4	1.3	8.8	17.5	5.4						Ctsl		Hagh		Nfib		Sall3		Lysmd2	-2.1	2.1	0.0	0.0	2.1
	Ctsl		Elovl6	Isg20	Parvb	Parvin, beta	6	3.8	2.6	190.9	89.4	13.7	95.6		Pcdhb9	7.8	4.1	0.7	0.3	2.3	7.8	0.3	2.3	11.1	26.0	3.4						Ctso		Hap1		Nfic		Samd14		Lzts2	-4.8	4.8	0.0	0.0	4.8
	Ctss		Elovl7	Itfg3	Pcbp1	Poly(rC) binding protein 1	65.2	73.4	91.1	95.9	67.5	155.3	123.1		Pcdhgc3	173.2	104.3	7.8	129.3	30.4	173.2	129.3	30.4	22.2	1.3	5.7						Ctss		Hars		Ngfrap1		Sap30		Mad1l1	-0.5	2.6	0.0	-2.2	2.6
	Ctsz		Emb	Itga8	Pcbp2	Poly(rC) binding protein 2	45.3	67.2	78.6	79	66.7	75.3	103.2		Pcgf5	6.6	5.2	0.9	4.4	1	6.6	4.4	1	7.3	1.5	6.6						Cttnbp2		Hat1		Nid1		Sapcd2		Mag	-21.9	21.9	0.0	0.0	21.9
	Cttnbp2		Eme1	Itga9	Pcbp4	Poly(rC) binding protein 4	20.9	65.6	70	148.7	147.8	6.1	6.3		Pcnxl3	12.1	9.4	4.9	13.8	10.2	12.1	13.8	10.2	2.5	0.9	1.2						Ctxn1		Haus1		Ninj2		Sass6		Maged1	18.5	-12.2	15.0	-21.4	18.5
	Cttnbp2nl		Emg1	Itgam	Pcdh9	Protocadherin 9	8.3	6.3	18.5	40	35.3	0.1	0.2		Pcolce2	7.9	1.9	1.3	0.3	4.6	7.9	0.3	4.6	6.1	26.3	1.7						Cuedc1		Haus3		Nipa1		Satb1		Maged2	1.6	-5.8	4.2	0.0	1.6
	Ctxn1		Emid1	Itgav	Pcdhgc3	Protocadherin gamma subfamily C, 3	129.3	30.4	173.2	104.3	7.8	3.4	58.5		Pdcd4	18	36.4	4.1	48.1	21	36.4	48.1	21	4.4	0.8	1.7						Cuedc2		Haus5		Nipal4		Sbk1		Magee1	2.5	-0.1	0.0	-2.3	2.5
	Cuta		Emid2	Itgb2	Pcp4	Purkinje cell protein 4	0.9	301.9	79.9	24	28.4	13.8	4.1		Pde10a	5.7	1.6	0.5	1.8	4.2	5.7	1.8	4.2	11.4	3.2	1.4						Cwc27		Haus7		Nisch		Scd1		Mageh1	1.6	-1.8	0.3	0.0	1.6
	Cux2		Emilin1	Itgb3	Pcsk1n	Proprotein convertase subtilisin/kexin type 1 inhibitor	5.8	85.4	126.4	54	57.3	24.6	0.7		Pde1b	7.1	1.2	1.2	29.4	15.6	7.1	29.4	15.6	5.9	0.2	0.5						Cwf19l2		Hbs1l		Nkain1		Scd3		Magt1	-5.3	10.3	-2.4	-2.7	10.3
	Cwc15		Emilin2	Itgb4	Pcyt2	Phosphate cytidylyltransferase 2, ethanolamine	78.6	25.6	16.5	137.1	169.6	20.7	4.5		Pde4d	8.7	9.9	1.1	7.7	9.7	9.9	7.7	9.7	7.9	1.3	1.0						Cxadr		Hccs		Nkain2		Scfd2		Mal	-46.5	46.5	0.0	0.0	46.5
	Cwc22		Emilin3	Itgb7	Pdcd6	Programmed cell death 6	22.8	33.2	35.4	35.1	30	13.2	33.6		Pde7b	6.7	1.3	0.1	4.2	0.7	6.7	4.2	0.7	67.0	1.6	9.6						Cxcl12		Hdgf		Nkiras1		Scrg1		Man1a2	3.1	-0.6	-0.5	-2.0	3.1
	Cx3cr1		Eml1	Itih2	Pde4b	Phosphodiesterase 4B, cAMP-specific (phosphodiesterase E4 dunce homolog, Drosophila)	90.4	7.9	29.2	33.5	31.5	8.1	81.5		Pde8a	0.6	10	32.8	1.6	0.2	32.8	1.6	0.2	0.0	20.5	164.0						Cxcl14		Hdhd2		Nktr		Sdf2l1		Map1a	-11.4	11.4	0.0	0.0	11.4
	Cxadr		Eml4	Itpk1	Pde6d	Phosphodiesterase 6D, cGMP-specific, rod, delta	16.3	26.1	29.1	53.6	90.5	11	24.9		Pde9a	5.1	12.3	1.6	37.9	4.9	12.3	37.9	4.9	3.2	0.3	2.5						Cxx1c		Hells		Nkx6-2		Sema3d		Map1b	2.6	-0.5	-2.1	0.0	2.6
	Cxcl1		Emp3	Itpka	Pde8a	Phosphodiesterase 8A	1.6	0.2	0.6	10	32.8	0.4	29.3		Pdgfra	596.2	79.6	0.7	0.1	8.8	596.2	0.1	8.8	851.7	5962.0	67.8						Cyb5		Hepacam		Nme1		Sema3e		Map2	7.3	-3.4	0.0	-3.9	7.3
	Cxcl10		Emr1	Itpr2	Pdgfra	Platelet-derived growth factor receptor, alpha polypeptide	0.1	8.8	596.2	79.6	0.7	0.3	0.4		Pdia5	4.8	1.7	0.2	2.5	1.6	4.8	2.5	1.6	24.0	1.9	3.0						Cyb561d2		Herc1		Nme2		Sema4a		Map2k1	-1.4	3.6	-2.9	0.8	3.6
	Cxcl14		En2	Itpripl1	Pdia3	Protein disulfide isomerase family A, member 3	123.1	64.3	145.7	175	56.2	107.2	213.1		Pdlim2	1.7	62.8	206.3	1.1	1.8	206.3	1.1	1.8	0.0	187.5	114.6						Cyb5b		Herpud1		Nmral1		Sema4d		Map2k7	-3.4	3.4	0.0	0.0	3.4
	Cxcl16		Endod1	Jam3	Pdia6	Protein disulfide isomerase family A, member 6	57.1	30.9	97.8	82.1	22.7	69.8	96.7		Pdpn	20.5	4	0.3	37.5	3.6	20.5	37.5	3.6	68.3	0.5	5.7						Cyb5r1		Hes5		Nmt1		Sema4f		Map3k11	-2.3	2.3	0.0	0.0	2.3
	Cxcr7		Eng	Josd2	Pdk2	Pyruvate dehydrogenase kinase, isozyme 2	17.5	13.9	16.9	36.8	33.7	7.3	6.1		Pdzrn4	8.6	1.9	0.1	0.4	1.9	8.6	0.4	1.9	86.0	21.5	4.5						Cyc1		Hexim1		Nnat		Sema5a		Map4	-2.3	4.0	-0.2	-1.4	4.0
	Cxxc4		Eno1	Katnal1	Pdlim2	PDZ and LIM domain 2 (mystique)	1.1	1.8	1.7	62.8	206.3	6.4	7.9		Peg13	24.6	9	9	3.8	40.7	24.6	3.8	40.7	2.7	6.5	0.6						Cycs		Hey1		Nono		Sema5b		Map4k5	0.8	3.4	-0.5	-3.7	3.4
	Cyb5		Enoph1	Kazn	Pdrg1	P53 and DNA damage regulated 1	15.4	28.8	22.1	38.1	32.6	22.1	15.8		Per2	9.9	3.6	0.3	10.8	13.6	9.9	10.8	13.6	33.0	0.9	0.7						Cyfip1		Hhip		Nop10		Sema6a		Map6d1	-7.4	7.4	0.0	0.0	7.4
	Cyb5d2		Enpp1	Kcna1	Pdxdc1	Pyridoxal-dependent decarboxylase domain containing 1	13.5	13.3	19	29.4	35.5	14.6	31.9		Pex5l	3.4	31.3	36.4	0.2	4.6	36.4	0.2	4.6	0.1	182.0	7.9						Cyfip2		Hif1a		Nop56		Sema6d		Map7	-15.7	15.7	0.0	0.0	15.7
	Cyb5r3		Enpp2	Kcnd2	Pea15a		222.6	110.8	165.8	241.3	535.9	185	258.6		Pgbd5	4.9	1.5	3.4	0.3	13.2	4.9	0.3	13.2	1.4	16.3	0.4						Cyhr1		Higd2a		Npc1		Sept10		Mapk10	1.8	-1.8	0.0	0.0	1.8
	Cyba		Enpp4	Kcne4	Pebp1	Phosphatidylethanolamine binding protein 1	62.3	166.4	143.7	129.4	88.9	119.4	76		Pgcp	58.3	23.6	3.9	32.8	2.2	58.3	32.8	2.2	14.9	1.8	26.5						Cyp1b1		Hip1		Npc2		Serinc5		Mapk7	2.7	-1.1	0.0	-1.6	2.7
	Cybb		Enpp6	Kcnh8	Pex19	Peroxisomal biogenesis factor 19	18.3	23.4	27.8	35.4	37.7	18.8	23.8		Phf19	3.2	0.5	0.1	3.2	0.3	3.2	3.2	0.3	32.0	1.0	10.7						Cyp20a1		Hip1r		Npdc1		Serpinb1a		Mapk8ip1	-11.8	11.8	0.0	0.0	11.8
	Cyfip2		Entpd1	Kcnip3	Pex5l	Peroxisomal biogenesis factor 5-like	0.2	4.6	3.4	31.3	36.4	0.5	0.4		Phldb2	3.3	0.7	0.1	3	0.3	3.3	3	0.3	33.0	1.1	11.0						Cyp27a1		Hipk2		Npm1		Sestd1		Mapk9	1.7	-1.7	1.2	-1.1	1.7
	Cyhr1		Entpd4	Kcnk1	Pfdn5	Prefoldin subunit 5	10.6	29.7	29	25.3	35.9	69.2	76.4		Phyhd1	11.2	1.9	2.2	4.3	1.8	11.2	4.3	1.8	5.1	2.6	6.2						Cyp2j12		Hirip3		Nptn		Sez6l		Mapre1	2.8	-1.4	-1.1	-0.2	2.8
	Cyld		Entpd5	Kcnk10	Pfn1	Profilin 1	76.9	82.6	163.6	216.9	203.5	766.5	469.8		Pid1	60.2	12.6	0.4	12.7	9.7	60.2	12.7	9.7	150.5	4.7	6.2						Cyp2j6		Hist1h1b		Nr2f2		Sgk2		Mapre2	0.8	3.0	-2.0	-1.8	3.0
	Cyp1b1		Epb4,1	Kcnk13	Pfn2	Profilin 2	55.1	176.2	94.7	221.9	79.3	5	5.6		Piga	2.5	8.8	11.3	7.8	2.2	11.3	7.8	2.2	0.2	1.4	5.1						Cyp2j9		Hist1h2ad		Nr3c1		Sgk3		Mapt	-7.9	7.9	0.0	0.0	7.9
	Cyp27a1		Epb4,1l2	Kcnk6	Pgam1	Phosphoglycerate mutase 1 (brain)	40.1	79.1	91.6	91.9	77.2	75.8	44.2		Pigz	1.8	4.4	9.4	0.3	0.5	9.4	0.3	0.5	0.2	31.3	18.8						Cyp51		Hist1h2ae		Nras		Sgpl1		March2	-1.3	3.8	0.0	-2.4	3.8
	Cyp2j12		Epb4,1l3	Kcnmb4	Pgk1	Phosphoglycerate kinase 1	18.4	22.1	29.4	40.4	39.7	18.3	22.6		Pik3cb	7	3.1	1	4.5	2.6	7	4.5	2.6	7.0	1.6	2.7						Cyr61		Hist1h2af		Nrbp2		Sh3bp4		March2	2.3	-1.9	0.8	-1.1	2.3
	Cyp2j6		Epcam	Kctd15	Pgp		16.2	24.6	52.7	42.7	46.3	15.5	24.2		Pik3r3	8.4	74.4	11.2	16.1	16.6	74.4	16.1	16.6	0.8	4.6	4.5						Cystm1		Hist1h2ah		Nrd1		Sh3d19		March8	-2.8	11.2	-2.9	-5.4	11.2
	Cyp2j9		Epha2	Kctd21	Phc1	Polyhomeotic homolog 1 (Drosophila)	16.7	16.9	17.1	31	30.3	6.6	11.7		Pim1	5.4	1	0.9	20	10.9	5.4	20	10.9	6.0	0.3	0.5						Cyth1		Hist1h2ai		Nrgn		Sh3gl3		Marcks	24.1	-37.4	14.5	-1.3	24.1
	Cyp3a13		Ephb1	Kctd4	Phc2	Polyhomeotic homolog 2 (Drosophila)	20.9	16.9	27.9	54.8	66.2	39.4	65.8		Pion	10	1.4	0.1	14.1	2.2	10	14.1	2.2	100.0	0.7	4.5						Cyth2		Hist1h2ak		Nrxn1		Sh3kbp1		Mast2	1.9	-1.2	0.7	-1.5	1.9
	Cyp4f41-ps		Ephx4	Kif13a	Phgdh	Phosphoglycerate dehydrogenase	36.6	3	17.2	18.4	45.5	39.2	1.1		Pip4k2a	19.6	23.4	46.9	12.4	5.7	46.9	12.4	5.7	0.4	3.8	8.2						D10Wsu102e		Hist1h2an		Nrxn2		Sh3rf1		Mast3	-7.3	21.9	-7.1	-7.6	21.9
	Cyp51		Epn2	Kif13b	Phlda3	Pleckstrin homology-like domain, family A, member 3	1.8	7.3	13.7	50.6	106.4	0.8	1.8		Pitpnm2	8	1.6	1.5	13.1	27.7	8	13.1	27.7	5.3	0.6	0.3						D16Ertd472e		Hist1h2ap_loc1		Nrxn3		Shc4		Mast4	-10.0	18.0	-7.9	0.0	18.0
	Cyp7b1		Epor	Kif18b	Phldb1	Pleckstrin homology-like domain, family B, member 1	4.2	16.1	77.8	177.2	140.7	13.6	9.6		Pitrm1	13.3	8.3	1.4	14.5	4.8	13.3	14.5	4.8	9.5	0.9	2.8						D1Ertd622e		Hist1h2ap_loc2		Nsdhl		Shd		Matn4	5.3	-5.3	0.0	0.0	5.3
	Cyr61		Epsti1	Kif19a	Phpt1	Phosphohistidine phosphatase 1	38.7	43.1	69.2	55.4	48.3	47.2	57.3		Pkd2l1	0.1	0.5	1.2	0.1	0.1	1.2	0.1	0.1	0.1	12.0	12.0						D3Bwg0562e		Hist1h2bc		Nsf		Shisa7		Mau2	0.9	2.2	-1.0	-2.0	2.2
	Cys1		Ept1	Kif20a	Phyhipl	Phytanoyl-CoA 2-hydroxylase interacting protein-like	125.6	20.2	24.7	140.4	119.9	1.3	1.2		Pkdcc	7.9	2	1	3.3	2.3	7.9	3.3	2.3	7.9	2.4	3.4						D430019H16Rik		Hist1h4d		Nsg1		Shisa9		Mboat1	-1.6	1.6	0.0	0.0	1.6
	Cysltr1		Erbb3	Kif22	Picalm	Phosphatidylinositol binding clathrin assembly protein	38.5	49.3	62	75.4	54.7	164.6	115.3		Pkia	69.4	27.9	2.9	13.6	102.4	69.4	13.6	102.4	23.9	5.1	0.7						D430041D05Rik		Hist1h4i		Nsg2		Shroom2		Mboat2	-0.6	2.5	-1.8	0.0	2.5
	Cystm1		Ercc8	Kif26a	Pigq	Phosphatidylinositol glycan anchor biosynthesis, class Q	23.7	31	27.8	48.9	90.6	21.3	17.5		Pknox2	12.8	4.9	0.4	3	19.1	12.8	3	19.1	32.0	4.3	0.7						D4Wsu53e		Hist2h2ac		Nsmf		Siva1		Mbp	-6.3	29.0	-11.8	-10.8	29.0
	Cyth1		Ergic3	Kif2c	Pigt	Phosphatidylinositol glycan anchor biosynthesis, class T	54.2	40.3	66.2	55.5	31.8	60.1	16		Pla2g16	1.5	8	31.2	3.1	0.2	31.2	3.1	0.2	0.0	10.1	156.0						D630045J12Rik		Hltf		Ntm		Six3os1		Mbtps1	0.4	1.6	1.0	-3.1	1.6
	Cyth2		Erlin1	Kif5a	Pigyl		14.1	11.9	24.9	34.7	41.8	14.3	14.2		Pla2g4a	2.4	16.3	14.3	0.4	0.1	16.3	0.4	0.1	0.2	40.8	163.0						D730003I15Rik		Hmgb1		Ntrk2		Ska2		Mcam	-1.4	5.1	-3.6	0.0	5.1
	Cyth4		Erlin2	Kifc1	Pik3r3	Phosphoinositide-3-kinase, regulatory subunit 3 (p55, gamma)	16.1	16.6	8.4	74.4	11.2	0.2	19.5		Plcb1	7.7	7.6	0.8	2.6	11.1	7.7	2.6	11.1	9.6	3.0	0.7						D7Ertd443e		Hmgb2		Nucks1		Slc12a4		Mcm2	1.6	-1.0	0.0	-0.7	1.6
	D0H4S114		Ermn	Kl	Pim3	Pim-3 oncogene	26.1	31.9	25.8	91.7	55.3	80.8	131.3		Plcd1	6	3	0.5	9.5	3.5	6	9.5	3.5	12.0	0.6	1.7						D8Ertd82e		Hmgcl		Nudt16l1		Slc12a9		Mcm5	2.0	-1.2	0.0	-0.9	2.0
	D10Jhu81e		Ermp1	Klc3	Pink1	PTEN induced putative kinase 1	26.4	70.7	45.7	59.9	188.8	57.1	45.6		Plekha1	8	174.1	105.8	19.4	27.3	174.1	19.4	27.3	0.1	9.0	6.4						Daam1		Hmgcr		Nudt3		Slc22a21		Mdp1	-1.4	2.1	0.0	-0.7	2.1
	D17Wsu104e		Erp27	Klhl13	Pip4k2a	Phosphatidylinositol-5-phosphate 4-kinase, type II, alpha	12.4	5.7	19.6	23.4	46.9	46.9	5.1		Plekha6	7.2	6.5	0.5	0.8	9.7	7.2	0.8	9.7	14.4	9.0	0.7						Daam2		Hmgcs1		Nudt4		Slc25a1		Med17	1.9	0.2	-0.4	-1.6	1.9
	D17Wsu92e		Etfb	Klhl2	Pkm2	Pyruvate kinase, muscle	53.8	83.6	110.1	95.4	51.8	153.6	219.3		Plekhf2	7.9	4.8	1	27.2	4	7.9	27.2	4	7.9	0.3	2.0						Dab1		Hmgn2		Nupr1		Slc25a13		Megf10	-3.7	3.7	0.0	0.0	3.7
	D18Ertd653e		Ethe1	Klhl4	Pkp4	Plakophilin 4	5.5	33.4	8.8	50.5	81	6.4	34.5		Plekhg2	3	1.1	0.4	8.3	2.2	3	8.3	2.2	7.5	0.4	1.4						Dab2		Hmgn3		Ociad1		Slc25a18		Megf11	8.1	-4.1	0.0	-4.0	8.1
	D1Ertd622e		Etnk2	Klhl6	Pla2g16		3.1	0.2	1.5	8	31.2	1.3	4.3		Plekhg3	1.9	14	14.3	1.1	0.1	14.3	1.1	0.1	0.1	13.0	143.0						Dad1		Hmgn5		Ogt		Slc26a2		Metap1	-2.2	2.4	0.0	-0.2	2.4
	D2Ertd750e		Ets1	Klk6	Plat	Plasminogen activator, tissue	120.2	13.5	29.5	89.3	78.8	0.8	160.9		Plekhh1	1.2	19.8	36.6	0.8	0.7	36.6	0.8	0.7	0.0	45.8	52.3						Dag1		Hmgxb3		Olfm1		Slc27a3		Metap2	1.8	0.9	-2.2	-0.6	1.8
	D330050G23Rik		Etv1	Klk8	Pld3	Phospholipase D family, member 3	33.3	84.5	62.1	28.4	34.3	166.4	30.6		Plekho1	32.6	5.9	4.7	40.7	14.6	32.6	40.7	14.6	6.9	0.8	2.2						Dancr		Hmgxb4		Olig1		Slc29a3		Mettl15	-1.2	1.6	-0.5	0.0	1.6
	D430019H16Rik		Etv6	Klraq1	Plekha1	Pleckstrin homology domain containing, family A (phosphoinositide binding specific) member 1	19.4	27.3	8	174.1	105.8	7.9	34.6		Plin3	1.9	6	27.3	7.9	0.8	27.3	7.9	0.8	0.1	3.5	34.1						Dap3		Hmmr		Olig2		Slc35a2		Mettl7a1	-3.1	3.1	0.0	0.0	3.1
	D430041D05Rik		Evi2a	Kndc1	Plekhb1	Pleckstrin homology domain containing, family B (evectins) member 1	15.8	5.8	129.9	737.6	2076.7	6.3	0.9		Plk3	6.1	19.9	32	6.9	18.5	32	6.9	18.5	0.2	4.6	1.7						Dapk2		Hn1l		Omg		Slc35d1		Mettl9	2.9	-0.3	-0.2	-2.5	2.9
	D630003M21Rik		Evi5l	Krt1	Plekhb2	Pleckstrin homology domain containing, family B (evectins) member 2	13.4	52.2	40.1	26.3	45.9	50	3.7		Plod2	8.4	14.6	1.5	27.8	4.7	14.6	27.8	4.7	5.6	0.5	3.1						Dars		Hprt		Onecut2		Slc35f1		Mfap3	2.1	-0.6	-0.8	-0.8	2.1
	D630045J12Rik		Exd2	Krt17	Plekhh1	Pleckstrin homology domain containing, family H (with MyTH4 domain) member 1	0.8	0.7	1.2	19.8	36.6	0.1	3.5		Plp1	54.3	9674.1	10457.8	4.2	5.5	10457.8	4.2	5.5	0.0	2490.0	1901.4						Daxx		Hps5		Opalin		Slc35f5		Mff	3.8	1.4	-2.0	-3.3	3.8
	D6Wsu163e		Exo1	Lace1	Plk3	Polo-like kinase 3 (Drosophila)	6.9	18.5	6.1	19.9	32	35.8	27.2		Pls1	3.5	3.8	6	14.5	1.6	6	14.5	1.6	0.6	0.4	3.8						Dazap2		Hsbp1		Opcml		Slc4a2		Mfn1	-0.9	3.0	-2.1	0.0	3.0
	D7Ertd443e		Exoc4	Lad1	Pllp	Plasma membrane proteolipid (plasmolipin)	0.4	3.8	341.2	470.8	401.2	1.6	32.3		Plxdc2	12.6	5.8	12.4	9.2	8	12.6	9.2	8	1.0	1.4	1.6						Dbf4		Hsd17b12		Osbpl1a		Slc5a7		Mfsd2a	7.5	-3.5	-3.9	0.0	7.5
	D8Ertd738e		Exoc6b	Lag3	Plod1	Procollagen-lysine 1, 2-oxoglutarate 5-dioxygenase 1	31.6	4	31.4	36.4	52.9	298.4	120.6		Plxnc1	7.3	0.9	0.1	6.9	7.5	7.3	6.9	7.5	73.0	1.1	1.0						Dbi		Hsd17b4		Otud7b		Slc6a9		Mfsd6	-0.5	5.5	-1.9	-3.1	5.5
	D8Ertd82e		Exog	Lama1	Plp1	Proteolipid protein 1 (Pelizaeus-Merzbacher disease, spastic paraplegia 2, uncomplicated)	4.2	5.5	54.3	9674.1	10457.8	6.6	0.3		Pm20d2	3.8	1	0.2	2.3	2.6	3.8	2.3	2.6	19.0	1.7	1.5						Dbndd2		Hsd17b7		Oxct1		Slc7a3		Mgat3	-1.0	2.4	-1.4	0.0	2.4
	Daam1		Exosc5	Lamb1	Plxnb3	Plexin B3	0.2	0.5	18.8	189.6	66.1	2.3	0.1		Pmel	9.7	7.3	0.7	0.7	0.2	9.7	0.7	0.2	13.9	13.9	48.5						Dbpht2		Hsp90aa1		P4hb		Slc9a9		Mgea5	0.3	1.9	-0.5	-1.7	1.9
	Daam2		Exosc8	Lamc3	Pmm1	Phosphomannomutase 1	74.1	40.4	26.1	24.7	53.8	11.4	4.2		Pmp22	53.5	6.9	9.4	48.4	2.8	53.5	48.4	2.8	5.7	1.1	19.1						Dbt		Hspa14		Pabpc1		Slitrk1		Mgll	5.7	-2.5	-1.2	-2.0	5.7
	Dab1		Expi	Lamp1	Pmvk	Phosphomevalonate kinase	40.7	27	17.5	50.2	60.9	6.8	10.9		Pnlip	21.1	4.1	0.1	0.1	0.4	21.1	0.1	0.4	211.0	211.0	52.8						Dbx2		Hspa5		Pabpn1		Slitrk2		Micall1	-5.1	14.3	-3.5	-5.8	14.3
	Dab2		Ext2	Laptm4b	Pnkd	Paroxysmal nonkinesigenic dyskinesia	19.6	16	25.1	32.4	34.6	10	23.5		Pnpla3	0.7	6.5	1.1	8.1	1.9	6.5	8.1	1.9	0.6	0.8	3.4						Dcaf12		Hspa8		Pacs2		Slitrk3		Micu1	1.8	1.1	0.0	-3.0	1.8
	Dact3		Extl1	Laptm5	Podxl2	Podocalyxin-like 2	9.7	123	82.1	29.8	4.2	10.8	9.8		Polg	40.1	10.6	3.4	21.3	7.9	40.1	21.3	7.9	11.8	1.9	5.1						Dcaf12l1		Hspa9		Padi2		Smarca1		Mif4gd	3.5	-0.1	-1.9	-1.6	3.5
	Dad1		Extl2	Large	Polr1d	Polymerase (RNA) I polypeptide D, 16kDa	14.3	24.7	42.4	52.2	21.6	62.1	65.7		Polr3e	5.7	10.5	7.7	5.6	5	10.5	5.6	5	0.7	1.9	2.1						Dcaf12l2		Hspbp1		Pafah1b1		Smco3		Mmadhc	0.9	2.9	-1.3	-2.4	2.9
	Dagla		Eya4	Larp6	Polr2f	Polymerase (RNA) II (DNA directed) polypeptide F	18.7	33.2	50.7	44.1	31.8	26.1	34.1		Pon2	18.8	13.5	29.4	101.6	6.1	29.4	101.6	6.1	0.6	0.3	4.8						Dcaf4		Hspd1		Paics		Smim1		Mmd2	8.2	-6.1	-2.2	0.0	8.2
	Daglb		F11r	Lass2	Polr2g	Polymerase (RNA) II (DNA directed) polypeptide G	22.3	36	38.7	69.3	49.4	40.3	60		Pou3f2	5	1.1	0.1	19.1	6.6	5	19.1	6.6	50.0	0.3	0.8						Dcaf8		Hspe1		Pak1		Smoc1		Mmgt1	-0.3	3.9	-1.0	-2.5	3.9
	Dap		F13a1	Lass5	Polr2j	Polymerase (RNA) II (DNA directed) polypeptide J, 13.3kDa	16.1	33.3	41.8	41.5	33.1	20.9	47.2		Ppap2c	1.9	29.6	41.9	0.3	1.5	41.9	0.3	1.5	0.0	139.7	27.9						Dcbld2		Hsph1		Pak3		Smpd2		Mmp15	4.3	-4.3	0.0	0.0	4.3
	Dapk2		F2r	Lbh	Pomgnt1	Protein O-linked mannose beta1,2-N-acetylglucosaminyltransferase	14.2	15.5	21.9	31.4	35.6	12.1	13.4		Ppapdc1a	90.8	18	0.5	6.7	3.5	90.8	6.7	3.5	181.6	13.6	25.9						Dck		Htt		Pak7		Smpd4		Mmp16	6.4	-4.0	-2.4	0.0	6.4
	Dars2		F630043A04Rik	Lbp	Pomp	Proteasome maturation protein	30.1	61.7	66.4	60.6	62.7	90.4	250.4		Ppargc1a	3.4	0.5	0.1	12	13.7	3.4	12	13.7	34.0	0.3	0.2						Dclk1		Hus1		Pam		Snhg4		Mob3b	-0.7	4.8	-1.5	-2.7	4.8
	Dazap2		Fa2h	Lcorl	Pon2	Paraoxonase 2	101.6	6.1	18.8	13.5	29.4	22.9	98.2		Ppfibp1	43.1	36.7	1.9	1.6	4.4	43.1	1.6	4.4	22.7	26.9	9.8						Dclk2		Ick		Pank3		Snhg5		Mob4	2.9	-1.2	0.2	-2.0	2.9
	Dbc1		Faah	Lcp1	Ppap2b	Phosphatidic acid phosphatase type 2B	516.5	21.3	105.5	35.1	16.8	4.5	5.2		Ppp1r14a	0.7	58.1	257	0.2	0.2	257	0.2	0.2	0.0	1285.0	1285.0						Dcn		Id2		Paqr8		Snhg9		Mobp	-49.4	49.4	0.0	0.0	49.4
	Dbil5		Fah	Lcp2	Ppap2c	Phosphatidic acid phosphatase type 2C	0.3	1.5	1.9	29.6	41.9	2.7	0.7		Ppp1r14b	75.9	21.2	2.5	13.8	22.1	75.9	13.8	22.1	30.4	5.5	3.4						Dcps		Id3		Parvb		Snx22		Mog	-28.7	28.7	0.0	0.0	28.7
	Dbndd2		Fahd2a	Lctl	Ppapdc1a	Phosphatidic acid phosphatase type 2 domain containing 1A	6.7	3.5	90.8	18	0.5	0.4	0.1		Ppp1r14c	30.7	8	0.6	8.7	10.9	30.7	8.7	10.9	51.2	3.5	2.8						Dct		Idh1		Pcbp1		Snx25		Mpi	2.5	-0.9	0.6	-2.2	2.5
	Dbpht2		Faim	Ldb3	Ppdpf		16	25.9	31.7	50.6	59.6	15.9	38.4		Ppp1r3c	3.5	0.4	1.8	104.7	2.8	3.5	104.7	2.8	1.9	0.0	1.3						Dctn3		Idh2		Pcbp2		Soga1		Mpp2	-3.9	3.9	0.0	0.0	3.9
	Dbx2		Fam100b	Ldlrap1	Ppia	Peptidylprolyl isomerase A (cyclophilin A)	83.4	283.5	179.3	167.3	229.3	263.3	474.5		Ppp2r2b	40.9	11.1	2.1	46.3	50.5	40.9	46.3	50.5	19.5	0.9	0.8						Dctn4		Idh3a		Pcbp4		Sorcs1		Mpp5	-2.7	5.4	-2.7	0.0	5.4
	Dcaf12l1		Fam102a	Leprel1	Ppib	Peptidylprolyl isomerase B (cyclophilin B)	111.7	95.6	275.9	207.7	109.5	239.4	375.3		Pppde2	27.8	131.9	330.3	18.5	14.6	330.3	18.5	14.6	0.1	17.9	22.6						Dctn6		Idh3g		Pcdh10		Sowaha		Mpv17	2.8	-1.7	0.5	-1.6	2.8
	Dcaf12l2		Fam107a	Leprel4	Ppm1a	Protein phosphatase 1A (formerly 2C), magnesium-dependent, alpha isoform	19.8	41.3	26	36.8	35.3	12.8	46.5		Pqlc1	9.7	4	1.2	3.8	7.7	9.7	3.8	7.7	8.1	2.6	1.3						Dcx		Idi1		Pcdh15		Sowahc		Mpzl1	4.6	-2.2	-2.3	0.0	4.6
	Dcbld1		Fam108a	Leprot	Ppp1ca	Protein phosphatase 1, catalytic subunit, alpha isoform	44.9	90.2	147.1	161.7	145.8	264.7	284.8		Prickle1	2.4	50.7	27.3	3.3	2.5	50.7	3.3	2.5	0.1	15.4	20.3						Ddah1		Idnk		Pcdh17		Sox10		Mro	1.6	-1.6	0.0	0.0	1.6
	Dchs1		Fam108b	Lgals1	Ppp1cb	Protein phosphatase 1, catalytic subunit, beta isoform	33.2	53.9	37	75.8	26.9	7.8	69.3		Prima1	0.2	13.5	14.4	0.4	2.7	14.4	0.4	2.7	0.0	36.0	5.3						Ddah2		Ier3ip1		Pcdh7		Sox12		Mrpl10	-0.3	2.3	0.2	-2.3	2.3
	Dclk1		Fam110a	Lgals9	Ppp1r14a	Protein phosphatase 1, regulatory (inhibitor) subunit 14A	0.2	0.2	0.7	58.1	257	0.4	3.7		Prkag2	7.5	2.3	1.7	12.1	14.3	7.5	12.1	14.3	4.4	0.6	0.5						Ddb1		Iffo1		Pcdh9		Sox21		Mrps6	-1.3	1.8	-0.4	0.0	1.8
	Dclk2		Fam111a	Lgi3	Ppp1r14b	Protein phosphatase 1, regulatory (inhibitor) subunit 14B	13.8	22.1	75.9	21.2	2.5	47	17.8		Prkar2b	18.5	11.9	1.1	3.2	32.4	18.5	3.2	32.4	16.8	5.8	0.6						Ddc		Ifitm2		Pcdhgb4		Sox2ot		Mrps7	3.4	-0.3	-0.8	-2.2	3.4
	Dcn		Fam114a1	Lgmn	Ppp1r16b	Protein phosphatase 1, regulatory (inhibitor) subunit 16B	0.4	2.9	18.4	98.4	73.1	1.6	11.2		Prkcdbp	12	2.2	1.8	16.1	4.3	12	16.1	4.3	6.7	0.7	2.8						Ddhd1		Ifnar2		Pclo		Sox3		Msmo1	-0.9	6.8	0.0	-5.8	6.8
	Dcp1a		Fam118b	Lgr5	Ppp1r9b	Protein phosphatase 1, regulatory (inhibitor) subunit 9B	23.1	42.2	42.9	30.3	60.4	87.8	20.9		Prkd1	9.9	1.9	0.4	12.2	1.6	9.9	12.2	1.6	24.8	0.8	6.2						Ddhd2		Igf2bp1		Pcm1		Sox5		Mta3	-0.9	3.2	0.0	-2.3	3.2
	Dcps		Fam122b	Lhfpl2	Ppp2ca	Protein phosphatase 2 (formerly 2A), catalytic subunit, alpha isoform	68	123.3	132.9	202.7	135.7	91.4	108.9		Prkg1	3.1	1.2	0.1	0.8	0.3	3.1	0.8	0.3	31.0	3.9	10.3						Ddit4		Igf2bp3		Pcmt1		Sox6		Mtap	1.7	-2.8	1.0	0.0	1.7
	Dct		Fam131b	Lhfpl3	Ppp2cb	Protein phosphatase 2 (formerly 2A), catalytic subunit, beta isoform	28.1	61.6	54.6	53.8	37.3	21	73.1		Prkg2	6.8	1.2	0.1	0.1	0.4	6.8	0.1	0.4	68.0	68.0	17.0						Ddost		Igsf11		Pcolce		Sox8		Mtf1	-1.0	2.4	0.0	-1.5	2.4
	Dctn5		Fam135b	Lilrb4	Ppp2r1a	Protein phosphatase 2 (formerly 2A), regulatory subunit A , alpha isoform	58.5	163.6	131.5	204	126.3	87.1	75.6		Prom1	1.8	39.5	9.1	14.9	1.2	39.5	14.9	1.2	0.2	2.7	32.9						Ddr1		Il1rap		Pcsk1n		Spata2		Mtmr10	1.1	2.1	-1.3	-1.9	2.1
	Dctpp1		Fam136a	Lima1	Ppp2r2c	Protein phosphatase 2 (formerly 2A), regulatory subunit B, gamma isoform	0.5	107.1	19.9	37.6	89.7	10	0.5		Prps2	13.9	8.5	5.9	6.2	5	13.9	6.2	5	2.4	2.2	2.8						Ddrgk1		Ilk		Pcsk2		Sprn		Mtmr4	0.1	2.9	-0.3	-2.6	2.9
	Dcx		Fam149a	Lims2	Ppp2r4	Protein phosphatase 2A activator, regulatory subunit 4	24.9	36.3	62	48.2	49.7	100.3	43.3		Prr18	7.4	59.2	191.7	2.7	7.4	191.7	2.7	7.4	0.0	71.0	25.9						Ddx1		Impa1		Pcyt2		Spry1		Mtmr6	-2.4	4.6	-2.2	-0.1	4.6
	Ddah1		Fam163a	Lingo3	Ppp2r5b	Protein phosphatase 2, regulatory subunit B', beta isoform	17.5	53.6	20.5	27.3	37.5	10.5	11.5		Prr5l	0.5	11.3	37.8	0.4	0.1	37.8	0.4	0.1	0.0	94.5	378.0						Ddx17		Incenp		Pdap1		Spry4		Mtpn	1.9	-5.6	-1.1	4.8	1.9
	Ddb1		Fam165b	Litaf	Pppde2		18.5	14.6	27.8	131.9	330.3	14.5	10.5		Prr7	10.8	8	4.5	10.5	23	10.8	10.5	23	2.4	1.0	0.5						Ddx18		Ing2		Pdcd4		Spsb1		Mtss1l	4.3	-4.3	0.0	0.0	4.3
	Ddc		Fam173b	Llgl1	Ppt1	Palmitoyl-protein thioesterase 1 (ceroid-lipofuscinosis, neuronal 1, infantile)	45	20.9	93.8	64.4	33.9	63.6	37.2		Prrt2	5.1	1.5	1.8	9.3	48.4	5.1	9.3	48.4	2.8	0.5	0.1						Ddx21		Inppl1		Pdcd6ip		Srd5a1		Mtus1	-5.9	12.4	-4.4	-2.2	12.4
	Ddit3		Fam174a	Lmf1	Praf2	PRA1 domain family, member 2	9.3	35.8	36.6	35.8	37.7	5.3	12.3		Prrx1	15.6	2.6	0.1	17.8	0.9	15.6	17.8	0.9	156.0	0.9	17.3						Ddx24		Insig1		Pde4b		Srgap1		Mum1	-0.3	1.8	0.0	-1.4	1.8
	Ddit4		Fam177a	Lmo1	Prdx1	Peroxiredoxin 1	48.9	27.1	40.3	69.2	104.2	51.3	118.2		Prss23	9.6	3.4	0.2	0.5	0.6	9.6	0.5	0.6	48.0	19.2	16.0						Ddx26b		Ints4		Pdgfra		Srpk3		Mvp	-3.0	2.9	-2.0	2.2	2.9
	Ddn		Fam178b	Lnx1	Prdx2	Peroxiredoxin 2	54.3	147.1	159.4	148	94.4	48.9	168.7		Psd2	7.4	1.1	0.6	30.4	24.6	7.4	30.4	24.6	12.3	0.2	0.3						Ddx39		Ints6		Pdia3		Ss18		Mybpc1	4.1	0.0	-4.1	0.0	4.1
	Ddost		Fam180a	LOC100616095	Prdx5	Peroxiredoxin 5	36.6	72.1	91.3	59.7	54.2	147.3	55		Ptchd2	10.2	1.6	0.2	5.9	3.9	10.2	5.9	3.9	51.0	1.7	2.6						Ddx39b		Ipo11		Pdia4		Ssfa2		Myh14	-2.6	2.6	0.0	0.0	2.6
	Ddr1		Fam188a	LOC626082	Prdx6	Peroxiredoxin 6	164.7	15.2	87.1	35.8	65.7	22.5	29.4		Ptgds	24	78	57.7	1.7	4.9	78	1.7	4.9	0.4	45.9	15.9						Ddx3x		Iqgap3		Pdia6		Ssh3		Myo10	2.8	-1.7	0.4	-1.4	2.8
	Ddrgk1		Fam192a	Lox	Prelid1	PRELI domain containing 1	11.3	30.2	22.5	30.5	35.6	48	74.8		Ptgfrn	15	3.1	0.4	10.7	4.8	15	10.7	4.8	37.5	1.4	3.1						Ddx3y		Iqsec1		Pdlim2		Sspn		Myo1d	-9.3	18.7	-9.3	0.0	18.7
	Ddx1		Fam195b	Loxl2	Prex1	Phosphatidylinositol 3,4,5-trisphosphate-dependent RAC exchanger 1	78.6	8.8	73.2	53.1	20.6	87.6	18.7		Pth1r	5.9	1.3	0.2	3.7	0.9	5.9	3.7	0.9	29.5	1.6	6.6						Ddx5		Irs1		Pdxk		Sstr1		Myo1e	-2.4	3.5	-1.4	0.3	3.5
	Ddx18		Fam196b	Lpar1	Prickle1	Prickle homolog 1 (Drosophila)	3.3	2.5	2.4	50.7	27.3	1.3	11		Ptn	328.6	150.7	202.3	913.8	80.4	328.6	913.8	80.4	1.6	0.4	4.1						Ddx52		Itfg1		Pea15a		St18		Myo5a	7.9	-6.6	-4.7	3.3	7.9
	Ddx19a		Fam198b	Lpar3	Prkaca	Protein kinase, cAMP-dependent, catalytic, alpha	14.9	53.7	38.8	32.8	29.9	21.5	12.2		Ptp4a3	9.5	3.6	2	6.1	9.6	9.5	6.1	9.6	4.8	1.6	1.0						Ddx6		Itga9		Pebp1		St3gal4		Myo6	-9.1	18.3	-9.1	0.0	18.3
	Ddx39b		Fam19a1	Lpcat2	Prkacb	Protein kinase, cAMP-dependent, catalytic, beta	14.8	81.1	35.6	28.9	35.7	12.4	21.5		Ptpn13	3.4	1	0.3	11.5	0.5	3.4	11.5	0.5	11.3	0.3	6.8						Deb1		Itgav		Peg3		St6gal1		Myo9a	0.0	2.4	-0.3	-2.2	2.4
	Ddx43		Fam19a4	Lpl	Prkar1a	Protein kinase, cAMP-dependent, regulatory, type I, alpha (tissue specific extinguisher 1)	67.5	195.7	136.9	120.6	98.1	91.6	161.8		Ptpn14	3.3	3.2	0.1	0.3	0.7	3.3	0.3	0.7	33.0	11.0	4.7						Def8		Itgb1		Peli1		St8sia1		Myrf	-14.3	14.3	0.0	0.0	14.3
	Ddx54		Fam19a5	Lpo	Prkcq	Protein kinase C, theta	0.1	1.5	49.7	53.5	24.4	2.1	0.2		Ptpn5	27.6	3.9	1.5	9.3	17.8	27.6	9.3	17.8	18.4	3.0	1.6						Degs1		Itgb3bp		Pex5l		Stambpl1		Naa60	2.5	-1.1	-0.3	-1.0	2.5
	Ddx58		Fam26e	Lpxn	Prkcsh	Protein kinase C substrate 80K-H	34.9	31.7	52.5	66.2	44.4	52.1	40		Ptprd	18.6	64.8	47	6.2	14.3	64.8	6.2	14.3	0.4	10.5	4.5						Dek		Itm2b		Pfdn5		Stard9		Nacad	-4.7	4.7	0.0	0.0	4.7
	Ddx59		Fam3a	Lrch4	Prkcz	Protein kinase C, zeta	0.2	12.9	8.6	24.5	32.1	2	0.3		Ptprg	37.8	14	0.7	20	19.3	37.8	20	19.3	54.0	1.9	2.0						Dennd2a		Itpa		Pfn2		Steap2		Nacc2	2.6	2.7	0.0	-5.2	2.7
	Deb1		Fam3c	Lrfn2	Prmt1	Protein arginine methyltransferase 1	16.8	56	52.9	51.3	19.6	55.2	46.1		Ptprj	8.3	13.6	0.7	5.9	2.1	13.6	5.9	2.1	11.9	2.3	6.5						Dennd4a		Itpr2		Pgam1		Stk32a		Nalcn	1.9	-2.5	0.7	0.0	1.9
	Defb20		Fam46c	Lrmp	Prnp	Prion protein (p27-30) (Creutzfeldt-Jakob disease, Gerstmann-Strausler-Scheinker syndrome, fatal familial insomnia)	295.3	196	197.6	90.8	158.4	9.2	297.7		Ptprn	92.2	26.5	3.5	0.3	91.3	92.2	0.3	91.3	26.3	307.3	1.0						Dennd5a		Itsn2		Pgk1		Strip1		Napb	-1.8	1.8	0.0	0.0	1.8
	Degs1		Fam53a	Lrrc25	Prpf19	PRP19/PSO4 pre-mRNA processing factor 19 homolog (S. cerevisiae)	26.1	52.4	69	66.2	49.7	44.5	36.5		Ptpro	30.2	47.9	7.1	0.3	7.7	47.9	0.3	7.7	4.3	159.7	6.2						Dennd5b		Jam2		Pgrmc1		Stx2		Nasp	2.0	-0.5	-0.4	-1.1	2.0
	Dennd2a		Fam53b	Lrrc28	Prr18	Proline rich region 18	2.7	7.4	7.4	59.2	191.7	2.7	5.6		Ptprr	4.4	0.8	0.1	0.7	2.9	4.4	0.7	2.9	44.0	6.3	1.5						Depdc1a		Jam3		Phactr1		Stxbp3		Nav1	12.3	-5.7	2.4	-9.0	12.3
	Dennd4a		Fam57a	Lrrc33	Prr5l		0.4	0.1	0.5	11.3	37.8	1.9	8.9		Ptprt	12.4	8.1	0.3	12.5	5.4	12.4	12.5	5.4	41.3	1.0	2.3						Depdc7		Jmy		Phactr3		Stxbp6		Nbas	-4.4	8.4	0.0	-3.9	8.4
	Dennd5a		Fam58b	Lrrc4	Psap	Prosaposin (variant Gaucher disease and variant metachromatic leukodystrophy)	656	496.6	535.8	482.7	348	1796.5	241.1		Ptpru	7.4	1.5	0.3	0.4	5.4	7.4	0.4	5.4	24.7	18.5	1.4						Derl1		Josd2		Phgdh		Sulf1		Nbr1	1.3	4.2	-2.3	-3.1	4.2
	Derl3		Fam5c	Lrrc4c	Psat1	Phosphoserine aminotransferase 1	119.6	15.6	115.5	245.5	233.5	15.3	22.6		Ptprz1	416.6	94.5	2.7	1021.1	45.5	416.6	1021.1	45.5	154.3	0.4	9.2						Derl2		Jun		Phlda3		Sulf2		Ncald	5.7	-5.7	0.0	0.0	5.7
	Des		Fam63a	Lrrc57	Psma2	Proteasome (prosome, macropain) subunit, alpha type, 2	22.5	37.2	48.7	59.9	43.4	29.6	76.7		Pvalb	0.6	1.4	2.3	0.1	0.1	2.3	0.1	0.1	0.3	23.0	23.0						Desi1		Junb		Phldb1		Susd5		Ncam1	9.4	4.2	-13.6	0.0	9.4
	Desi1		Fam64a	Lrrk1	Psma6	Proteasome (prosome, macropain) subunit, alpha type, 6	33.9	52.8	65.2	56.5	46.4	44.4	122		Pvrl1	9.5	12.8	14.9	1.7	12.5	14.9	1.7	12.5	0.6	8.8	1.2						Dgat2		Jund		Phlpp1		Svil		Ncan	6.4	-6.4	0.0	0.0	6.4
	Dfna5		Fam70a	Lrrn1	Psma7	Proteasome (prosome, macropain) subunit, alpha type, 7	28.7	72.5	73.5	90.1	86.2	65.7	155		Pvrl2	25.1	6.4	1.3	8.8	13.1	25.1	8.8	13.1	19.3	2.9	1.9						Dgcr2		Kank1		Phyhipl		Syn3		Ncdn	3.0	0.5	-1.1	-2.5	3.0
	Dgat2		Fam70b	Lrrn3	Psmb1	Proteasome (prosome, macropain) subunit, beta type, 1	34.7	64.4	86.5	115.6	134	88.4	149.5		Pvrl4	3.7	0.6	0.1	0.7	0.8	3.7	0.7	0.8	37.0	5.3	4.6						Dgkd		Kansl3		Picalm		Syne2		Nckap1	6.5	-3.7	-2.7	0.0	6.5
	Dgka		Fam73a	Lrrtm1	Psmb2	Proteasome (prosome, macropain) subunit, beta type, 2	35.2	58.3	73.3	91.5	70.6	60.4	89.5		Pycr1	1.4	11.6	2.5	0.2	1	11.6	0.2	1	0.6	58.0	11.6						Dhcr24		Kat6a		Piga		Syngr2		Ncoa1	2.3	-0.5	0.3	-2.1	2.3
	Dgkb		Fam82a2	Lrrtm2	Psmb4	Proteasome (prosome, macropain) subunit, beta type, 4	49.7	115.1	110	108.3	110.5	126.9	208.9		Pygo1	6.7	3.8	0.3	3.2	6.8	6.7	3.2	6.8	22.3	2.1	1.0						Dhcr7		Katnal1		Pigq		Synj2		Ncoa2	-0.6	3.0	-0.3	-2.0	3.0
	Dhcr24		Fam83d	Lrrtm3	Psmb6	Proteasome (prosome, macropain) subunit, beta type, 6	28.1	64	73.5	83.7	72	83.8	91.8		Qdpr	31.6	232.7	509.1	16.6	28.8	509.1	16.6	28.8	0.1	30.7	17.7						Dhfr		Kazn		Pik3r1		Synm		Nde1	-0.8	8.5	-2.9	-4.9	8.5
	Dhh		Fam89a	Lrrtm4	Psmb7	Proteasome (prosome, macropain) subunit, beta type, 7	38.1	93.2	97.6	101.5	94.7	55.1	118.5		Rab11fip5	9.2	4.1	1.4	5.6	11.9	9.2	5.6	11.9	6.6	1.6	0.8						Dhrs1		Kbtbd11		Pik3r3		Syt16		Ndfip2	1.3	3.4	-2.2	-2.5	3.4
	Dhodh		Fam96a	Lst1	Psmc3	Proteasome (prosome, macropain) 26S subunit, ATPase, 3	24.7	37	60.1	55.1	55.5	61.9	79.3		Rab15	12.7	3.8	7.1	0.5	11.2	12.7	0.5	11.2	1.8	25.4	1.1						Dhrs13		Kbtbd2		Pim3		Sytl2		Ndn	3.6	-4.9	1.4	0.0	3.6
	Dhrs13		Fam96b	Ltbp4	Psmc4	Proteasome (prosome, macropain) 26S subunit, ATPase, 4	26.6	35.4	40.8	40.5	29.1	31.7	48.9		Rab27a	2.5	0.3	0.1	0.2	0.6	2.5	0.2	0.6	25.0	12.5	4.2						Dhrs4		Kbtbd3		Pip4k2a		Tac1		Ndrg1	-23.0	59.2	-17.6	-18.6	59.2
	Dhrs7		Fanca	Ltc4s	Psmc5	Proteasome (prosome, macropain) 26S subunit, ATPase, 5	28.5	41.9	40.9	41.4	33.4	42.3	40.8		Rab27b	3.6	0.8	0.1	0.2	1.4	3.6	0.2	1.4	36.0	18.0	2.6						Dhrs7		Kcna1		Pisd-ps3		Taf13		Ndrg2	6.9	-8.6	1.6	0.0	6.9
	Dhrs7b		Fancb	Ltf	Psmd13	Proteasome (prosome, macropain) 26S subunit, non-ATPase, 13	20.8	33.1	46.9	41.7	37.1	34.2	58.5		Rab33a	7.5	77.2	76.1	2.9	8.2	77.2	2.9	8.2	0.1	26.6	9.4						Dhrs7b		Kcna2		Pja1		Taf9b		Ndrg3	3.4	2.1	-2.7	-2.7	3.4
	Dio2		Fancd2	Ltk	Psmd3	Proteasome (prosome, macropain) 26S subunit, non-ATPase, 3	31.2	44.9	50	65.2	46.8	50.1	55.9		Rab37	0.2	2.3	8	0.3	0.1	8	0.3	0.1	0.0	26.7	80.0						Dhx30		Kcnb1		Pja2		Tanc1		Ndrg4	1.8	-1.8	0.0	0.0	1.8
	Dip2a		Farp1	Lum	Psmd4	Proteasome (prosome, macropain) 26S subunit, non-ATPase, 4	26.4	38.2	45.3	47.6	45.6	48.8	58.3		Ralgps2	9.9	3.1	0.4	4.1	17.4	9.9	4.1	17.4	24.8	2.4	0.6						Dhx38		Kcnd2		Pkm		Tbc1d14		Ndst1	-1.2	2.3	-1.1	0.0	2.3
	Dip2b		Farp2	Ly6g6f	Psmd8	Proteasome (prosome, macropain) 26S subunit, non-ATPase, 8	28.4	42.6	62.8	54.7	44.2	171.8	102.4		Ramp1	58.6	16.1	2.3	17.9	59.7	58.6	17.9	59.7	25.5	3.3	1.0						Diablo		Kcnd3		Pkp4		Tbc1d32		Ndufs1	1.6	2.1	-0.8	-2.8	2.1
	Diras1		Fbln5	Ly86	Ptgds	Prostaglandin D2 synthase 21kDa (brain)	1.7	4.9	24	78	57.7	16.5	11.6		Ramp2	31.3	10.9	1.7	15	6	31.3	15	6	18.4	2.1	5.2						Dio2		Kcnip3		Pla2g16		Tbc1d8		Neat1	-12.7	29.8	-12.3	-4.9	29.8
	Dis3l		Fbln7	Lyl1	Ptma	Prothymosin, alpha (gene sequence 28)	109.4	270	235.7	291.1	280.4	184	666.2		Rap1gap	109.9	90.5	35.6	20.9	27.2	109.9	20.9	27.2	3.1	5.3	4.0						Dip2a		Kcnj10		Pla2g4a		Tceal6		Necap2	-3.1	2.7	0.0	0.5	2.7
	Dixdc1		Fbn1	Lyn	Ptms	Parathymosin	91.7	302.1	166.7	60.6	61.9	353.4	231.3		Rapgef3	13.3	5.1	6.1	29.3	2.1	13.3	29.3	2.1	2.2	0.5	6.3						Dip2b		Kcnj16		Plat		Tcf7l1		Nelfcd	-0.6	1.8	0.0	-1.3	1.8
	Dleu7		Fbn2	Lypd1	Ptn	Pleiotrophin (heparin binding growth factor 8, neurite growth-promoting factor 1)	913.8	80.4	328.6	150.7	202.3	4.8	89.2		Rapgef4	5.1	20.3	59.4	1.6	5.9	59.4	1.6	5.9	0.1	37.1	10.1						Diras2		Kcnq1ot1		Plcl1		Tcf7l2		Neo1	0.1	3.2	-3.3	0.0	3.2
	Dlg1		Fbxl14	Lypd6	Ptov1	Prostate tumor overexpressed gene 1	54	98.2	97.7	84	69.4	68.7	37.5		Rapgef5	4.9	4.7	6.6	0.5	1.7	6.6	0.5	1.7	0.7	13.2	3.9						Dis3l2		Kctd4		Pld3		Tfeb		Nf1	1.9	0.7	-0.9	-1.6	1.9
	Dlgap1		Fbxl5	Lyplal1	Ptp4a2	Protein tyrosine phosphatase type IVA, member 2	27.9	23.9	43.4	48.7	30.3	29.6	76.4		Raph1	3.9	2.2	0.2	2.4	6.2	3.9	2.4	6.2	19.5	1.6	0.6						Disp2		Kdm2a		Plekha1		Tgfa		Nfasc	-7.0	7.0	0.0	0.0	7.0
	Dlgap5		Fbxo17	Lyve1	Ptplad1	Protein tyrosine phosphatase-like A domain containing 1	141.7	33.1	68.4	48.9	29.4	14	19.2		Rara	3	1.2	0.2	6.4	5	3	6.4	5	15.0	0.5	0.6						Dixdc1		Kdm5a		Plekhb1		Thrb		Nfatc2	2.1	-1.7	0.0	-0.3	2.1
	Dlk2		Fbxo32	Lyz1	Ptpn11	Protein tyrosine phosphatase, non-receptor type 11 (Noonan syndrome 1)	16.3	16	20.8	67	47.9	14.1	29.4		Rarg	6.2	1.6	0.2	3.8	1.8	6.2	3.8	1.8	31.0	1.6	3.4						Dlc1		Kif11		Plekhb2		Timp4		Nfe2l3	-5.2	5.2	0.0	0.0	5.2
	Dll1		Fbxo36	Lyz2	Ptpra	Protein tyrosine phosphatase, receptor type, A	63.6	28.3	44.6	41.3	33.3	35	30.9		Rasal1	1.2	8.2	9.5	0.1	3.1	9.5	0.1	3.1	0.1	95.0	3.1						Dlg1		Kif13a		Plekhh1		Tlcd1		Ngdn	-0.9	2.5	0.0	-1.5	2.5
	Dll3		Fbxo7	Lzts2	Ptprd	Protein tyrosine phosphatase, receptor type, D	6.2	14.3	18.6	64.8	47	1.1	6.9		Rasgef1b	25	104.8	30.1	11.7	8	104.8	11.7	8	0.8	9.0	13.1						Dlg4		Kif15		Plin3		Tma16		Ngfrap1	3.7	-2.3	0.4	-1.8	3.7
	Dmd		Fbxo8	Macrod1	Ptprn	Protein tyrosine phosphatase, receptor type, N	0.3	91.3	92.2	26.5	3.5	3.5	0.3		Rasgrf1	21.7	3.6	1.1	3.9	3.5	21.7	3.9	3.5	19.7	5.6	6.2						Dlgap1		Kif18a		Pllp		Tmbim1		Nicn1	-0.1	2.1	-0.3	-1.8	2.1
	Dmrta1		Fbxw17	Mad1l1	Ptprs	Protein tyrosine phosphatase, receptor type, S	61.1	135.1	80.3	51.3	11.8	17.5	7.1		Rasgrp3	3.9	0.4	0.3	0.7	0.3	3.9	0.7	0.3	13.0	5.6	13.0						Dlgap5		Kif1a		Plp1		Tmcc3		Ninj2	-2.1	2.1	0.0	0.0	2.1
	Dmrtb1		Fbxw4	Mafb	Ptprz1	Protein tyrosine phosphatase, receptor-type, Z polypeptide 1	1021.1	45.5	416.6	94.5	2.7	1.7	0.8		Rasl11a	4.6	1	0.1	17.5	2	4.6	17.5	2	46.0	0.3	2.3						Dlk2		Kif20a		Pls1		Tmeff1		Nipa1	-4.9	4.9	0.0	0.0	4.9
	Dnahc10		Fbxw8	Mag	Pttg1ip	Pituitary tumor-transforming 1 interacting protein	62.7	24.5	75.2	38.1	25.2	118.4	189.7		Rasl11b	4.8	3.1	6.1	26.3	5.8	6.1	26.3	5.8	0.8	0.2	1.1						Dll1		Kif20b		Pltp		Tmem100		Nipal3	-0.6	1.8	0.0	-1.3	1.8
	Dnahc7b		Fcer1g	Mal	Puf60	Poly-U binding splicing factor 60KDa	40.5	54	77.4	91.6	70.8	59.9	59.3		Rassf10	0.5	5.7	1.1	8.7	0.6	5.7	8.7	0.6	0.5	0.7	9.5						Dll3		Kif21a		Plxnb3		Tmem108		Nkain1	-10.2	10.2	0.0	0.0	10.2
	Dnaic2		Fcgr1	Malt1	Pycr2	Pyrroline-5-carboxylate reductase family, member 2	9	5.8	16.1	21.2	29.7	28.5	9.9		Rassf4	5.8	1.2	1.1	0.2	9	5.8	0.2	9	5.3	29.0	0.6						Dlx1os		Kif22		Pmm1		Tmem121		Nkain2	-5.9	5.9	0.0	0.0	5.9
	Dnajb1		Fcgr2b	Man1a	Qdpr	Quinoid dihydropteridine reductase	16.6	28.8	31.6	232.7	509.1	31.2	33.2		Rbfox2	11.3	4.5	1.8	9.7	54.5	11.3	9.7	54.5	6.3	1.2	0.2						Dmd		Kif23		Pmp22		Tmem125		Nkd1	-1.7	3.0	-1.2	0.0	3.0
	Dnajb2		Fcgr3	Man1c1	Qk		319.6	32.9	195.8	329.8	150.4	34.8	88.1		Rbks	0.4	2.9	4.1	1.3	0.5	4.1	1.3	0.5	0.1	3.2	8.2						Dmrta2		Kif26a		Pmvk		Tmem132b		Nkx6.2	-8.8	8.8	0.0	0.0	8.8
	Dnajc12		Fcgr4	Man2b1	Rab10	RAB10, member RAS oncogene family	69.8	56.8	81.7	139.5	68.8	18.6	44.2		Rbl1	4.9	0.7	0.1	4	1	4.9	4	1	49.0	1.2	4.9						Dmwd		Kif2c		Pnck		Tmem132d		Nlgn1	2.4	-2.4	0.0	0.0	2.4
	Dnajc16		Fcho1	Map3k11	Rab11a	RAB11A, member RAS oncogene family	21.9	65.5	65.3	57.4	32.1	39.8	88		Rbm43	3.2	0.6	0.2	1.5	1.4	3.2	1.5	1.4	16.0	2.1	2.3						Dmxl1		Kif3a		Pnmal2		Tmem132e		Nlgn2	2.6	-2.3	-0.2	0.0	2.6
	Dnajc24		Fchsd2	Map3k8	Rab14	RAB14, member RAS oncogene family	43	63.3	80.3	72.1	37.1	35.8	43.6		Rbp4	4	0.6	0.6	0.5	2.7	4	0.5	2.7	6.7	8.0	1.5						Dmxl2		Kifap3		Polr1d		Tmem141		Nlgn3	3.9	-3.9	0.0	0.0	3.9
	Dnajc4		Fcrls	Map4k4	Rab18	RAB18, member RAS oncogene family	35.6	49.2	51.1	64.6	40.3	11.9	78.4		Rcan2	16.3	10.5	19.1	0.4	79.4	19.1	0.4	79.4	0.9	47.8	0.2						Dnah5		Kifc3		Polr2d		Tmem144		Nmnat2	4.5	-4.5	0.0	0.0	4.5
	Dnajc6		Fdps	Map6d1	Rab1b	RAB1B, member RAS oncogene family	35.1	56.3	74.8	87.3	91.9	105.2	94.6		Rcn1	49.3	16.8	1.2	12.1	7.8	49.3	12.1	7.8	41.1	4.1	6.3						Dnaja1		Klc4		Polr2g		Tmem14a		Nmral1	-8.5	8.5	0.0	0.0	8.5
	Dnalc4		Fdx1l	Mapk3	Rab2a	RAB2A, member RAS oncogene family	50.7	92.6	63.9	76.1	46.6	19.4	60		Rcn3	17	19.9	2.5	3.2	1.9	19.9	3.2	1.9	6.8	6.2	10.5						Dnajb12		Klf10		Polr2k		Tmem150a		Nmrk1	1.9	-0.7	0.0	-1.2	1.9
	Dnlz		Fech	Mapk7	Rab31	RAB31, member RAS oncogene family	59.7	11.2	134.3	113.6	105.4	89.4	26		Reep1	34.1	31.1	2.3	2.8	55.4	34.1	2.8	55.4	14.8	12.2	0.6						Dnajb2		Klf4		Polr2l		Tmem159		Nnat	10.7	-8.0	-2.7	0.0	10.7
	Dnm2		Fen1	Mapk8ip1	Rab33a	RAB33A, member RAS oncogene family	2.9	8.2	7.5	77.2	76.1	0.6	0.3		Reep2	31.8	10.6	2.9	20.3	33.7	31.8	20.3	33.7	11.0	1.6	0.9						Dnajb4		Klf6		Polr3k		Tmem163		Nod1	-3.1	3.1	0.0	0.0	3.1
	Dock10		Fermt3	March8	Rab3a	RAB3A, member RAS oncogene family	7.3	168.8	25.9	53.8	55.9	12.2	9.9		Rell2	3.2	1.2	5.9	0.6	18.3	5.9	0.6	18.3	0.5	9.8	0.3						Dnajb6		Klf9		Pon2		Tmem176a		Nol4l	1.7	0.2	0.0	-2.0	1.7
	Dock11		Fes	Marveld3	Rab4a	RAB4A, member RAS oncogene family	7.1	16.4	13.7	37.7	37.9	5.2	17.7		Rem2	3.1	0.5	0.2	0.4	22.2	3.1	0.4	22.2	15.5	7.8	0.1						Dnajc14		Klhl13		Ppap2b		Tmem178		Nosip	-1.0	2.8	0.0	-1.9	2.8
	Dock2		Fez1	Masp1	Rab4b	RAB4B, member RAS oncogene family	21.7	19.7	15.4	39.2	54.1	41	30.2		Rep15	1.9	1.1	0.2	0.1	0.2	1.9	0.1	0.2	9.5	19.0	9.5						Dnajc18		Klhl2		Ppdpf		Tmem2		Notch1	4.5	-2.6	-0.8	-1.2	4.5
	Dock4		Fez2	Matn1	Rab5b	RAB5B, member RAS oncogene family	12.1	32.2	29.7	33.6	32.2	26.9	31.7		Rffl	1.5	14	26.2	1.4	1.1	26.2	1.4	1.1	0.1	18.7	23.8						Dnajc19		Klhl5		Ppfibp1		Tmem229a		Nova1	5.7	-3.2	-2.5	0.0	5.7
	Dock5		Fgd2	Matn2	Rab5c	RAB5C, member RAS oncogene family	53.3	52	112.4	132.8	96.3	190	141.9		Rftn1	0.9	5.9	27.1	0.1	3	27.1	0.1	3	0.0	271.0	9.0						Dnajc24		Klhl7		Ppia		Tmem255a		Npat	-2.2	5.4	-1.2	-1.9	5.4
	Dock6		Fgd3	Matn4	Rab6		51.1	114.6	65.4	83.4	72.9	10.1	63.5		Rfx1	3.9	3	0.5	4.7	9.7	3.9	4.7	9.7	7.8	0.8	0.4						Dnajc5		Kmt2a		Ppib		Tmem255b		Npepps	-1.3	4.3	-2.2	-0.9	4.3
	Dock8		Fh1	Mbp	Rabac1	Rab acceptor 1 (prenylated)	34.2	101.2	77.7	83.6	141	133.2	197.3		Rfx4	7.5	1.3	0.4	29.8	1.6	7.5	29.8	1.6	18.8	0.3	4.7						Dnajc6		Kndc1		Ppp1cb		Tmem35		Nrbp2	-11.5	22.1	-10.6	0.0	22.1
	Dock9		Fhit	Mc4r	Rac1	Ras-related C3 botulinum toxin substrate 1 (rho family, small GTP binding protein Rac1)	84	103.5	167.7	296.4	200.1	138.3	162.7		Rgag4	3.4	3.2	5.9	3	5.9	5.9	3	5.9	0.6	2.0	1.0						Dnajc7		Knstrn		Ppp1r12a		Tmem63a		Nrcam	9.9	-9.9	0.0	0.0	9.9
	Dok1		Fhl2	Mc5r	Ralgds	Ral guanine nucleotide dissociation stimulator	35.1	38.2	29.2	97	111.7	44.3	19.8		Rgl3	5	2.1	0.3	5.9	0.3	5	5.9	0.3	16.7	0.8	16.7						Dnajc9		Kpna2		Ppp1r14a		Tmem86a		Nrm	1.9	-1.4	0.5	-0.9	1.9
	Dok3		Fhl3	Mcam	Raly	RNA binding protein, autoantigenic (hnRNP-associated with lethal yellow homolog (mouse))	30.6	39.4	51.5	60.7	53.6	99.4	175.1		Rgp1	6.4	8.5	6.8	11.2	7.2	8.5	11.2	7.2	0.9	0.8	1.2						Dner		Krcc1		Ppp1r16b		Tmem88b		Nrxn1	12.0	-12.0	0.0	0.0	12.0
	Dok6		Fig4	Mcee	Rap1a	RAP1A, member of RAS oncogene family	6	5.7	9.4	42.9	35.7	2.5	20.7		Rgs16	1.1	54.2	10.2	12.5	8.6	54.2	12.5	8.6	0.1	4.3	6.3						Dnm1		Kri1		Ppp2r1a		Tmem98		Nrxn3	2.2	-2.2	0.0	0.0	2.2
	Dpf1		Fign	Mcf2	Rap1gap	RAP1 GTPase activating protein	20.9	27.2	109.9	90.5	35.6	2.6	0.3		Rgs17	3.1	0.5	0.3	1.5	5.7	3.1	1.5	5.7	10.3	2.1	0.5						Dnm1l		Ktn1		Ppp2r2c		Tmod1		Nsf	2.1	-1.9	1.1	-1.2	2.1
	Dph3		Fignl1	Mcfd2	Rap1gds1	RAP1, GTP-GDP dissociation stimulator 1	17.3	29.4	34.6	92.2	78.9	43.8	31.1		Rgs20	8.5	1.3	1.2	55.9	3.7	8.5	55.9	3.7	7.1	0.2	2.3						Dnm2		L3mbtl2		Ppp2r3a		Tnfaip6		Nsg1	4.3	-3.3	-1.1	0.0	4.3
	Dpm2		Fip1l1	Mcm2	Rap2a	RAP2A, member of RAS oncogene family	10.8	14	30.3	154.4	55.5	12	11.8		Rgs4	7.2	1.3	3.4	7	57.3	7.2	7	57.3	2.1	1.0	0.1						Dnm3		Lage3		Ppp3ca		Tnfrsf1a		Nsg2	1.6	-1.6	0.0	0.0	1.6
	Dpm3		Fis1	Mcm5	Rapgef1	Rap guanine nucleotide exchange factor (GEF) 1	11	21.4	22.5	57.9	10.6	35.1	20.4		Rgs7bp	8	1.5	0.8	3.7	15.3	8	3.7	15.3	10.0	2.2	0.5						Dnmt1		Lamc3		Ppp3cb		Tnni1		Nsmce4a	-0.6	2.9	-1.0	-1.3	2.9
	Dpp10		Fkbp15	Mcm6	Rapgef4	Rap guanine nucleotide exchange factor (GEF) 4	1.6	5.9	5.1	20.3	59.4	2.4	25.7		Rgs9	11.9	2.5	0.4	12	4.4	11.9	12	4.4	29.8	1.0	2.7						Dnmt3a		Lamp1		Ppp3r1		Tnpo1		Nt5c3	0.4	2.9	-1.5	-1.9	2.9
	Dpp6		Fkbp1a	Me2	Rasgef1b	RasGEF domain family, member 1B	11.7	8	25	104.8	30.1	130	1.1		Rhbdl2	0.7	8.4	1.3	2.1	0.1	8.4	2.1	0.1	0.5	4.0	84.0						Dock1		Lamtor1		Prdx1		Tns3		Nt5e	1.7	-2.1	-0.5	0.9	1.7
	Dpy19l1		Fkbp2	Me3	Rdx	Radixin	35.8	17.9	37.7	53.7	33.9	6.9	33.1		Rhog	20.6	105.8	211.5	9.9	2.2	211.5	9.9	2.2	0.1	21.4	96.1						Dock10		Lamtor4		Prdx2		Top2a		Ntn1	2.3	0.0	-2.3	0.0	2.3
	Dpy19l3		Fkbp7	Med20	Reep3	Receptor accessory protein 3	31	5.8	28.3	58.7	52.4	14.6	31.4		Rhoq	20.1	7.9	3.7	48.1	9	20.1	48.1	9	5.4	0.4	2.2						Dock4		Large		Prdx6		Topbp1		Ntrk2	8.8	-10.1	1.4	0.0	8.8
	Dpyd		Fktn	Med21	Reep5	Receptor accessory protein 5	38.5	129.3	66.6	301.5	190.6	58.9	39.8		Rhou	3.6	16.2	34.3	4.1	3.1	34.3	4.1	3.1	0.1	8.4	11.1						Dock5		Lats2		Prelp		Toporsos		Ntsr2	2.4	-2.4	0.0	0.0	2.4
	Dpysl3		Fli1	Med30	Rer1	RER1 retention in endoplasmic reticulum 1 homolog (S. cerevisiae)	29	24	47.2	53.7	53.1	41.7	48.4		Rhpn2	0.6	1.4	3	0.4	0.6	3	0.4	0.6	0.2	7.5	5.0						Dock6		Lbh		Prex1		Tox		Nubp2	-1.7	3.8	-1.8	-0.4	3.8
	Dqx1		Fmnl2	Megf11	Rexo2	REX2, RNA exonuclease 2 homolog (S. cerevisiae)	13.9	15.5	30.6	47.3	53.4	12.5	43.5		Rimkla	1.9	5.2	4.9	0.8	5.3	5.2	0.8	5.3	0.4	6.5	1.0						Dock9		Lbr		Prickle1		Tox3		Nucks1	1.3	1.5	-1.0	-1.8	1.5
	Dram1		Fn3k	Melk	Rgs16	Regulator of G-protein signaling 16	12.5	8.6	1.1	54.2	10.2	1.3	46.6		Rimklb	17	11.2	2.7	44.9	26.6	17	44.9	26.6	6.3	0.4	0.6						Dolk		Lcorl		Prkaca		Tppp3		Nudt13	-1.9	1.9	0.0	0.0	1.9
	Dram2		Fndc1	Meox1	Rhoa	Ras homolog gene family, member A	66.1	46.4	109	156	176.8	183.2	266.9		Rin2	22.8	13.2	3	11	1.5	22.8	11	1.5	7.6	2.1	15.2						Dolpp1		Ldha		Prkacb		Tprn		Nudt19	1.9	0.5	0.0	-2.4	1.9
	Drg2		Fndc4	Mesdc2	Rhob	Ras homolog gene family, member B	334.8	107.7	153	138	239	2170.7	519.7		Ripply2	3	0.3	0.1	0.1	0.8	3	0.1	0.8	30.0	30.0	3.8						Dopey2		Ldhb		Prkar1a		Traf4		Nudt3	-1.4	3.1	0.0	-1.6	3.1
	Drp2		Fnip2	Mfap4	Rhoc	Ras homolog gene family, member C	33	4.8	57.4	29.8	37.6	83.7	477.5		Rlbp1	153.9	24.8	1.1	36.2	9.1	153.9	36.2	9.1	139.9	4.3	16.9						Dos		Ldlr		Prkar1b		Trib1		Nudt4	-3.3	8.2	-2.4	-2.6	8.2
	Dscam		Fnta	Mfsd1	Rhog	Ras homolog gene family, member G (rho G)	9.9	2.2	20.6	105.8	211.5	315.7	30.6		Rnd1	5.1	1	0.5	4.1	5.5	5.1	4.1	5.5	10.2	1.2	0.9						Dpf1		Ldlrad3		Prkcb		Trim13		Nxt2	-0.8	3.8	0.0	-3.0	3.8
	Dscaml1		Fntb	Mfsd2a	Rhou	Ras homolog gene family, member U	4.1	3.1	3.6	16.2	34.3	0.4	0.2		Rnd2	53.6	438.5	215.7	28.7	43.6	438.5	28.7	43.6	0.2	15.3	10.1						Dpf2		Leng8		Prkcq		Trim59		Oard1	-0.7	2.1	0.0	-1.5	2.1
	Dscc1		Foxc1	Mfsd3	Rlbp1	Retinaldehyde binding protein 1	36.2	9.1	153.9	24.8	1.1	0.7	0.4		Rnf128	6.2	12.3	0.9	1.3	2.1	12.3	1.3	2.1	6.9	9.5	5.9						Dph7		Lgals1		Prkcz		Trim62		Ogdh	-0.4	2.7	-0.9	-1.5	2.7
	Dse		Foxd1	Mgmt	Rnasek		33.9	122.6	103.2	149.9	194.6	214.8	100.7		Rnf130	28.9	55.2	104.8	21.5	18.4	104.8	21.5	18.4	0.3	4.9	5.7						Dpm1		Lgi3		Prnp		Trnp1		Ogdhl	-8.4	8.4	0.0	0.0	8.4
	Dsel		Foxf2	Mical3	Rnd2	Rho family GTPase 2	28.7	43.6	53.6	438.5	215.7	6.1	6.6		Rnf144b	11.2	7.6	0.4	2.1	0.9	11.2	2.1	0.9	28.0	5.3	12.4						Dpm3		Lgmn		Prom1		Tshz3		Olfm1	2.1	-1.0	2.4	-3.4	2.1
	Dstn		Foxm1	Micall1	Rnf10	Ring finger protein 10	26.8	54.6	60.5	52.7	46.1	50	56.3		Rnf180	11.1	1.9	0.2	16.8	3.5	11.1	16.8	3.5	55.5	0.7	3.2						Dpp10		Lhfp		Prpf4b		Tspan14		Olfml1	-7.3	12.6	-5.2	0.0	12.6
	Dtl		Foxn3	Mif4gd	Rnf11	Ring finger protein 11	25.1	82.5	42.9	37.5	31.1	13.6	48.4		Rnf182	5.4	1.1	0.3	8.9	4.7	5.4	8.9	4.7	18.0	0.6	1.1						Dpp6		Lhfpl2		Prr18		Tspan15		Olfml2b	-2.4	2.4	0.0	0.0	2.4
	Dtymk		Foxo4	Mir1199	Rnf122	Ring finger protein 122	13.7	3.9	13.9	70.1	28.8	5.5	9.1		Rom1	1.5	1.3	3.8	2.6	1.1	3.8	2.6	1.1	0.4	1.5	3.5						Dpy19l1		Lhfpl3		Prr5l		Tspan2		Olig1	11.5	-11.5	0.0	0.0	11.5
	Dusp1		Frmd4a	Mir1983	Rnf13	Ring finger protein 13	45.6	20.7	54.3	124.8	180.8	35.9	24.9		Rph3a	9.1	5.1	18.1	0.2	21	18.1	0.2	21	0.5	90.5	0.9						Dpy19l3		Lig1		Prrg1		Tspan6		Olig2	13.2	-13.2	0.0	0.0	13.2
	Dusp12		Frmd4b	Mir686	Rnf130	Ring finger protein 130	21.5	18.4	28.9	55.2	104.8	102.3	45.8		Rprm	57.5	11.2	2.5	1.9	16.4	57.5	1.9	16.4	23.0	30.3	3.5						Dpyd		Lima1		Psap		Ttc28		Omg	-2.9	2.9	0.0	0.0	2.9
	Dusp15		Frmd5	Mkx	Rnf14	Ring finger protein 14	26	76.8	33	38.1	29.3	11.2	30.2		Rps6ka5	1.7	3.7	3.2	4.2	3.9	3.7	4.2	3.9	0.5	0.9	0.9						Dpysl2		Limch1		Psat1		Ttc32		Opa1	-0.4	2.0	-0.2	-1.5	2.0
	Dusp18		Frmd7	Mmp15	Rnf181	Ring finger protein 181	14.3	27.9	31.4	44.3	57.6	17.2	18.4		Rps6ka6	5.4	1.4	0.1	2.9	4.9	5.4	2.9	4.9	54.0	1.9	1.1						Dpysl4		Limd1		Psd3		Ttc39c		Opalin	-16.0	16.0	0.0	0.0	16.0
	Dusp19		Frmd8	Mmp16	Rnf187	Ring finger protein 187	26.2	157.2	99.7	86.6	91.3	78.4	55.8		Rragd	9	5.7	0.7	12.8	5.6	9	12.8	5.6	12.9	0.7	1.6						Dram2		Lims2		Psma1		Ttc9b		Opcml	4.3	-4.5	0.1	0.0	4.3
	Dusp2		Frrs1	Mmp17	Rnf220		7.3	21.7	18.1	32	52.6	19.6	13.7		Rras2	6.6	93.7	40.2	1.6	6.9	93.7	1.6	6.9	0.2	58.6	13.6						Dscam		Litaf		Psma2		Tti2		Orc5	-0.2	2.1	0.1	-2.0	2.1
	Dusp26		Fryl	Mmp2	Rnf5	Ring finger protein 5	19.2	24.7	36.8	44.5	56.2	19.8	3.4		Rsad2	2.3	0.2	0.2	0.4	0.4	2.3	0.4	0.4	11.5	5.8	5.8						Dscaml1		Llgl1		Psma3		Ttll5		Osbpl1a	-1.6	13.8	-4.9	-7.2	13.8
	Dusp3		Frzb	Mmp23	Rnf7	Ring finger protein 7	18.8	28.3	38.2	60.9	78.5	42.1	55.5		Rtn1	216.5	273.1	64.8	45.6	609.2	273.1	45.6	609.2	3.3	6.0	0.4						Dscr3		Llph		Psma5		Ttyh2		Osbpl7	-2.0	4.4	0.0	-2.5	4.4
	Dusp4		Fth1	Mmp28	Rnpepl1	Arginyl aminopeptidase (aminopeptidase B)-like 1	11.4	9	20.6	39.6	42.7	26.2	13.6		Rxrg	6.5	1	0.2	2.6	2.3	6.5	2.6	2.3	32.5	2.5	2.8						Dst		Lmbrd1		Psma7		Tub		Ostc	2.0	-3.0	3.6	-2.6	2.0
	Dusp6		Ftl1	Mnat1	Romo1		15.7	38.7	34.9	33.3	34.3	30.8	47.4		S100a10	3.6	0.3	1	0.6	8.6	3.6	0.6	8.6	3.6	6.0	0.4						Dstn		Lmcd1		Psmb2		Tubb2b		Otud6b	-1.1	2.4	0.0	-1.4	2.4
	Dusp9		Ftsj1	Mobkl2b	Rpl13a	Ribosomal protein L13a	21.1	46.6	65.1	55.9	61.2	234.9	253.7		S100a3	15.3	5.6	0.2	0.5	0.3	15.3	0.5	0.3	76.5	30.6	51.0						Dstyk		Lmf1		Psmb3		Tvp23a		Otud7b	-3.8	8.1	-4.4	0.0	8.1
	Dync1li2		Fubp3	Mobp	Rpl14	Ribosomal protein L14	14.9	32.7	43.1	42.9	45.6	105.9	132.8		S100a4	35.3	12.6	1.1	4.2	1	35.3	4.2	1	32.1	8.4	35.3						Dtd1		Lmf2		Psmb7		Ugdh		Oxct1	3.0	-0.8	-1.7	-0.6	3.0
	Dync2li1		Fuca2	Mog	Rpl15	Ribosomal protein L15	23.1	76.1	78.1	63.1	56.5	154.6	224.8		S1pr2	9.5	2	0.3	1.9	0.7	9.5	1.9	0.7	31.7	5.0	13.6						Dtna		Lmnb1		Psmc5		Ugt8a		Oxr1	-2.7	10.1	-3.9	-3.6	10.1
	Dynll1		Fundc1	Mon2	Rpl22	Ribosomal protein L22	15.5	42.6	52.3	44.1	33.3	41.8	90.1		S1pr5	0.7	36.6	70.9	0.1	0.2	70.9	0.1	0.2	0.0	709.0	354.5						Dtymk		Lnx1		Psmd11		Unc119		P4htm	-1.9	1.9	0.0	0.0	1.9
	Dynll2		Fut4	Mpeg1	Rpl32	Ribosomal protein L32	21.6	61.6	66.6	60.3	62.5	185	314.6		Sall3	9.5	2.4	0.1	19.3	2.6	9.5	19.3	2.6	95.0	0.5	3.7						Dus3l		Loxl2		Psmd12		Unc13c		Pa2g4	1.2	1.8	-2.1	-0.9	1.8
	Dynlt3		Fxc1	Mpv17	Rpl36al	Ribosomal protein L36a-like	24	57.4	55.1	58.9	63.1	89	129		Samd10	4.3	1.1	0.6	0.6	12.5	4.3	0.6	12.5	7.2	7.2	0.3						Dusp1		Lphn1		Psmd2		Unc5b		Pacs2	-8.6	20.4	0.0	-11.9	20.4
	Dzip1		Fyb	Mpzl1	Rpl4	Ribosomal protein L4	67.1	120.8	180.8	169.9	132.3	235	450.6		Samd12	5.1	1.1	0.4	0.1	4.8	5.1	0.1	4.8	12.8	51.0	1.1						Dusp10		Lphn3		Psmd6		Usp38		Padi2	-2.0	7.8	0.0	-5.8	7.8
	Dzip3		Fyn	Mrc1	Rpl41	Ribosomal protein L41	107	209.7	238.4	318.6	390.1	608	1001.3		Samd4	4.6	2	1.8	3	5.5	4.6	3	5.5	2.6	1.5	0.8						Dusp15		Lpin2		Psmd7		Usp54		Pafah1b2	-1.8	7.4	-2.0	-3.6	7.4
	E130114P18Rik		G0s2	Mrc2	Rpl6	Ribosomal protein L6	20.1	45.1	63.6	57.6	55.2	167.1	173.7		Sarm1	7.3	2.9	1.5	2.6	23.6	7.3	2.6	23.6	4.9	2.8	0.3						Dusp16		Lrch3		Ptgds		Ust		Paip2b	-1.2	2.3	0.0	-1.2	2.3
	E130201H02Rik		G6pd2	Mrgpre	Rpl7	Ribosomal protein L7	18.6	35.5	55.6	51.3	56.4	101.5	173.6		Scd3	0.1	0.3	0.6	0.1	0.1	0.6	0.1	0.1	0.2	6.0	6.0						Dusp26		Lrig1		Ptges3		Vamp5		Pak1	-3.9	17.8	-5.7	-8.1	17.8
	E130203B14Rik		G6pdx	Mrgprf	Rpl7a	Ribosomal protein L7a	26.1	54.1	87.5	82	68.4	145.5	176.3		Scel	3.1	0.9	0.1	1.5	0.2	3.1	1.5	0.2	31.0	2.1	15.5						Dusp3		Lrp1		Ptma		Vangl2		Pak4	2.2	-2.2	0.0	0.0	2.2
	E130306D19Rik		Gab1	Mrpl36	Rpl8	Ribosomal protein L8	126.6	277.5	421.2	345.6	288.7	1077.6	908.8		Scg2	3.1	0.4	0.7	6	50.5	3.1	6	50.5	4.4	0.5	0.1						Dusp6		Lrp1b		Ptn		Vat1		Pak7	-2.8	2.8	0.0	0.0	2.8
	E130308A19Rik		Gabarap	Mrpl53	Rplp0	Ribosomal protein, large, P0	24.3	66.1	88.7	72.7	100.3	319.6	262		Scn1a	4.9	0.9	0.1	0.1	2.5	4.9	0.1	2.5	49.0	49.0	2.0						Dusp7		Lrp3		Ptp4a1		Vat1l		Palm2	-5.0	5.0	0.0	0.0	5.0
	E130309D02Rik		Gabarapl2	Mrps21	Rplp1	Ribosomal protein, large, P1	57.8	105.9	158.8	195.2	197.7	760.7	422.1		Scn3a	11.3	2.4	0.1	0.1	8.7	11.3	0.1	8.7	113.0	113.0	1.3						Dut		Lrp8		Ptpdc1		Vcan		Panx1	2.0	-1.3	0.0	-0.7	2.0
	E130309F12Rik		Gabra3	Mrps28	Rplp2-ps1		74.4	140.4	234.4	230.5	239.7	1005.7	675.6		Scn3b	12.8	2.6	1.6	1.2	40.8	12.8	1.2	40.8	8.0	10.7	0.3						Dvl2		Lrpap1		Ptpra		Vopp1		Paqr4	-1.0	3.4	-2.4	0.0	3.4
	E2f8		Gal3st1	Mrps7	Rpn2	Ribophorin II	72.7	34.4	102	72.9	30.3	103.2	86.2		Scrg1	225	197.7	85.8	48	6.5	225	48	6.5	2.6	4.7	34.6						Dync1h1		Lrrc40		Ptprd		Vps37b		Paqr8	-4.1	4.1	0.0	0.0	4.1
	E330009J07Rik		Galc	Ms4a6b	Rps11	Ribosomal protein S11	54.1	126.5	188.8	153.1	134.9	643.4	749		Sdc3	323.5	71.4	2.7	39.2	88.9	323.5	39.2	88.9	119.8	8.3	3.6						Dync1i2		Lrrc42		Ptpre		Vstm2a		Pard3	-1.8	2.0	-0.1	0.0	2.0
	E330020D12Rik		Galk2	Ms4a6c	Rps14	Ribosomal protein S14	27.9	72.5	91.4	81.6	88.6	280.1	483.6		Selenbp1	3.4	0.7	1.1	6.1	0.6	3.4	6.1	0.6	3.1	0.6	5.7						Dynll1		Lrrc45		Ptprn		Vstm2b		Parp3	-1.5	2.5	0.4	-1.4	2.5
	E430025E21Rik		Galnt10	Ms4a6d	Rps15	Ribosomal protein S15	42.2	101.2	139.4	112	145	373.1	426.5		Sema3d	25.2	26.4	2.3	0.1	0.5	26.4	0.1	0.5	11.0	264.0	52.8						Dynll2		Lrrc4b		Ptpro		Vstm5		Pccb	-0.9	1.8	-0.9	0.0	1.8
	Eaf1		Galnt12	Ms4a7	Rps17	Ribosomal protein S17	16.4	21.1	47.4	35.7	44.4	67.1	97.4		Sema4a	3	35.2	8.7	46	9.3	35.2	46	9.3	0.3	0.8	3.8						Dynlrb1		Lrrc4c		Ptprs		Vwc2		Pcdh11x	1.6	-1.6	0.0	0.0	1.6
	Ebf4		Galnt13	Msc	Rps20	Ribosomal protein S20	35.5	68.9	85.6	78.2	119.2	284.5	456.2		Sema4d	8.8	233.3	155.8	14.1	8.5	233.3	14.1	8.5	0.1	16.5	27.4						Dynlt1c_loc2		Lrrc57		Ptprz1		Wdsub1		Pcdh15	7.5	-7.5	0.0	0.0	7.5
	Ebi3		Galnt3	Msrb3	Rps21	Ribosomal protein S21	41.4	97.9	103.7	120.7	157.1	375.4	515.6		Sema5b	27	19.5	0.4	41.2	5.5	27	41.2	5.5	67.5	0.7	4.9						Dynlt3		Lrrc58		Pura		Wfdc18		Pcdh17	2.3	-2.3	0.0	0.0	2.3
	Ebp		Galnt6	Msx1	Rps26	Ribosomal protein S26	16.3	38	48.7	55.1	54.8	80.8	129.1		Sema7a	10.3	7.6	17.4	2.9	8.4	17.4	2.9	8.4	0.6	6.0	2.1						Dzip1		Lrrc8d		Purb		Wipf1		Pcdh7	2.4	-2.4	0.0	0.0	2.4
	Ebpl		Galntl1	Mtap	Rps3	Ribosomal protein S3	48.6	124.9	165	179.2	241.2	615.9	548.5		Sepp1	132.2	23.4	77.3	78.3	11.7	132.2	78.3	11.7	1.7	1.7	11.3						Dzip3		Lrrfip1		Qdpr		Wls		Pcdh9	-2.0	13.0	-10.9	0.0	13.0
	Ecd		Gamt	Mtap1a	Rps4x	Ribosomal protein S4, X-linked	20.6	40.9	68.7	49.8	50.8	192.1	187.5		Sept4	10.7	233.5	621	15	2.8	621	15	2.8	0.0	41.4	221.8						E130114P18Rik		Lrrn1		Qk		Wnk3		Pcdhb9	3.3	-3.3	0.0	0.0	3.3
	Ece1		Gart	Mtap7	Rps5	Ribosomal protein S5	86.7	243.9	324.1	328.5	367	826.7	1149		Sept5	55.5	189.8	38.8	25.2	103.1	189.8	25.2	103.1	1.4	7.5	1.8						E130308A19Rik		Lrrn3		R3hdm1		Wnt3		Pcdhgc3	1.5	-1.7	0.1	0.0	1.5
	Ece2		Gas2	Mtap7d1	Rps6	Ribosomal protein S6	22.3	47.4	74.9	71.1	72.5	210	274.4		Sept9	5.4	3	8.3	63.3	16.5	8.3	63.3	16.5	0.7	0.1	0.5						E130309D02Rik		Lrrtm2		Rab1		Wnt7a		Pcm1	1.4	1.7	-0.9	-2.2	1.7
	Ech1		Gas2l3	Mthfs	Rps9	Ribosomal protein S9	107.7	243.5	355.9	325.7	429.5	1496.5	1039.9		Serpina3n	17.7	3.2	1.7	9.1	4.6	17.7	9.1	4.6	10.4	1.9	3.8						E130309F12Rik		Lrrtm3		Rab10		Wnt7b		Pcmt1	1.5	1.9	-1.4	-2.0	1.9
	Echdc2		Gas7	Mtmr10	Rpsa	Ribosomal protein SA	1.7	4.2	16.2	22.9	29.3	18	67.5		Serpinb1a	0.1	0.4	1.9	0.2	0.2	1.9	0.2	0.2	0.1	9.5	9.5						E130311K13Rik		Lrrtm4		Rab11a		Wrap53		Pcmtd2	2.1	-2.0	-0.2	0.0	2.1
	Ecscr		Gatad1	Mvp	Rras2	Related RAS viral (r-ras) oncogene homolog 2	1.6	6.9	6.6	93.7	40.2	4.9	38		Sez6	30.9	5	1	2.9	34.1	30.9	2.9	34.1	30.9	10.7	0.9						E230020A03Rik		Lsamp		Rab33a		Xaf1		Pcolce2	-4.7	9.1	-4.5	0.0	9.1
	Ect2		Gatad2a	Mx2	Rrp1	Ribosomal RNA processing 1 homolog (S. cerevisiae)	43	68.4	57.5	43.6	31	55.2	45.7		Sez6l	57.9	71.1	7	38.4	16.7	71.1	38.4	16.7	8.3	1.9	4.3						E2f2		Lsm2		Rab3a		Xrcc3		Pcsk2	1.7	-1.7	0.0	0.0	1.7
	Eda2r		Gatm	Mxd3	Rtkn	Rhotekin	4.5	6.1	28.1	65.9	86.6	1.4	4.2		Sez6l2	11.7	11.2	44.9	0.4	89.9	44.9	0.4	89.9	0.3	112.3	0.5						E2f3		Lsm5		Rab3c		Yes1		Pcsk6	-1.5	3.1	-1.6	0.0	3.1
	Edem2		Gba	Mybl1	Rtn1	Reticulon 1	45.6	609.2	216.5	273.1	64.8	30.8	4.8		Sgk2	0.1	7.4	7.4	0.1	0.1	7.4	0.1	0.1	0.0	74.0	74.0						E2f5		Lsm6		Rab6b		Zbtb1		Pcx	-1.6	2.9	-1.4	0.0	2.9
	Edil3		Gbp11	Mybpc1	Rtn3	Reticulon 3	166.3	346.8	195.9	202.6	215.6	75.9	59.2		Sgsm1	7.9	2	1.2	0.6	24.2	7.9	0.6	24.2	6.6	13.2	0.3						E2f8		Lss		Rac1		Zbtb10		Pcyt2	-0.1	8.4	-3.6	-4.6	8.4
	Edn1		Gcat	Mycl1	Rtn4	Reticulon 4	27.7	87	35.4	149	92.5	49	46.5		Sh3bp1	5.4	0.9	0.4	5.4	1.7	5.4	5.4	1.7	13.5	1.0	3.2						Ebp		Luc7l3		Ran		Zc3hav1		Pde1c	-2.0	2.0	0.0	0.0	2.0
	Edn3		Gcnt1	Myeov2	Rundc3a	RUN domain containing 3A	26.9	73.9	48.4	43.6	49.4	14.2	1.5		Sh3bp4	90.3	73.8	5.1	2.4	7.2	90.3	2.4	7.2	17.7	37.6	12.5						Ece1		Luzp1		Rangap1		Zcchc24		Pde4dip	3.4	1.2	0.0	-4.7	3.4
	Ednra		Gdap2	Myl6	S100a1	S100 calcium binding protein A1	50.5	7.8	427.6	308.3	73.9	19.7	28.9		Sh3kbp1	5.8	4.5	7.2	3.4	12.3	7.2	3.4	12.3	0.8	2.1	0.6						Ece2		Luzp2		Rap1a		Zdhhc12		Pde6d	-2.3	4.2	0.0	-2.0	4.2
	Ednrb		Gde1	Myo18b	S100a13	S100 calcium binding protein A13	16	4.1	124.6	107.3	46.2	18.9	119		Shc2	9	2.9	1.6	0.6	8.1	9	0.6	8.1	5.6	15.0	1.1						Ech1		Lxn		Rap1gds1		Zdhhc9		Pde8a	-7.3	7.3	0.0	0.0	7.3
	Eef1b2		Gfpt2	Myo1d	S100a16	S100 calcium binding protein A16	107.3	15	626.4	348.7	216.1	6.8	245.2		Shc4	29.3	6.7	0.5	0.1	0.8	29.3	0.1	0.8	58.6	293.0	36.6						Echdc1		Lypd1		Rap2a		Zfp219		Pdgfa	-0.8	4.3	-1.1	-2.4	4.3
	Eef1d		Gfra1	Myo1f	S100a6	S100 calcium binding protein A6	23.5	3.1	100.3	102.4	64	8.2	2.2		Shisa7	30.9	6.9	0.6	0.2	19.1	30.9	0.2	19.1	51.5	154.5	1.6						Echs1		Mad1l1		Rapgef1		Zfp26		Pdgfra	3.7	0.0	-3.7	0.0	3.7
	Eefsec		Gfra2	Myrf	S100b	S100 calcium binding protein B	31.2	6.3	98.9	252.6	416.1	3.7	0.7		Shisa9	15.3	6.5	0.4	15.1	7	15.3	15.1	7	38.3	1.0	2.2						Ect2		Mad2l1		Rasgef1b		Zfp276		Pdk2	1.7	2.8	-1.1	-3.4	2.8
	Efcab1		Ggct	Myt1	S1pr5		0.1	0.2	0.7	36.6	70.9	0.3	0.1		Siah1b	4.8	2.9	0.8	6.6	3.2	4.8	6.6	3.2	6.0	0.7	1.5						Edem2		Mag		Rasgrf1		Zfp362		Pdk3	-0.4	2.7	-1.6	-0.7	2.7
	Efemp1		Ggh	Nagpa	Samd4b	Sterile alpha motif domain containing 4B	14.9	18.1	25.3	60.9	22.9	14.9	9.2		Sipa1l1	8.8	1.5	1	4.3	6.1	8.8	4.3	6.1	8.8	2.0	1.4						Edil3		Mageh1		Rbfox3		Zfp367		Pdk4	-2.6	2.6	0.0	0.0	2.6
	Efemp2		Ghdc	Naip2	Sar1a	SAR1 gene homolog A (S. cerevisiae)	37.5	49	64.9	64.6	45	51.2	87.3		Slc12a4	32.8	26.2	12	59	16.6	32.8	59	16.6	2.7	0.6	2.0						Edn3		Magi1		Rbm25		Zfp36l2		Pdlim2	-8.1	22.6	-6.1	-8.4	22.6
	Efhd1		Gimap6	Naip5	Sar1b	SAR1 gene homolog B (S. cerevisiae)	33.6	31.1	61.6	72.3	44.5	22.3	61.9		Slc12a6	10	7	4.4	7.2	15.5	10	7.2	15.5	2.3	1.4	0.6						Ednrb		Magi2		Rbm3		Zfp488		Pdlim5	4.6	-1.0	-0.6	-2.9	4.6
	Efna1		Gins1	Naip6	Sars	Seryl-tRNA synthetase	13.7	46.8	36.4	27.9	34.7	34.1	32		Slc13a5	16.7	3	0.8	63.4	2.2	16.7	63.4	2.2	20.9	0.3	7.6						Eef1a1		Mal		Rbm39		Zfp503		Pdxdc1	-1.5	4.4	0.1	-3.0	4.4
	Efnb2		Gins2	Nat9	Sbds	Shwachman-Bodian-Diamond syndrome	13.7	12.5	21.7	39.6	41.9	17.8	36.3		Slc16a12	3	0.5	0.1	0.2	0.1	3	0.2	0.1	30.0	15.0	30.0						Eef1b2		Maml2		Rbm5		Zfp516		Peg3	1.8	-2.7	1.0	0.0	1.8
	Efnb3		Gins4	Nbl1	Sbf1	SET binding factor 1	17.7	18.8	18.1	65.7	98.3	19.6	6.7		Slc16a2	20.6	4.4	1.4	18.7	8	20.6	18.7	8	14.7	1.1	2.6						Eef1d		Man1a2		Rcbtb1		Zfp536		Peli1	2.3	-0.7	-0.5	-1.2	2.3
	Efr3b		Gipc1	Ncald	Sbk1	SH3-binding domain kinase 1	11.9	72.8	41.2	37.4	30.4	5.4	0.4		Slc16a6	3.7	0.8	0.4	4.1	1.5	3.7	4.1	1.5	9.3	0.9	2.5						Eef2		Man1b1		Rcn3		Zfp579		Per2	1.9	-1.8	0.5	-0.6	1.9
	Efs		Git1	Ncam2	Sc4mol	Sterol-C4-methyl oxidase-like	373.1	56.7	77	146	179.8	17.8	19.4		Slc1a1	64	133.2	14	0.4	8.9	133.2	0.4	8.9	4.6	333.0	15.0						Efcab14		Man1c1		Rdx		Zfp811		Pex19	0.2	2.4	-0.5	-2.2	2.4
	Eftud2		Gjb1	Nccrp1	Sc5d		74	21.7	26.1	56.5	53.8	20.1	7.4		Slc1a2	172	15.7	23.2	731.7	29.3	172	731.7	29.3	7.4	0.2	5.9						Efemp1		Man2a2		Reep3		Zfp821		Pex2	1.4	4.1	-2.9	-2.7	4.1
	Egflam		Gjc2	Nceh1	Scamp2	Secretory carrier membrane protein 2	27.6	6	37.3	50	17.2	229.2	12.3		Slc1a3	161.3	12.4	18.8	1144.1	45.6	161.3	1144.1	45.6	8.6	0.1	3.5						Efhd1		Man2b1		Reep5		Zfp932		Pex3	2.4	-1.1	-0.7	-0.7	2.4
	Egfr		Gjc3	Ncf1	Scamp4	Secretory carrier membrane protein 4	11.9	13.9	19.1	36.7	41.1	29.8	16		Slc1a4	43.4	9.7	1.6	303.1	39.1	43.4	303.1	39.1	27.1	0.1	1.1						Efna1		Manbal		Rell1		Zfyve21		Pex5l	-15.1	15.1	0.0	0.0	15.1
	Egln3		Gkap1	Ncf4	Scamp5	Secretory carrier membrane protein 5	41.6	101	116.1	114.5	122.6	80.5	1.1		Slc1a6	7.6	2	0.4	0.3	10.9	7.6	0.3	10.9	19.0	25.3	0.7						Efna5		Manf		Resp18		Zkscan17		Pfkm	4.3	-2.7	-1.6	0.0	4.3
	Egr1		Glcci1	Nckap1l	Scap	SREBF chaperone	25.7	20.9	27.1	27	30.5	21.8	12.2		Slc22a21	3.7	9.6	2.6	3	1	9.6	3	1	1.4	3.2	9.6						Efnb3		Map1a		Rffl		Zufsp		Pfn2	9.8	-4.0	-5.7	0.0	9.8
	Egr2		Glipr1	Ncoa4	Scarb2	Scavenger receptor class B, member 2	37.1	44.6	50.7	127.7	72.1	95.4	29.4		Slc22a3	4.2	0.5	0.1	0.1	0.5	4.2	0.1	0.5	42.0	42.0	8.4						Efr3b		Map1b		Rgs17		0610040J01Rik		Pgpep1	3.5	-1.9	-0.7	-0.8	3.5
	Ehd1		Glod4	Ndrg1	Sccpdh	Saccharopine dehydrogenase (putative)	27	31.8	34.5	89.6	148.2	5.9	16.4		Slc24a2	0.9	10.7	8.1	0.1	20.4	10.7	0.1	20.4	0.1	107.0	0.5						Efs		Map1lc3b		Rhoa		1110007C09Rik		Phactr1	-3.2	8.9	-5.7	0.0	8.9
	Ehd3		Glra4	Ndufa3	Scd1		99.2	9.6	29.5	87.8	247.8	2.4	1.2		Slc25a15	11.9	8.8	3.9	3.3	2.7	11.9	3.3	2.7	3.1	3.6	4.4						Eftud2		Map3k1		Rhob		1190005I06Rik		Phactr4	-2.8	2.8	0.0	0.0	2.8
	Ehd4		Glrb	Ndufa4l2	Scd2		892.8	147.6	376	1114.6	1326.6	40.3	70.9		Slc25a20	15.9	10.3	3.6	14.2	4.7	15.9	14.2	4.7	4.4	1.1	3.4						Egflam		Map4k4		Rhoc		1700047M11Rik		Phc1	-3.8	3.8	0.0	0.0	3.8
	Ehhadh		Glrp1	Ndufb9	Scg3	Secretogranin III	320.6	78.8	102	23.3	15.4	4.3	1.3		Slc25a45	2.9	1.6	4.8	0.7	0.1	4.8	0.7	0.1	0.6	6.9	48.0						Egr1		Map4k5		Rhog		1700066M21Rik		Phc2	-1.4	4.1	0.0	-2.7	4.1
	Eif1ad		Gltp	Nek3	Scg5	Secretogranin V (7B2 protein)	18.8	156.2	129.3	60.6	30.3	3.7	3.1		Slc29a1	21.8	3.3	0.8	12.4	22.3	21.8	12.4	22.3	27.3	1.8	1.0						Ehd1		Map6d1		Rhou		1700086L19Rik		Phka1	2.2	-0.7	0.3	-1.8	2.2
	Eif1b		Gm10125	Neu4	Schip1	Schwannomin interacting protein 1	31.4	39.5	44.7	51.4	61.6	1.1	32.4		Slc29a4	14	2	0.6	0.8	17.5	14	0.8	17.5	23.3	17.5	0.8						Ehd3		Map7d1		Rictor		1810041L15Rik		Phlda3	-4.1	6.4	-2.2	0.0	6.4
	Eif2ak3		Gm10790	Neurl3	Scrg1	Scrapie responsive protein 1	48	6.5	225	197.7	85.8	4.3	0.5		Slc35f1	76.6	25.1	0.7	11.7	30.7	76.6	11.7	30.7	109.4	6.5	2.5						Ei24		Map7d2		Rims2		2210011C24Rik		Phlpp1	-3.4	17.1	-5.9	-7.8	17.1
	Eif2b1		Gm10863	Nfam1	Scrn1	Secernin 1	20.2	34.9	20	48.8	56.2	1.4	1.8		Slc38a3	107.1	14.1	8.2	451.2	17.5	107.1	451.2	17.5	13.1	0.2	6.1						Eid1		Mapk14		Rnd2		2310009B15Rik		Phyhd1	-2.1	5.8	-2.1	-1.6	5.8
	Eif2d		Gm11428	Nfasc	Sdc3	Syndecan 3	39.2	88.9	323.5	71.4	2.7	9.4	23.8		Slc41a2	7.4	1.7	0.3	1.9	2.8	7.4	1.9	2.8	24.7	3.9	2.6						Eif1		Mapk3		Rnf122		2610035D17Rik		Phyhipl	-1.7	1.7	0.0	0.0	1.7
	Eif3c		Gm13476	Nfe2l3	Sdf2	Stromal cell-derived factor 2	50.8	35.6	50.6	36.1	30.3	33.3	56.2		Slc45a3	0.2	8.4	25.3	0.1	0.2	25.3	0.1	0.2	0.0	253.0	126.5						Eif1b		Mapk7		Rnf13		2810417H13Rik		Pi4ka	0.5	2.0	-0.4	-2.1	2.0
	Eif3d		Gm13611	Nfkbib	Sdf4	Stromal cell derived factor 4	15.3	19	29.5	36.4	35.6	57.5	37.4		Slc45a4	9.3	5.6	1.2	4.6	8.7	9.3	4.6	8.7	7.8	2.0	1.1						Eif2ak3		Mapk8ip3		Rnf14		2810433D01Rik		Pid1	1.7	-5.7	1.5	2.5	1.7
	Eif4a1		Gm13889	Nfkbie	Sdha	Succinate dehydrogenase complex, subunit A, flavoprotein (Fp)	46.1	45.6	61.5	47.7	35.2	36.1	35.1		Slc46a1	10.4	2.6	1	15.2	6.6	10.4	15.2	6.6	10.4	0.7	1.6						Eif2b1		Mapkapk5		Rnf181		2810468N07Rik		Piga	-3.7	6.2	-2.5	0.0	6.2
	Eif4a3		Gm14023	Ng23	Sdhb	Succinate dehydrogenase complex, subunit B, iron sulfur (Ip)	34.6	55	82.7	92.3	78.1	82.7	78.3		Slc48a1	31.1	93.2	242.5	32.4	18.7	242.5	32.4	18.7	0.1	7.5	13.0						Eif2s1		Mapre2		Rnf220		2900052L18Rik		Pigq	0.1	7.1	-2.5	-4.7	7.1
	Eif4ebp1		Gm14446	Ngb	Sdhc	Succinate dehydrogenase complex, subunit C, integral membrane protein, 15kDa	51.8	56.2	82.2	66.6	71.6	66.3	82.8		Slc4a2	4.9	25.6	43.6	12.3	2.6	43.6	12.3	2.6	0.1	3.5	16.8						Eif2s2		Mapt		Rnf7		2900052N01Rik		Pigu	0.4	1.9	-0.9	-1.5	1.9
	Eif4ebp2		Gm15217	Ngp	Sdhd	Succinate dehydrogenase complex, subunit D, integral membrane protein	43.3	51.7	61.7	55.6	45.7	54	77		Slc7a10	25	2.4	2.6	307.8	34.2	25	307.8	34.2	9.6	0.1	0.7						Eif2s3y		March8		Rock1		3110035E14Rik		Pigz	-4.0	9.7	0.0	-5.6	9.7
	Elavl1		Gm15417	Ninj1	Sec11c	SEC11 homolog C (S. cerevisiae)	36.3	17	67.3	44.9	55.3	43.6	76.8		Slc7a2	4.7	0.6	0.2	37.4	1.5	4.7	37.4	1.5	23.5	0.1	3.1						Eif3a		Marcks		Rock2		3632451O06Rik		Pik3c2b	-5.4	5.4	0.0	0.0	5.4
	Elavl3		Gm16515	Ninj2	Sec13	SEC13 homolog (S. cerevisiae)	24.4	21	44.7	54.1	39	49.1	50.1		Slc7a3	33.6	6.7	0.1	2.2	7.3	33.6	2.2	7.3	336.0	15.3	4.6						Eif3c		Matn4		Rpl13		4632428N05Rik		Pik3c3	-0.1	3.0	-1.1	-1.7	3.0
	Elavl4		Gm17762	Nipa1	Sec61a1	Sec61 alpha 1 subunit (S. cerevisiae)	53.2	38.3	72.1	78	39.6	71.8	83		Slc8a2	24.2	9.1	2.6	11.1	18.5	24.2	11.1	18.5	9.3	2.2	1.3						Eif4a1		Mbnl1		Rpl13a		4930506C21Rik		Pik3ip1	0.5	2.5	0.2	-3.1	2.5
	Elf1		Gm2382	Nipal4	Secisbp2l		11.9	10.2	13.7	85.3	64.8	2.9	8.6		Slitrk1	23.5	3.6	0.3	0.1	5.3	23.5	0.1	5.3	78.3	235.0	4.4						Eif4a2		Mbnl2		Rpl14		4931406C07Rik		Pik3r2	2.9	-1.1	0.4	-2.2	2.9
	Elf4		Gm2a	Nkain1	Selk	Selenoprotein K	42.4	30.9	42.1	51.6	52.9	19.1	53.6		Slitrk2	15.4	4.2	0.2	20.5	1.8	15.4	20.5	1.8	77.0	0.8	8.6						Eif4a3		Mbp		Rpl15		5730559C18Rik		Pik3r3	1.7	-1.7	0.0	0.0	1.7
	Elfn1		Gm410	Nkain2	Selm	Selenoprotein M	16.6	39.9	33.7	38.7	61.3	8.5	78.7		Slitrk3	17	6.9	1.6	0.1	2.2	17	0.1	2.2	10.6	170.0	7.7						Eif4b		Mccc1		Rpl18		A230009B12Rik		Pip4k2a	-9.6	19.7	0.0	-10.2	19.7
	Elfn2		Gm4535	Nkd1	Sema4d	Sema domain, immunoglobulin domain (Ig), transmembrane domain (TM) and short cytoplasmic domain, (semaphorin) 4D	14.1	8.5	8.8	233.3	155.8	84.4	0.2		Slitrk4	3.7	0.8	0.1	0.1	1.9	3.7	0.1	1.9	37.0	37.0	1.9						Eif4ebp3		Mcm10		Rpl18a		A730017C20Rik		Pip4k2c	-1.4	3.6	0.0	-2.3	3.6
	Elk3		Gm5069	Nkx2-2	Sema5a	Sema domain, seven thrombospondin repeats (type 1 and type 1-like), transmembrane domain (TM) and short cytoplasmic domain, (semaphorin) 5A	0.1	5.9	28.7	65	16.4	0.1	0.3		Slpi	2.2	8.2	21	0.1	0.1	21	0.1	0.1	0.1	210.0	210.0						Eif4g2		Mcm2		Rpl19		A830082K12Rik		Pithd1	-0.8	7.6	-2.4	-4.5	7.6
	Ell2		Gm5126	Nkx6-2	Sepp1	Selenoprotein P, plasma, 1	78.3	11.7	132.2	23.4	77.3	651.1	2264.2		Smad7	5.2	30.3	16.3	6.7	4.1	30.3	6.7	4.1	0.3	4.5	7.4						Eif4g3		Mcm3		Rpl23		A930009A15Rik		Pitpnb	0.5	2.4	-1.4	-1.5	2.4
	Eln		Gm5176	Nlgn3	Sept15	15 kDa selenoprotein	99.8	85.4	196.1	266.6	193.5	116.1	320		Smarca1	7.3	1.4	0.1	1.5	8.1	7.3	1.5	8.1	73.0	4.9	0.9						Eif4h		Mcm5		Rpl24				Pja1	0.4	1.8	1.2	-3.3	1.8
	Elovl1		Gm5506	Nlrp3	Sept2	Septin 2	54.7	18.3	66.7	101.2	52.4	16	100.4		Smtnl2	1.7	3.1	8	0.2	0.7	8	0.2	0.7	0.2	40.0	11.4						Eif5b		Mcm6		Rpl27				Pja2	1.6	1.5	0.2	-3.4	1.6
	Elovl5		Gm5617	Nme3	Sept4	Septin 4	15	2.8	10.7	233.5	621	3.1	115.8		Sncaip	4.6	0.7	0.1	11.9	3.2	4.6	11.9	3.2	46.0	0.4	1.4						Elavl1		Mcm7		Rpl29				Pkia	4.8	-4.8	0.0	0.0	4.8
	Elovl6		Gm5801	Nme4	Sept5	Septin 5	25.2	103.1	55.5	189.8	38.8	33.4	16.3		Sntg1	9.6	2.5	0.1	0.1	2.7	9.6	0.1	2.7	96.0	96.0	3.6						Elavl3		Mcoln1		Rpl31-ps12				Pkp4	-2.4	5.0	0.0	-2.5	5.0
	Elovl7		Gm6194	Nmnat2	Sept7	Septin 7	80	47.4	129.7	172.5	119.2	7.1	80		Snx22	45.3	23.2	1.9	2.1	2.6	45.3	2.1	2.6	23.8	21.6	17.4						Elf1		Mdc1		Rpl32				Pla2g4a	-2.6	3.5	-0.8	0.0	3.5
	Emb		Gm6402	Nmral1	Sept8	Septin 8	32.4	8.1	89.4	81.5	88.9	7.4	13.3		Snx29	6.4	6.4	3.9	1.7	4.3	6.4	1.7	4.3	1.6	3.8	1.5						Elfn1		Mdga2		Rpl35				Plagl1	-2.5	2.0	0.6	0.0	2.0
	Emg1		Gm6588	Nod1	Sepw1	Selenoprotein W, 1	89.7	285.2	224.4	274.8	535.3	143.6	133.8		Socs3	27.3	5.9	7.6	104.7	33.4	27.3	104.7	33.4	3.6	0.3	0.8						Elfn2		Mdk		Rpl35a				Plcb1	5.0	-2.5	-1.0	-1.6	5.0
	Emid1		Gm6623	Nol3	Sepx1	Selenoprotein X, 1	8.4	10.9	14.8	19.6	33.8	21.4	15.3		Sorbs2	8.5	1.7	0.3	0.6	9.7	8.5	0.6	9.7	28.3	14.2	0.9						Ell2		Mdp1		Rpl36				Plcl1	-8.2	16.7	-8.5	0.0	16.7
	Emid2		Gm6788	Npc2	Serinc1	Serine incorporator 1	140.4	207.2	176.1	232	124.3	33.2	125.6		Sorl1	2.6	2.8	6.2	25.2	2.6	6.2	25.2	2.6	0.4	0.2	2.4						Elmo1		Me1		Rpl36a				Plekha1	-6.2	10.1	0.0	-3.9	10.1
	Emilin1		Gm7030	Npm3	Serinc3	Serine incorporator 3	59.9	60.8	96	72.4	63.5	577.1	205.6		Sort1	10.6	22.4	48.2	24.8	17.6	48.2	24.8	17.6	0.2	1.9	2.7						Elmsan1		Me2		Rpl37a				Plekhb1	18.7	27.5	-17.4	-28.8	27.5
	Emilin2		Gm7120	Npm3-ps1	Serinc5	Serine incorporator 5	4.4	9.6	117	132.7	59.9	1.8	37.5		Sox11	9.2	2.2	0.2	11.8	33.6	9.2	11.8	33.6	46.0	0.8	0.3						Elovl1		Med10		Rpl38				Plekhg1	-2.3	6.5	-1.9	-2.2	6.5
	Eml1		Gm813	Npsr1	Serp1	Stress-associated endoplasmic reticulum protein 1	23.5	24.9	48.4	53	32.2	43.5	65.5		Sox2	52.4	42	5.4	137.6	27.2	52.4	137.6	27.2	9.7	0.4	1.9						Elovl4		Med13l		Rpl39				Plekhg3	-5.0	5.0	0.0	0.0	5.0
	Eml2		Gm88	Nptx2	Serpine2	Serpin peptidase inhibitor, clade E (nexin, plasminogen activator inhibitor type 1), member 2	237.8	32.1	465.6	79.2	10.4	105.6	141		Sox21	22.4	11.3	0.9	26.6	3.2	22.4	26.6	3.2	24.9	0.8	7.0						Elovl5		Med20		Rpl4				Plekhh1	-15.8	15.8	0.0	0.0	15.8
	Eml4		Gm8909	Nras	Setd3	SET domain containing 3	16.1	18.1	12.8	18.9	30.9	15.7	17.5		Sox3	20.2	6	0.3	5.5	1.1	20.2	5.5	1.1	67.3	3.7	18.4						Elovl6		Med21		Rpl41				Plin3	-6.6	11.0	-4.5	0.0	11.0
	Eml5		Gm8994	Nrg2	Setd8	SET domain containing (lysine methyltransferase) 8	7.1	11.4	8.5	33.8	30.1	8	7.8		Sox4	24.6	25.9	2.6	22.1	72.8	25.9	22.1	72.8	9.5	1.2	0.4						Elovl7		Med27		Rpl5				Plin4	-6.5	6.5	0.0	0.0	6.5
	Emp1		Gmcl1	Nrm	Sez6l	Seizure related 6 homolog (mouse)-like	38.4	16.7	57.9	71.1	7	0.5	0.2		Sox5	11.8	3.8	0.2	8.4	2.7	11.8	8.4	2.7	59.0	1.4	4.4						Elp3		Med28		Rpl6				Pllp	-2.3	2.3	0.0	0.0	2.3
	Emp2		Gmds	Nrtn	Sez6l2	Seizure related 6 homolog (mouse)-like 2	0.4	89.9	11.7	11.2	44.9	1.1	0.7		Sox6	31.9	20.2	0.5	9.1	4.7	31.9	9.1	4.7	63.8	3.5	6.8						Elp6		Megf11		Rpl7				Plod1	-0.9	2.9	-0.2	-1.9	2.9
	Emp3		Gmnn	Nt5dc2	Sf3b2	Splicing factor 3b, subunit 2, 145kDa	27.8	53.4	57	43.2	31.1	46.2	34.9		Sparcl1	359	30.5	38.2	1768.3	74.4	359	1768.3	74.4	9.4	0.2	4.8						Emc1		Melk		Rpl8				Plp1	-1.1	19.3	0.0	-18.3	19.3
	Emr1		Gmpr	Nt5e	Sfpq	Splicing factor proline/glutamine-rich (polypyrimidine tract binding protein associated)	80.1	92.8	89.9	58.4	15.8	28.8	53.4		Spats2	15.7	15.1	4.2	7.5	7.8	15.7	7.5	7.8	3.7	2.1	2.0						Emc10		Mesdc2		Rplp1				Pls1	-10.4	20.8	-10.5	0.0	20.8
	En2		Gna12	Ntn1	Sgk1		11.6	16.9	113.1	85.4	24.4	1050.8	303.4		Speg	6.2	1.6	1.9	7.6	7.6	6.2	7.6	7.6	3.3	0.8	0.8						Emc2		Mest		Rplp2				Pls3	-0.7	3.0	0.7	-3.1	3.0
	Enc1		Gna15	Nudt1	Sgta	Small glutamine-rich tetratricopeptide repeat (TPR)-containing, alpha	27.4	56.9	52.7	45	39.5	53.7	30.1		Spock3	1	6.2	14.3	0.1	15.4	14.3	0.1	15.4	0.1	143.0	0.9						Emc3		Metrn		Rpn2				Plxdc2	-5.5	10.4	-0.2	-4.8	10.4
	Endod1		Gnai1	Nudt16	Sh3bgrl3	SH3 domain binding glutamic acid-rich protein like 3	12	57	33.8	54.8	112.7	165.8	97.1		Spon1	70.2	28.1	1.1	19.5	7.1	70.2	19.5	7.1	63.8	3.6	9.9						Emc6		Mettl1		Rps11				Plxna3	2.6	-2.2	-0.5	0.0	2.6
	Eng		Gnai2	Nudt17	Sh3bp4	SH3-domain binding protein 4	2.4	7.2	90.3	73.8	5.1	0.8	50.8		Spred1	51.2	29.4	8.6	42.9	11.2	51.2	42.9	11.2	6.0	1.2	4.6						Emc7		Mettl14		Rps12				Plxnb1	1.8	-0.3	-1.4	0.0	1.8
	Eno1		Gnat1	Nudt4	Sh3gl3	SH3-domain GRB2-like 3	0.4	19.4	27.5	170.6	284.2	1	0.3		Spred2	11.9	2.3	0.7	10.8	16.3	11.9	10.8	16.3	17.0	1.1	0.7						Emc8		Mettl3		Rps13				Plxnb3	1.6	6.8	0.0	-8.4	6.8
	Eno2		Gnb2	Nudt5	Sh3glb1	SH3-domain GRB2-like endophilin B1	21.9	21.2	30.4	53.8	32.2	35.6	90		Spred3	14.9	4.2	1.3	11.2	5.4	14.9	11.2	5.4	11.5	1.3	2.8						Emd		Mettl9		Rps14				Pmm1	-2.0	4.2	-2.3	0.0	4.2
	Enoph1		Gnb2l1	Nudt8	Sh3glb2		45.7	56.8	31.7	49.6	61.5	25.9	18.2		Sprn	21.2	5.6	2	0.2	28.4	21.2	0.2	28.4	10.6	106.0	0.7						Emid1		Mfap2		Rps15				Pmp22	-4.9	10.0	0.9	-6.0	10.0
	Enpp1		Gnb4	Nuf2	Shfm1	Split hand/foot malformation (ectrodactyly) type 1	40	67.8	94.2	112.4	60.4	64.9	267.5		Spry1	59.6	21.6	7.8	33.3	10.3	59.6	33.3	10.3	7.6	1.8	5.8						Emilin1		Mff		Rps15a-ps4				Pmpca	0.2	2.0	-0.7	-1.4	2.0
	Enpp2		Gne	Nxph1	Shisa4		56.5	18.4	73.8	322.1	350.7	4.4	1.1		Spry4	18.8	3.2	0.2	22.4	3.5	18.8	22.4	3.5	94.0	0.8	5.4						Emilin2		Mfsd1		Rps16				Pnmal2	1.9	-1.9	0.0	0.0	1.9
	Enpp4		Gng10	Obfc1	Sirt2	Sirtuin (silent mating type information regulation 2 homolog) 2 (S. cerevisiae)	46.3	42	226.3	2117.1	1719.8	100.2	38.7		Spsb4	13.4	3.4	0.2	5.4	3.1	13.4	5.4	3.1	67.0	2.5	4.3						Eml1		Mfsd2a		Rps18				Pno1	-1.7	2.3	0.0	-0.5	2.3
	Enpp6		Gng11	Odf3l2	Skp1a		64.9	148.7	124.8	124	87.6	31.2	107.5		Src	41.1	11.2	3	25	30.5	41.1	25	30.5	13.7	1.6	1.3						Eml4		Mgll		Rps23				Pnpla2	-2.8	5.2	-2.8	0.5	5.2
	Entpd1		Gng12	Olfm2	Slain1	SLAIN motif family, member 1	3.9	13.6	18.5	55	102.8	0.4	0.1		Srcin1	3.4	55.1	73.6	1.1	32.6	73.6	1.1	32.6	0.0	66.9	2.3						Emp3		Miat		Rps24				Pogk	-0.9	4.6	-1.9	-1.8	4.6
	Entpd4		Gng13	Olfml3	Slc12a2	Solute carrier family 12 (sodium/potassium/chloride transporters), member 2	5.3	5.2	20.8	100.3	40.3	9	8.4		Srrm3	6.3	1.1	0.2	0.1	12	6.3	0.1	12	31.5	63.0	0.5						Emx2		Mical3		Rps25				Polb	-0.6	2.6	-1.1	-0.9	2.6
	Entpd5		Gng7	Olfr279	Slc1a1	Solute carrier family 1 (neuronal/epithelial high affinity glutamate transporter, system Xag), member 1	0.4	8.9	64	133.2	14	0.4	50.1		Ssbp4	34.3	9.8	8.4	17.8	35	34.3	17.8	35	4.1	1.9	1.0						Enah		Mid1ip1		Rps27a				Polg	2.3	-1.4	0.0	-0.8	2.3
	Epas1		Gng8	Olig1	Slc1a2	Solute carrier family 1 (glial high affinity glutamate transporter), member 2	731.7	29.3	172	15.7	23.2	7.9	1.7		Ssh3	2.2	55.5	14.2	7.6	7.9	55.5	7.6	7.9	0.2	7.3	7.0						Enc1		Midn		Rps27l				Polr2b	2.2	-0.3	0.3	-2.2	2.2
	Epb4		Gngt2	Olig2	Slc1a3	Solute carrier family 1 (glial high affinity glutamate transporter), member 3	1144.1	45.6	161.3	12.4	18.8	17.6	3.9		Sstr1	55	10.4	0.3	0.2	9.8	55	0.2	9.8	183.3	275.0	5.6						Endod1		Mif4gd		Rps28				Polr3e	-2.1	6.0	0.0	-3.9	6.0
	Epb4.1		Gnpat	Omg	Slc22a17	Solute carrier family 22 (organic cation transporter), member 17	145	243.3	396.1	372.1	268.3	26.7	6.5		St18	0.1	9.5	3.9	0.1	2.2	9.5	0.1	2.2	0.0	95.0	4.3						Eno2		Miip		Rps29				Polr3h	1.8	-1.8	0.0	0.0	1.8
	Epb4.1l2		Gnpda1	Omp	Slc22a23		36.7	14.1	40.2	117.8	58.6	0.5	6.3		St3gal6	17.9	3.4	1.1	3	0.7	17.9	3	0.7	16.3	6.0	25.6						Enoph1		Mink1		Rps3				Pon2	-5.0	8.8	-3.0	-0.7	8.8
	Epb4.1l3		Gnpda2	Onecut2	Slc25a1	Solute carrier family 25 (mitochondrial carrier; citrate transporter), member 1	24.6	43.7	35.9	93.2	199.9	30.4	32.7		St6galnac3	3	8.4	10.7	0.9	1.4	10.7	0.9	1.4	0.3	11.9	7.6						Enox1		Mis18a		Rps3a1				Porcn	2.1	-1.5	-0.6	0.0	2.1
	Epb4.1l4b		Gnptab	Opalin	Slc25a23	Solute carrier family 25 (mitochondrial carrier; phosphate carrier), member 23	38.5	40.2	52	50.9	68.6	19.2	4.2		St8sia1	8	2	0.1	1.4	2.5	8	1.4	2.5	80.0	5.7	3.2						Enox2		Mis18bp1		Rps5				Pot1a	-0.5	3.0	-0.4	-2.2	3.0
	Epcam		Gnptg	Ormdl1	Slc25a3	Solute carrier family 25 (mitochondrial carrier; phosphate carrier), member 3	212.7	165.2	141.7	129	78.9	157.2	150.5		Stambpl1	8.9	4.2	0.5	7.6	3.7	8.9	7.6	3.7	17.8	1.2	2.4						Enpp2		Mitf		Rps6				Ppap2b	3.0	-5.2	9.4	-7.2	3.0
	Epha1		Gns	Ormdl2	Slc25a38	Solute carrier family 25, member 38	19.3	13.3	13.9	26.5	38.2	11.4	13.2		Stard5	4.4	1	1	4	3.2	4.4	4	3.2	4.4	1.1	1.4						Enpp4		Mki67		Rps7				Ppap2c	-1.7	4.5	0.0	-2.7	4.5
	Epha2		Golga7	Osbpl1a	Slc25a4	Solute carrier family 25 (mitochondrial carrier; adenine nucleotide translocator), member 4	136.3	373.8	288.2	223	186	51	145.5		Steap2	3.7	3.8	0.8	1.1	1.2	3.8	1.1	1.2	4.6	3.5	3.2						Enpp5		Mlf2		Rps8				Ppfibp1	22.3	-14.0	2.8	-11.0	22.3
	Epha5		Golm1	Osgin1	Slc25a5	Solute carrier family 25 (mitochondrial carrier; adenine nucleotide translocator), member 5	91.7	71.6	115.8	96.4	75.3	210.6	216.2		Steap3	6	0.4	0.4	20.5	1.3	6	20.5	1.3	15.0	0.3	4.6						Enpp6		Mmd2		Rps9				Ppfibp2	-3.3	8.1	0.0	-4.9	8.1
	Ephb1		Golph3l	Osm	Slc27a4	Solute carrier family 27 (fatty acid transporter), member 4	11.5	17.1	21	47.1	36.2	18	7.2		Stk32a	14.7	3.5	0.1	0.1	1.2	14.7	0.1	1.2	147.0	147.0	12.3						Ensa		Mmp15		Rpsa				Ppip5k2	-1.0	2.9	-0.6	-1.4	2.9
	Ephb2		Gorasp2	Ostf1	Slc2a1	Solute carrier family 2 (facilitated glucose transporter), member 1	56.4	11.4	16.5	17	32.1	46.6	948.1		Stmn1	28.6	43	171.3	12.1	459.7	171.3	12.1	459.7	0.2	14.2	0.4						Entpd5		Mmp16		Rras2				Ppp1r14a	-4.6	4.6	0.0	0.0	4.6
	Ephb3		Gosr2	Otud7b	Slc35a2	Solute carrier family 35 (UDP-galactose transporter), member A2	20.5	7	22.3	45.9	50.2	13.1	9.5		Stmn3	126.3	32.5	32.4	8.2	415.7	126.3	8.2	415.7	3.9	15.4	0.3						Epas1		Mns1		Rrbp1				Ppp1r16b	-5.7	27.3	-10.1	-11.6	27.3
	Ephx4		Gp1bb	P2rx1	Slc35b1	Solute carrier family 35, member B1	49.5	29.6	51.6	59.5	38.8	24.3	58.9		Stmn4	52.8	114.5	350.6	1.2	147.5	350.6	1.2	147.5	0.2	292.2	2.4						Epb4,1l1		Mob2		Rtkn				Ppp1r21	0.8	1.9	0.0	-2.7	1.9
	Epn2		Gp2	P2rx7	Slc35b2	Solute carrier family 35, member B2	25.5	10	63.6	99.3	54.1	93.2	17.1		Stxbp2	1.2	9.5	5.8	0.3	6.6	9.5	0.3	6.6	0.2	31.7	1.4						Epb4,1l2		Mob3b		Rtn1				Ppp1r8	-1.6	1.6	0.0	0.0	1.6
	Epor		Gp9	P2ry12	Slc35f1	Solute carrier family 35, member F1	11.7	30.7	76.6	25.1	0.7	0.1	0.2		Stxbp3a	4.8	22.9	13.3	18.9	1.4	22.9	18.9	1.4	0.4	1.2	16.4						Epb4,1l3		Mobp		Rtn3				Ppp1r9a	3.4	-1.0	0.0	-2.3	3.4
	Eps15		Gpc3	P2ry13	Slc38a2	Solute carrier family 38, member 2	40.7	105	73.8	69.5	38.5	35.1	298		Stxbp6	7.9	9.5	8.9	7.1	4.7	9.5	7.1	4.7	0.9	1.3	2.0						Epb4,1l4aos		Mocs2		Rtn4				Ppp2r2b	2.2	-2.2	0.0	0.0	2.2
	Eps8		Gpd1	P2ry2	Slc38a3	Solute carrier family 38, member 3	451.2	17.5	107.1	14.1	8.2	5.9	333.6		Sulf1	7.5	1.2	0.1	0.1	0.3	7.5	0.1	0.3	75.0	75.0	25.0						Epb4.1l3		Mog		Rufy3				Ppp2r2c	-5.4	5.4	0.0	0.0	5.4
	Epsti1		Gphn	P2ry6	Slc39a7	Solute carrier family 39 (zinc transporter), member 7	49.4	34.2	55.7	61.2	38.3	99.5	47.7		Susd4	43.6	53.6	5	2	10.5	53.6	2	10.5	8.7	26.8	5.1						Epcam		Morc2a		Ryr2				Ppp2r3a	-0.2	7.2	-1.9	-5.2	7.2
	Ept1		Gpn1	Pacs2	Slc3a2	Solute carrier family 3 (activators of dibasic and neutral amino acid transport), member 2	222.1	63.7	63.6	41.4	39.2	275.8	597.8		Susd5	25.4	15.1	0.2	0.1	0.3	25.4	0.1	0.3	127.0	254.0	84.7						Epdr1		Mpc1		S100a1				Ppp2r5b	-1.6	1.6	0.0	0.0	1.6
	Erbb2ip		Gpnmb	Padi2	Slc44a1	Solute carrier family 44, member 1	19.9	6.2	65.1	488	330.4	6.2	21.1		Svil	6.3	3.1	0.1	3	0.6	6.3	3	0.6	63.0	2.1	10.5						Epha5		Mpdu1		S100a13				Pqlc2	-2.8	2.8	0.0	0.0	2.8
	Erbb3		Gpr124	Pak4	Slc48a1		32.4	18.7	31.1	93.2	242.5	21.7	15		Swap70	7.9	2.7	0.5	15.9	0.9	7.9	15.9	0.9	15.8	0.5	8.8						Epha7		Mphosph10		S100a16				Prdx3	-0.3	2.5	-0.1	-2.0	2.5
	Erc2		Gpr137	Papss1	Slc4a2	Solute carrier family 4, anion exchanger, member 2 (erythrocyte membrane protein band 3-like 1)	12.3	2.6	4.9	25.6	43.6	23.4	8		Syce2	5.3	0.9	0.2	1.3	2.8	5.3	1.3	2.8	26.5	4.1	1.9						Epha8		Mphosph6		S100a6				Prickle1	-1.3	3.3	-1.9	0.0	3.3
	Ercc8		Gpr137b	Parp1	Slc6a1	Solute carrier family 6 (neurotransmitter transporter, GABA), member 1	424.7	129.5	144.7	87.7	23	3.2	0.7		Syne2	3	1.2	0.1	2.3	0.8	3	2.3	0.8	30.0	1.3	3.8						Ephb1		Mpp5		S100b				Prickle2	-2.0	4.4	-2.3	0.0	4.4
	Erf		Gpr137b-ps	Parvb	Slc6a8	Solute carrier family 6 (neurotransmitter transporter, creatine), member 8	14	17	20.1	69.2	44.3	5	6.6		Synj2	0.6	4.9	12	0.1	0.9	12	0.1	0.9	0.1	120.0	13.3						Ephb3		Mpv17		S1pr5				Prkar1b	1.8	-1.5	0.9	-1.2	1.8
	Ergic3		Gpr15	Parvg	Slc6a9	Solute carrier family 6 (neurotransmitter transporter, glycine), member 9	80.7	7	15.4	17.7	50.2	0.8	0.4		Syp	40	9.9	16.2	4.1	254	40	4.1	254	2.5	9.8	0.2						Epm2aip1		Mpzl1		Samd4b				Prkcb	3.7	-2.1	0.5	-2.0	3.7
	Erlin1		Gpr155	Pbk	Slc9a3r2	Solute carrier family 9 (sodium/hydrogen exchanger), member 3 regulator 2	3.1	8.6	7.6	35.7	72	4.6	163.4		Syt12	3.7	0.5	0.4	2.1	0.7	3.7	2.1	0.7	9.3	1.8	5.3						Epn2		Mrpl16		Samd8				Prkcq	3.8	0.3	0.0	-4.2	3.8
	Erlin2		Gpr157	Pcbd1	Slco3a1	Solute carrier organic anion transporter family, member 3A1	0.3	3.2	5.2	10.7	36	0.2	1.8		Syt16	19.9	4.6	1.3	0.4	13.2	19.9	0.4	13.2	15.3	49.8	1.5						Eps15		Mrpl18		Sar1b				Prkd3	1.8	2.3	-0.7	-3.4	2.3
	Ermn		Gpr165	Pcbp4	Smox	Spermine oxidase	55.7	9.8	80.7	73.7	56.2	113.5	128.6		Syt5	5.9	1.1	2.4	1.2	35.9	5.9	1.2	35.9	2.5	4.9	0.2						Eps8		Mrpl27		Sarnp				Prosc	-0.4	4.9	-1.1	-3.5	4.9
	Ermp1		Gpr17	Pcdh15	Snapin	SNAP-associated protein	20.4	17.3	21.2	39.9	41	13.7	12.2		Syt6	3.2	0.6	0.2	0.1	8.9	3.2	0.1	8.9	16.0	32.0	0.4						Ept1		Mrpl33		Sat1				Prpf6	-0.4	2.3	0.0	-2.0	2.3
	Erp27		Gpr172b	Pcdh20	Snrnp70		169.2	127.5	90	72.1	24.7	76	44.8		Tac1	11.8	2.1	0.7	1.9	7.8	11.8	1.9	7.8	16.9	6.2	1.5						Erbb2ip		Mrpl36		Sbf1				Prps2	-0.3	3.2	-1.1	-1.9	3.2
	Esco2		Gpr176	Pcdh9	Snrpb	Small nuclear ribonucleoprotein polypeptides B and B1	37.1	56.8	79	68.3	37.3	122.5	140.6		Tacc2	33.9	5.8	0.6	1.8	15.9	33.9	1.8	15.9	56.5	18.8	2.1						Erbb3		Mrpl4		Sc4mol				Prpsap1	3.2	1.5	-1.7	-3.0	3.2
	Espl1		Gpr180	Pcdhb10	Snrpd2	Small nuclear ribonucleoprotein D2 polypeptide 16.5kDa	13.3	27	44.7	35.7	31.1	25.7	48.7		Tagln2	48	10.7	3.2	7.4	9.6	48	7.4	9.6	15.0	6.5	5.0						Erf		Mrpl49		Sc5d				Prr18	-8.8	8.8	0.0	0.0	8.8
	Etfb		Gpr182	Pcdhb14	Snrpd3	Small nuclear ribonucleoprotein D3 polypeptide 18kDa	26	48.3	51.9	65.9	40.2	22	58.5		Tap2	17.8	3.5	0.3	9.3	2.6	17.8	9.3	2.6	59.3	1.9	6.8						Ergic1		Mrpl52		Scamp1				Prr5l	-6.3	17.6	-6.1	-5.3	17.6
	Ethe1		Gpr183	Pcdhb2	Snrpn	Small nuclear ribonucleoprotein polypeptide N	9.7	112.5	35.9	47.1	61.7	11.4	9.1		Tapbpl	3.4	1.1	0.3	1.5	3	3.4	1.5	3	11.3	2.3	1.1						Ergic3		Mrps14		Scamp2				Prrg1	-2.2	4.6	0.0	-2.4	4.6
	Etnk2		Gpr34	Pcdhb20	Snx15	Sorting nexin 15	4.9	9.1	7.6	35.5	45.2	8.8	12.6		Tbc1d1	3.9	1.8	0.5	3.9	2.7	3.9	3.9	2.7	7.8	1.0	1.4						Erh		Mrps25		Sccpdh				Prss23	2.0	0.0	-2.0	0.0	2.0
	Ets1		Gpr37	Pcdhb5	Snx17	Sorting nexin 17	18.3	20.6	46.8	48.2	43.9	159.5	50.9		Tbc1d9	7.8	2.2	0.6	2.4	20.7	7.8	2.4	20.7	13.0	3.3	0.4						Eri1		Mrps28		Scd1				Prune2	6.1	-3.2	0.0	-2.9	6.1
	Etv1		Gpr62	Pcdhb6	Snx3	Sorting nexin 3	58.6	56.7	134.9	87.3	65.8	83.4	179.9		Tceal6	21.6	4.5	0.9	0.4	21.1	21.6	0.4	21.1	24.0	54.0	1.0						Erlin2		Mrps33		Scd2				Psat1	3.0	18.6	-10.0	-11.5	18.6
	Etv4		Gpr75	Pcdhb9	Snx5	Sorting nexin 5	31	15	56.2	60.9	33.3	132.8	53.4		Tcf19	11	1	0.3	2.9	2.7	11	2.9	2.7	36.7	3.8	4.1						Ermard		Mrps7		Scg2				Psmc2	-0.8	4.7	-0.9	-3.1	4.7
	Etv5		Gpr84	Pcdhga4	Snx6	Sorting nexin 6	17.8	15.7	25	35.9	29.3	27.6	34.1		Tcf7l1	3.1	5.5	1.4	10.3	0.7	5.5	10.3	0.7	2.2	0.5	7.9						Ermn		Mrto4		Scg3				Psmc5	1.0	1.8	-1.5	-1.2	1.8
	Etv6		Gpr89	Pcdhga8	Sod1	Superoxide dismutase 1, soluble (amyotrophic lateral sclerosis 1 (adult))	22.6	33.4	36.3	28.7	30	33.5	90.3		Tcf7l2	4.5	14	1	7.7	3	14	7.7	3	4.5	1.8	4.7						Ermp1		Msto1		Scg5				Psmd1	1.3	3.0	-3.0	-1.3	3.0
	Evc		Gprc5b	Pcdhgb1	Sort1	Sortilin 1	24.8	17.6	10.6	22.4	48.2	36.8	12.9		Tgfb1i1	3.4	0.6	0.4	1.2	3.6	3.4	1.2	3.6	8.5	2.8	0.9						Erp29		Mt1		Scn2a1				Psmd14	1.8	1.4	-0.2	-3.1	1.8
	Evi2a		Gpsm2	Pcdhgb6	Sox10	SRY (sex determining region Y)-box 10	0.1	3.3	147.1	132.6	103.3	0.5	0.1		Tgfb2	3.7	0.7	0.1	27.7	3.1	3.7	27.7	3.1	37.0	0.1	1.2						Esco2		Mt3		Scn3a				Psmd6	2.1	0.3	-0.7	-1.6	2.1
	Evi2a-evi2b		Gpt2	Pcmtd2	Sox8	SRY (sex determining region Y)-box 8	19.8	3.5	94.3	93.5	46.1	0.8	0.2		Tgfbi	2.2	1.4	2.1	0.4	0.5	2.2	0.4	0.5	1.0	5.5	4.4						Etnk1		Mtap		Scoc				Psph	-0.5	2.5	0.0	-2.1	2.5
	Evi2b		Gpx1	Pcolce	Spag9	Sperm associated antigen 9	143.3	39.1	74	50.2	24.4	6.9	46.5		Thbs3	0.4	4.7	9.7	4.8	7.2	9.7	4.8	7.2	0.0	2.0	1.3						Ets1		Mtch2		Scp2				Pstpip2	-2.4	2.4	0.0	0.0	2.4
	Evi5		Gpx3	Pcsk6	Sparc	Secreted protein, acidic, cysteine-rich (osteonectin)	111.7	23.2	260.7	44	73.3	2907.7	3497.2		Timp3	34.6	17.7	1.7	144.7	7.8	34.6	144.7	7.8	20.4	0.2	4.4						Etv1		Mtdh		Scrg1				Ptbp2	3.5	1.0	-1.4	-3.0	3.5
	Evi5l		Gpx4	Pcyt2	Sparcl1	SPARC-like 1 (mast9, hevin)	1768.3	74.4	359	30.5	38.2	20.6	626.2		Timp4	73.4	72.5	7.6	48.7	5.2	73.4	48.7	5.2	9.7	1.5	14.1						Etv4		Mthfd1		Sdc3				Ptdss1	3.1	1.5	-0.9	-3.7	3.1
	Exd2		Gpx7	Pde3b	Spcs1	Signal peptidase complex subunit 1 homolog (S. cerevisiae)	31.3	44.5	55.7	73.1	92.2	42.2	91.7		Tlcd1	27.3	4.3	3.1	125.6	5.7	27.3	125.6	5.7	8.8	0.2	4.8						Etv5		Mtmr1		Sdcbp				Ptgds	-13.1	27.8	-14.6	0.0	27.8
	Exoc4		Grap	Pde6d	Spns2	Spinster homolog 2 (Drosophila)	0.3	11	10	32.6	31.6	6.6	35.7		Tmbim1	8.5	99.1	155.1	28.2	6.2	155.1	28.2	6.2	0.1	5.5	25.0						Etv6		Mtmr10		Sdhb				Ptgfrn	4.6	0.0	0.0	-4.6	4.6
	Exoc6b		Grb14	Pde8a	Spop	Speckle-type POZ protein	24.3	47.3	24.4	50.4	60	12.1	28.7		Tmed8	7.9	5.9	1.5	5.9	8.9	7.9	5.9	8.9	5.3	1.3	0.9						Evi2a		Mtmr7		Sec11c				Ptk2	-1.7	6.1	-4.4	0.0	6.1
	Exog		Grhpr	Pdgfra	Sptlc1	Serine palmitoyltransferase, long chain base subunit 1	20.2	8.7	22.9	30.1	30.2	10.4	14.6		Tmem100	87.7	15.5	0.8	28.2	1.7	87.7	28.2	1.7	109.6	3.1	51.6						Evi2a-evi2b		Mtss1		Sec13				Ptp4a1	-2.1	3.1	-0.6	-0.5	3.1
	Exosc5		Gria3	Pdk3	Sqle	Squalene epoxidase	127.7	42.3	49.6	81.2	83.6	2.1	8		Tmem108	4.4	38.7	5.7	1.9	3.6	38.7	1.9	3.6	0.8	20.4	10.8						Evi5		Mtss1l		Sec61a1				Ptpdc1	-1.3	1.9	-0.6	0.0	1.9
	Exosc8		Gria4	Pdlim2	Sqstm1	Sequestosome 1	63.6	145.7	96	81.4	79.7	415.7	337.3		Tmem121	40.1	9.7	4.2	10.2	11.7	40.1	10.2	11.7	9.5	3.9	3.4						Exd2		Mum1l1		Sec61g				Ptplad1	5.3	0.6	-0.7	-5.2	5.3
	Expi		Grid1	Pdxdc1	Srcin1		1.1	32.6	3.4	55.1	73.6	2.9	0.2		Tmem123	5.3	38.8	38.7	8.7	3	38.8	8.7	3	0.1	4.5	12.9						Exoc3		Mvd		Secisbp2l				Ptplb	-2.0	2.0	0.0	0.0	2.0
	Ext2		Grik2	Pdxk	Srd5a1	Steroid-5-alpha-reductase, alpha polypeptide 1 (3-oxo-5 alpha-steroid delta 4-dehydrogenase alpha 1)	3.4	5.5	6.4	25.4	48.7	1.6	1.8		Tmem125	0.3	80.4	108.7	0.1	0.1	108.7	0.1	0.1	0.0	1087.0	1087.0						Exoc4		Mvk		Sel1l				Ptpn11	-3.1	5.0	-1.9	0.0	5.0
	Extl1		Grik3	Pdzrn4	Srebf2	Sterol regulatory element binding transcription factor 2	65.3	42.4	52.8	53.4	41.8	37	18.8		Tmem132c	2.4	0.6	0.1	0.1	0.6	2.4	0.1	0.6	24.0	24.0	4.0						Exoc6b		Mxd1		Sema3d				Ptpn13	-1.8	1.8	0.0	0.0	1.8
	Extl2		Grik4	Pea15a	Sri	Sorcin	12.4	12.7	23.4	34.6	43.8	18.1	67.3		Tmem132e	8.6	2	0.1	0.4	3.9	8.6	0.4	3.9	86.0	21.5	2.2						Exoc7		Mxd3		Sema4d				Ptpn4	3.1	-1.5	0.3	-1.9	3.1
	Eya1		Grin3a	Pecr	Srp14	Signal recognition particle 14kDa (homologous Alu RNA binding protein)	28.3	82.7	67.9	122.4	140.5	64.4	120.4		Tmem136	5.9	1.5	0.2	12.7	5.7	5.9	12.7	5.7	29.5	0.5	1.0						Exog		Mycl		Sema4f				Ptprd	-17.1	17.1	0.0	0.0	17.1
	Eya2		Grk5	Pepd	Srsf2		112.2	104.6	97.3	85.3	26.1	144	80.1		Tmem144	19	5.5	3.7	12.8	0.7	19	12.8	0.7	5.1	1.5	27.1						Exosc1		Myg1		Sema5a				Ptpre	2.4	-2.7	0.0	0.4	2.4
	F11r		Grlf1	Pex5l	Srsf6		110.8	62.5	65.5	73.8	22	57.2	47.2		Tmem151a	2.2	86.5	160.8	0.1	21.3	160.8	0.1	21.3	0.0	1608.0	7.5						Exosc2		Myo10		Sema6a				Ptprk	-1.4	3.2	-1.9	0.0	3.2
	F13a1		Gsbs	Pf4	Ssh3	Slingshot homolog 3 (Drosophila)	7.6	7.9	2.2	55.5	14.2	3.4	0.4		Tmem151b	10.5	2.9	4.6	2.3	13.7	10.5	2.3	13.7	2.3	4.6	0.8						Exosc7		Myo5a		Sema6d				Ptprm	1.6	-1.7	0.2	0.0	1.6
	F2r		Gsdmd	Pfn1	Ssna1	Sjogren syndrome nuclear autoantigen 1	10.7	17	22.8	34.4	45.9	16.6	32.5		Tmem164	8.5	3	0.7	22.8	14.3	8.5	22.8	14.3	12.1	0.4	0.6						Exosc8		Myo6		Sepp1				Ptprn	3.0	-3.0	0.0	0.0	3.0
	F3		Gsn	Pgap2	Ssr2	Signal sequence receptor, beta (translocon-associated protein beta)	40.3	39.7	88.7	78.5	52.1	73.9	134.9		Tmem176a	98.6	34.3	4.9	26.7	6.7	98.6	26.7	6.7	20.1	3.7	14.7						Extl2		Myrf		Sept15				Ptpro	3.8	-3.2	0.0	-0.5	3.8
	F630043A04Rik		Gspt1	Pgp	Ssr3	Signal sequence receptor, gamma (translocon-associated protein gamma)	125.7	56.6	105.2	134.7	64.9	25.4	151.8		Tmem176b	272.4	89.4	11.3	73.1	59.6	272.4	73.1	59.6	24.1	3.7	4.6						Eya1		Myt1		Sept2				Ptprs	10.6	-4.7	-0.7	-5.3	10.6
	Fa2h		Gss	Pgpep1	Ssr4	Signal sequence receptor, delta (translocon-associated protein delta)	26.2	34.1	48.5	56.5	46.3	115.6	103.1		Tmem194b	5.9	2.3	1.4	2.3	2.7	5.9	2.3	2.7	4.2	2.6	2.2						Eya2		N6amt2		Sept4				Ptprz1	25.9	-14.1	-11.8	0.0	25.9
	Faah		Gstm4	Phactr1	St13	Suppression of tumorigenicity 13 (colon carcinoma) (Hsp70 interacting protein)	39.1	52.9	69.6	52.5	23.6	46.9	45.6		Tmem196	6.8	1.3	0.1	0.3	2.4	6.8	0.3	2.4	68.0	22.7	2.8						Ezh1		Naa20		Sept7				Purb	2.2	-0.7	-0.7	-0.9	2.2
	Fabp5		Gstm5	Phactr3	St3gal4	ST3 beta-galactoside alpha-2,3-sialyltransferase 4	25.4	6.6	21.2	15.6	34.7	9.4	7.2		Tmem198	11.2	2.8	1.9	6	20.5	11.2	6	20.5	5.9	1.9	0.5						F2r		Naa25		Sept8				Pxdc1	6.4	0.0	-2.6	-3.9	6.4
	Fabp7		Gstm7	Phc2	Stard3	StAR-related lipid transfer (START) domain containing 3	12.7	7.1	19.7	19.8	35.4	94.2	32.9		Tmem2	3.6	26.9	4.1	2	3.2	26.9	2	3.2	0.9	13.5	8.4						F3		Naa38		Sepw1				Pycr2	-0.8	2.9	0.0	-2.0	2.9
	Fah		Gsto2	Phlda1	Stard3nl	STARD3 N-terminal like	14	24.2	30.7	46.9	48.7	23.6	29.6		Tmem35	35.1	10.6	0.8	2.6	25.9	35.1	2.6	25.9	43.9	13.5	1.4						Fa2h		Nabp2		Serbp1				Qdpr	-11.5	39.7	-14.3	-14.0	39.7
	Fahd2a		Gstp1	Phlda3	Stmn1	Stathmin 1/oncoprotein 18	12.1	459.7	28.6	43	171.3	17.2	73.9		Tmem40	2.6	8.8	1.9	0.6	0.5	8.8	0.6	0.5	1.4	14.7	17.6						Fabp5		Nacad		Serinc3				Qpct	9.0	-2.9	0.0	-6.2	9.0
	Faim		Gstp2	Phldb1	Stmn3	Stathmin-like 3	8.2	415.7	126.3	32.5	32.4	14.1	7.7		Tmem44	5.5	1.7	0.5	33.9	5.1	5.5	33.9	5.1	11.0	0.2	1.1						Fabp7		Nacc2		Serinc5				R3hcc1l	-1.4	2.9	-0.1	-1.4	2.9
	Faim2		Gstt1	Phldb3	Stmn4	Stathmin-like 4	1.2	147.5	52.8	114.5	350.6	3.6	1.4		Tmem63a	3.6	41.8	111.5	3.8	0.2	111.5	3.8	0.2	0.0	29.3	557.5						Fads1		Nalcn		Serpinb1a				R3hdm1	1.5	1.0	-0.9	-1.7	1.5
	Fam100b		Gsx1	Phospho1	Strap	Serine/threonine kinase receptor associated protein	35.1	46.4	55.5	57.7	23.7	17.5	46.4		Tmem86a	32.5	15.2	2.1	6	4.1	32.5	6	4.1	15.5	5.4	7.9						Fads2		Nans		Serpine2				Rab11a	4.2	-2.6	-1.1	-0.4	4.2
	Fam102a		Gsx2	Phyhd1	Stx12	Syntaxin 12	25.3	53.8	44.8	56.6	37.6	12.3	85.6		Tmem86b	4.6	5.2	1.3	9.7	5.4	5.2	9.7	5.4	3.5	0.5	1.0						Fah		Nap1l5		Serpinf1				Rab18	1.3	2.2	0.6	-4.0	2.2
	Fam102b		Gtf2e1	Pid1	Stx6	Syntaxin 6	8.9	14.4	25.1	26.5	57.2	41.5	50.4		Tmem88b	3.9	125.5	197.4	0.3	0.3	197.4	0.3	0.3	0.0	658.0	658.0						Faim2		Nars		Serping1				Rab23	-1.7	1.7	0.0	0.0	1.7
	Fam105a		Gtf2f2	Pigf	Suclg1	Succinate-CoA ligase, GDP-forming, alpha subunit	33.6	24.4	49.4	35.9	30.4	23.8	48.8		Tmem8c	0.4	0.8	0.2	0.1	0.2	0.8	0.1	0.2	2.0	8.0	4.0						Fam102a		Nasp		Serpinh1				Rab2b	1.7	1.7	-1.4	-2.1	1.7
	Fam107a		Gtf2h1	Pigq	Sulf2	Sulfatase 2	1.3	15.3	262.5	197.6	50.9	7.6	0.4		Tmem90b	4.8	0.6	0.4	0.2	3	4.8	0.2	3	12.0	24.0	1.6						Fam102b		Nav1		Setd8				Rab33b	-0.3	4.0	-0.9	-2.7	4.0
	Fam107b		Gtf3a	Pigyl	Susd4	Sushi domain containing 4	2	10.5	43.6	53.6	5	1.3	0.8		Tmem98	6.6	25.7	36.6	5.3	1.6	36.6	5.3	1.6	0.2	6.9	22.9						Fam107a		Nav2		Sez6l				Rab40c	-1.2	4.0	0.0	-2.7	4.0
	Fam108a		Gtf3c6	Pigz	Sv2a	Synaptic vesicle glycoprotein 2A	2.8	95.5	23.1	93.9	100.5	4.5	0.6		Tmod1	6.3	13.2	29.2	0.2	0.6	29.2	0.2	0.6	0.2	146.0	48.7						Fam107b		Ncald		Sez6l2				Rab4a	-3.5	3.5	0.0	0.0	3.5
	Fam108b		Gtl3	Pik3ap1	Swi5		33.5	69.5	63.2	81.1	71.8	40.5	63.4		Tmprss5	0.1	4.8	1.5	0.2	0.1	4.8	0.2	0.1	0.1	24.0	48.0						Fam110a		Ncam1		Sf3b1				Rab6b	-0.1	3.1	-3.1	0.0	3.1
	Fam110a		Gtpbp5	Pik3cg	Syf2	SYF2 homolog, RNA splicing factor (S. cerevisiae)	30.2	20.9	32.8	37.1	37	40.4	60.7		Tnfaip6	12.2	6.8	16.6	13.8	1	16.6	13.8	1	0.7	1.2	16.6						Fam111a		Ncam2		Sf3b2				Rabgap1l	2.2	0.0	0.1	-2.2	2.2
	Fam110b		Gucy1b2	Pik3r3	Syngr2	Synaptogyrin 2	10.3	1.5	14.5	22.4	29.4	293.8	38.2		Tnfrsf1a	26.9	6	0.6	11.6	1.6	26.9	11.6	1.6	44.8	2.3	16.8						Fam114a1		Ncan		Sfpq				Racgap1	1.6	-1.1	0.0	-0.6	1.6
	Fam111a		Gucy2f	Pim3	Sypl		15.6	5.6	11.2	36.2	41.3	8.3	44.4		Tnfrsf21	30.5	33.2	9	14.7	40.2	33.2	14.7	40.2	3.4	2.3	0.8						Fam120c		Ncapd2		Sfrs18				Ralgps1	-1.4	4.4	0.0	-2.9	4.4
	Fam114a1		Guk1	Pink1	Sys1		13.7	13.2	24.3	33.9	46.8	29.2	21.8		Tnfsf12	9.9	2.2	0.5	2.9	2.3	9.9	2.9	2.3	19.8	3.4	4.3						Fam122b		Ncapd3		Sgk1				Ralgps2	2.4	-1.6	0.4	-1.1	2.4
	Fam118b		Gusb	Pip4k2a	Syt11	Synaptotagmin XI	138.6	109.9	160.7	334.6	276	3.8	1.4		Tnni1	0.3	8.7	10.8	0.1	0.1	10.8	0.1	0.1	0.0	108.0	108.0						Fam126a		Ncapg		Sh3bgrl3				Ramp1	10.1	-4.1	-2.5	-3.5	10.1
	Fam122b		Gyg	Pkd2l1	Taldo1	Transaldolase 1	18.6	27	61.5	275.1	348.9	110.1	108.3		Tnr	111.4	158.6	5	0.7	3.4	158.6	0.7	3.4	22.3	226.6	46.6						Fam126b		Ncapg2		Sh3bp4				Rap1gap	4.5	-4.5	0.0	0.0	4.5
	Fam129b		Gypa	Pkdcc	Tbc1d14	TBC1 domain family, member 14	9.2	16.6	36.2	54.5	50.4	32.6	45		Tor3a	7.7	1.6	0.7	8.5	0.6	7.7	8.5	0.6	11.0	0.9	12.8						Fam134a		Ncaph		Sh3bp5				Rap1gds1	1.4	6.3	-4.8	-3.0	6.3
	Fam131b		Gypc	Pkp4	Tbc1d9b	TBC1 domain family, member 9B (with GRAM domain)	11.1	12.2	20.2	33.7	105.9	26.6	17		Tox	10.8	3.2	0.4	6.8	5.3	10.8	6.8	5.3	27.0	1.6	2.0						Fam134b		Ncdn		Sh3gl3				Rapgef1	4.0	-1.4	-0.8	-1.7	4.0
	Fam134b		H1f0	Pla2g16	Tbcb	Tubulin folding cofactor B	14.7	43.8	37.3	41.5	43.2	32.2	36		Tox3	15.4	5.9	0.5	4.9	8.9	15.4	4.9	8.9	30.8	3.1	1.7						Fam136a		Nckap1		Sh3glb1				Raph1	1.6	-1.2	0.0	-0.3	1.6
	Fam135b		H2-Ab1	Pla2g4a	Tceb2	Transcription elongation factor B (SIII), polypeptide 2 (18kDa, elongin B)	21.8	57.1	50.3	57.3	59.5	41.8	77.3		Tpd52	4.6	46.9	50.5	3.6	15	50.5	3.6	15	0.1	14.0	3.4						Fam13c		Ncln		Sh3kbp1				Rars	3.4	-2.7	-0.3	-0.5	3.4
	Fam136a		H2afj	Plau	Tcf25	Transcription factor 25 (basic helix-loop-helix)	100.4	136.4	71.9	69.3	59.9	73	55.9		Tppp	15.7	190.5	158.7	0.2	10.2	190.5	0.2	10.2	0.1	952.5	18.7						Fam163a		Ncoa1		Shfm1				Rasa2	2.1	-1.8	0.3	-0.6	2.1
	Fam13c		H2afv	Plcb2	Tcp1	T-complex 1	29	49.6	49.6	52.3	34.2	27.2	61.5		Tppp3	5.4	64.2	215.7	7.9	12.7	215.7	7.9	12.7	0.0	27.3	17.0						Fam168a		Ncoa4		Shroom2				Rasal1	-4.2	4.2	0.0	0.0	4.2
	Fam149a		H2afx	Plcg2	Tcta	T-cell leukemia translocation altered gene	10.2	18.6	12	29.7	36.7	8.8	18.5		Tprn	2.8	45.3	73.8	2.2	5.3	73.8	2.2	5.3	0.0	33.5	13.9						Fam171a1		Ncor2		Sirt2				Rasal2	-0.8	2.5	0.0	-1.6	2.5
	Fam155a		H2-D1	Pld4	Tecr		129.2	122.6	131.6	219.1	278.2	94.3	55.7		Traf3	9.2	4.4	2.9	12	12.9	9.2	12	12.9	3.2	0.8	0.7						Fam171b		Ndc80		Slain1				Rasgrp3	-6.4	12.1	-5.8	0.0	12.1
	Fam163a		H2-DMa	Plek	Tex264	Testis expressed 264	19.1	38.7	28.8	33.2	39.4	35.5	25.1		Traf3ip3	0.4	0.1	0.1	0.1	0.1	0.4	0.1	0.1	4.0	4.0	4.0						Fam173a		Nde1		Slc12a2				Rassf4	-6.3	2.0	0.0	4.3	2.0
	Fam165b		H2-M3	Plekha1	Tgfa	Transforming growth factor, alpha	5.2	3.8	52	55.4	31.9	15.8	16.1		Traf4	110.8	63.2	5.6	23	13.1	110.8	23	13.1	19.8	4.8	8.5						Fam174a		Ndfip1		Slc12a5				Rbbp5	0.8	1.8	-0.6	-2.0	1.8
	Fam169a		H2-Ob	Plekha2	Thra	Thyroid hormone receptor, alpha (erythroblastic leukemia viral (v-erb-a) oncogene homolog, avian)	27.4	181.9	91	261	179.4	23	17.9		Trerf1	3.4	1.2	0.3	5.8	3.9	3.4	5.8	3.9	11.3	0.6	0.9						Fam177a_loc1		Ndnl2		Slc16a1				Rbbp9	2.1	0.9	-0.3	-2.6	2.1
	Fam173b		H2-Q6	Plekhb1	Timm13	Translocase of inner mitochondrial membrane 13 homolog (yeast)	10.2	23.2	23.7	28.2	29.6	34.8	37.5		Trf	27.5	414.8	1914	0.8	0.8	1914	0.8	0.8	0.0	2392.5	2392.5						Fam188a		Ndrg2		Slc1a1				Rbl2	-1.4	4.0	-1.7	-0.8	4.0
	Fam174a		H2-T10	Plekhg3	Timm8b	Translocase of inner mitochondrial membrane 8 homolog B (yeast)	15.2	45.7	33	48.3	53.8	39.8	47.2		Trib1	13.5	2.8	1.5	14.4	9.2	13.5	14.4	9.2	9.0	0.9	1.5						Fam193b		Ndrg3		Slc1a2				Rbm18	1.8	1.2	-0.2	-2.7	1.8
	Fam174b		H2-T22	Plekhh1	Timp2	TIMP metallopeptidase inhibitor 2	21.2	142.2	51	61.5	31.9	106.5	2.5		Trib2	38	16.3	1.1	77.3	13.5	38	77.3	13.5	34.5	0.5	2.8						Fam19a1		Ndufa1		Slc1a3				Rbmx	2.6	0.1	0.0	-2.8	2.6
	Fam176a		H2-T23	Plin3	Timp4	TIMP metallopeptidase inhibitor 4	48.7	5.2	73.4	72.5	7.6	1.8	0.3		Tril	45.7	17	2.3	145.5	7.3	45.7	145.5	7.3	19.9	0.3	6.3						Fam19a2		Ndufa12		Slc22a17				Rcan2	-3.4	13.9	-10.5	0.0	13.9
	Fam176b		H47	Plk1	Tjap1	Tight junction associated protein 1 (peripheral)	18.5	5.3	13.8	54.7	32.4	14	11.4		Trim25	5	1.9	0.3	1.9	0.7	5	1.9	0.7	16.7	2.6	7.1						Fam208a		Ndufa13		Slc22a23				Rcbtb1	-3.5	15.6	-5.2	-7.0	15.6
	Fam177a		Hadh	Pllp	Tkt	Transketolase (Wernicke-Korsakoff syndrome)	51	30.7	58.3	85.5	78	47.4	40.6		Trim36	0.6	7	9.3	0.8	7	9.3	0.8	7	0.1	11.6	1.3						Fam21		Ndufa4		Slc22a6				Rchy1	0.2	2.0	-0.1	-2.1	2.0
	Fam178b		Hagh	Plp1	Tm2d2	TM2 domain containing 2	23.5	33.1	56.3	50.1	44.9	37.3	36.7		Trim59	5.4	19.7	21.9	5.4	3.2	21.9	5.4	3.2	0.2	4.1	6.8						Fam212b		Ndufa5		Slc24a2				Rcn1	2.7	-4.8	6.5	-4.5	2.7
	Fam180a		Hapln2	Plxnb3	Tm7sf2	Transmembrane 7 superfamily member 2	91.5	17.6	12.4	38	41.5	3.8	8.6		Trim62	14.7	6.9	1.7	12.5	11.7	14.7	12.5	11.7	8.6	1.2	1.3						Fam213a		Ndufa8		Slc24a5				Rcn2	2.2	-3.3	3.4	-2.3	2.2
	Fam181a		Has2as	Pmel	Tm7sf3	Transmembrane 7 superfamily member 3	24.6	10.3	63.6	95.6	46.5	8.4	19.7		Trim67	5.9	1	0.1	0.1	11.8	5.9	0.1	11.8	59.0	59.0	0.5						Fam213b		Ndufa9		Slc25a1				Reep1	3.9	-3.9	0.0	0.0	3.9
	Fam181b		Havcr2	Pmf1	Tm9sf2	Transmembrane 9 superfamily member 2	65.9	31.2	62.4	53.4	29	24.3	56.9		Trim9	21.8	3.7	3.2	232.6	25.8	21.8	232.6	25.8	6.8	0.1	0.8						Fam214a		Ndufab1		Slc25a12				Reep2	1.7	-1.7	0.0	0.0	1.7
	Fam184a		Hax1	Pnlip	Tmbim1	Transmembrane BAX inhibitor motif containing 1	28.2	6.2	8.5	99.1	155.1	17.4	16.4		Trio	15.2	25.4	1.6	12.1	10.8	25.4	12.1	10.8	9.5	2.1	2.4						Fam222b		Ndufaf2		Slc25a17				Rev3l	4.2	-1.6	0.0	-2.6	4.2
	Fam188a		Hck	Poc1b	Tmbim4	Transmembrane BAX inhibitor motif containing 4	30.1	20.1	55	57.3	55	54.9	47.5		Trnp1	7.4	2.6	8.4	0.1	15	8.4	0.1	15	0.9	84.0	0.6						Fam3c		Ndufaf3		Slc25a3				Rffl	-4.2	8.3	0.0	-4.0	8.3
	Fam189a2		Hcls1	Podn	Tmbim6		141.6	77.8	270.3	211.8	222	425.4	167.6		Tsc22d1	184.1	86.9	30.4	160.6	190.8	184.1	160.6	190.8	6.1	1.1	1.0						Fam43b		Ndufaf7		Slc25a38				Rftn1	-4.6	4.6	0.0	0.0	4.6
	Fam192a		Hcn2	Pold2	Tmcc2	Transmembrane and coiled-coil domain family 2	2.3	21	12	58.1	71.6	6.4	0.7		Tshz2	3.9	0.7	0.2	0.2	5.6	3.9	0.2	5.6	19.5	19.5	0.7						Fam46a		Ndufb11		Slc2a1				Rftn2	2.6	-2.6	0.0	0.0	2.6
	Fam195b		Hddc3	Pold4	Tmcc3	Transmembrane and coiled-coil domain family 3	10.8	1.5	14.6	53.8	38	41.9	19.9		Tshz3	3.9	1.1	0.2	0.7	1.3	3.9	0.7	1.3	19.5	5.6	3.0						Fam49a		Ndufb3		Slc35a2				Rgcc	7.5	-9.1	-0.4	1.9	7.5
	Fam196b		Hdhd2	Poll	Tmed2	Transmembrane emp24 domain trafficking protein 2	41.5	31.4	51.3	72.4	44	41.6	58.4		Tspan12	29.4	15.4	3	30.8	4.2	29.4	30.8	4.2	9.8	1.0	7.0						Fam53b		Ndufb4		Slc35b2				Rhobtb3	0.0	1.6	-1.7	0.0	1.6
	Fam198b		Heatr3	Polr1d	Tmed7	Transmembrane emp24 protein transport domain containing 7	53.3	33.8	68.6	67.6	33	20.4	45.9		Tspan13	94.1	19.5	2.7	18.1	61.4	94.1	18.1	61.4	34.9	5.2	1.5						Fam57a		Ndufb6		Slc38a2				Rhot1	-0.9	2.5	-0.5	-1.2	2.5
	Fam19a1		Heatr5a	Pomgnt1	Tmed9	Transmembrane emp24 protein transport domain containing 9	46.1	44.2	86.2	73	38.4	99.1	93.6		Tspan14	13.6	21.2	37.8	35	18.6	37.8	35	18.6	0.4	1.1	2.0						Fam63a		Ndufb7		Slc3a2				Rhou	-6.2	6.2	0.0	0.0	6.2
	Fam19a2		Hebp1	Pop5	Tmeff1	Transmembrane protein with EGF-like and two follistatin-like domains 1	11.4	57.3	43	77.9	81.1	0.2	12.8		Tspan15	4.6	72.3	70.1	5.7	0.9	72.3	5.7	0.9	0.1	12.7	80.3						Fam63b		Ndufb8		Slc43a2				Rhpn2	-2.9	2.9	0.0	0.0	2.9
	Fam19a4		Hexa	Postn	Tmeff2	Transmembrane protein with EGF-like and two follistatin-like domains 2	0.3	6	20.5	126.7	181	0.2	0.1		Tspan2	24.8	578.2	550.2	0.5	10.8	578.2	0.5	10.8	0.0	1156.4	53.5						Fam64a		Ndufc2		Slc44a1				Rictor	2.4	0.4	0.5	-3.2	2.4
	Fam19a5		Hexb	Pou3f1	Tmem100	Transmembrane protein 100	28.2	1.7	87.7	15.5	0.8	8	4.3		Tspan4	11	4.1	1.4	1.3	5.4	11	1.3	5.4	7.9	8.5	2.0						Fam69b		Ndufs4		Slc48a1				Rif1	0.1	2.3	-0.6	-1.8	2.3
	Fam213b		Hfe	Ppap2c	Tmem111	Transmembrane protein 111	49.3	25	56.6	71	52.4	50.8	68.5		Tspan6	84.2	55.6	13.4	27.9	28.2	84.2	27.9	28.2	6.3	3.0	3.0						Fam73a		Ndufs7		Slc5a3				Rilpl1	-1.3	2.8	0.0	-1.5	2.8
	Fam214a		Hhatl	Ppapdc1a	Tmem123	Transmembrane protein 123	8.7	3	5.3	38.8	38.7	10.7	113.9		Tspyl3	4.5	1.5	0.5	1.1	10.6	4.5	1.1	10.6	9.0	4.1	0.4						Fam89a		Ndufs8		Slc6a1				Rimklb	1.7	-1.7	0.0	0.0	1.7
	Fam3a		Hhex	Ppbp	Tmem125	Transmembrane protein 125	0.1	0.1	0.3	80.4	108.7	0.2	0.1		Ttc28	3.6	1.2	0.2	3.8	7.9	3.6	3.8	7.9	18.0	0.9	0.5						Fam96a		Ndufv1		Slc6a13				Rin2	2.0	-3.0	0.6	0.4	2.0
	Fam3c		Hhip	Ppdpf	Tmem128	Transmembrane protein 128	23.5	26.5	30.1	44.1	40.5	13.6	49.5		Ttc7b	13.2	7.1	6.6	7	16.9	13.2	7	16.9	2.0	1.9	0.8						Fam98a		Ndufv2		Slc6a6				Rit2	2.6	-2.6	0.0	0.0	2.6
	Fam43a		Hibadh	Ppfibp1	Tmem134	Transmembrane protein 134	11.5	6.3	16.7	26.4	41.9	23.6	31.9		Ttc9	11.9	4.5	5.6	2.6	19	11.9	2.6	19	2.1	4.6	0.6						Fan1		Ndufv3		Slc6a8				Rnf103	-1.5	2.4	-0.8	0.0	2.4
	Fam46c		Hic1	Ppib	Tmem141	Transmembrane protein 141	1.9	4	9	130.3	132.9	27.6	3.7		Ttc9b	25.1	7.1	14.6	2.3	55.6	25.1	2.3	55.6	1.7	10.9	0.5						Fanca		Necap2		Slc6a9				Rnf114	-1.8	2.2	-1.7	1.4	2.2
	Fam49a		Higd2a	Ppie	Tmem147	Transmembrane protein 147	36.4	36.3	72.5	74.3	58.2	41.1	54.9		Ttll7	4.9	30.8	35	0.9	10.2	35	0.9	10.2	0.1	38.9	3.4						Fancc		Negr1		Slc7a11				Rnf122	1.6	0.3	0.0	-1.9	1.6
	Fam53a		Hint2	Ppm1f	Tmem14c	Transmembrane protein 14C	21.1	17.9	33.8	42.5	40.7	44.6	94.4		Ttyh2	1.9	71.6	102.5	20.7	1.7	102.5	20.7	1.7	0.0	5.0	60.3						Far1		Nell2		Slc8a1				Rnf128	2.3	-2.4	0.0	0.0	2.3
	Fam53b		Hint3	Ppm1l	Tmem151a	Transmembrane protein 151A	0.1	21.3	2.2	86.5	160.8	2.2	0.2		Tub	34.3	24.1	2.1	1	25.4	34.3	1	25.4	16.3	34.3	1.4						Farp1		Neo1		Slc9a3r2				Rnf14	0.8	1.8	0.9	-3.4	1.8
	Fam57a		Hip1	Ppp1r14a	Tmem159	Transmembrane protein 159	0.3	2.4	3.8	50.8	46.3	14.9	26.1		Tubb2b	164.5	238.6	40	267.5	580.2	238.6	267.5	580.2	4.1	0.9	0.4						Fasn		Nes		Slco3a1				Rnf167	-0.6	2.7	0.2	-2.4	2.7
	Fam57b		Hip1r	Ppp1r14b	Tmem163	Transmembrane protein 163	0.3	77	47.5	277.4	96.6	0.5	0.5		Tubb6	6.1	1.5	2.9	4.6	1.8	6.1	4.6	1.8	2.1	1.3	3.4						Fat1		Neu4		Slk				Rnf20	-0.7	4.3	-1.3	-2.2	4.3
	Fam58b		Hipk2	Ppp1r14c	Tmem176a	Transmembrane protein 176A	26.7	6.7	98.6	34.3	4.9	146.6	21.2		Ube2l6	7.5	1	1.2	1.2	0.8	7.5	1.2	0.8	6.3	6.3	9.4						Fau		Neurl1b		Sltm				Rnf220	-2.2	8.0	-2.3	-3.6	8.0
	Fam5b		Hist1h1c	Ppp1r16b	Tmem176b	Transmembrane protein 176B	73.1	59.6	272.4	89.4	11.3	313.7	92.6		Ugdh	73.8	16.4	1.5	14	10.2	73.8	14	10.2	49.2	5.3	7.2						Fbln1		Nf1		Smad7				Rnf34	-1.1	1.9	0.0	-0.8	1.9
	Fam5c		Hist1h1e	Ppp1r3b	Tmem179	Transmembrane protein 179	0.2	21.5	81.3	15	2.2	2.7	0.4		Uhrf1	8.2	0.9	0.1	3.7	0.8	8.2	3.7	0.8	82.0	2.2	10.3						Fbn2		Nfasc		Smarca2				Rnpep	-2.9	2.8	-3.0	3.1	2.8
	Fam63a		Hist1h2bc	Ppp2r3a	Tmem189	Transmembrane protein 189	15.3	17.4	16.1	57.1	88.8	63.9	13.5		Unc119	29.9	15	3	14.7	62.3	29.9	14.7	62.3	10.0	2.0	0.5						Fbxl3		Nfia		Smco3				Rnpepl1	-0.2	3.0	-1.8	-0.9	3.0
	Fam64a		Hist1h2be	Ppp4r4	Tmem205		12.7	7	17.2	32.5	39.1	4.5	17.2		Unc13a	5	1.6	1.7	1.6	20.2	5	1.6	20.2	2.9	3.1	0.2						Fbxl5		Nfib		Smim13				Rpa1	-0.9	2.7	0.0	-1.7	2.7
	Fam69b		Hist1h2bg	Pppde2	Tmem208		21.5	20.9	35.1	42.5	38.6	33	41.3		Unc13c	3	1.3	1.5	2	1	3	2	1	2.0	1.5	3.0						Fbxo21		Nfix		Smim15				Rps6ka5	-2.2	3.8	0.0	-1.6	3.8
	Fam69c		Hist1h2bk	Prdx1	Tmem223		28.2	29.6	70.1	64.8	56.9	38.2	77.5		Unc5a	3.9	0.7	0.6	0.1	14	3.9	0.1	14	6.5	39.0	0.3						Fbxo25		Nfkbib		Snap25				Rras2	1.7	-1.0	0.0	-0.8	1.7
	Fam70a		Hist1h2bl	Prelid2	Tmem30a	Transmembrane protein 30A	46.5	70.8	70.2	78.6	42.3	14	57.2		Unc5b	0.6	31.3	54	0.7	21.3	54	0.7	21.3	0.0	77.1	2.5						Fbxo28		Nfrkb		Snap47				Rrm1	2.4	0.1	-1.4	-1.1	2.4
	Fam70b		Hist1h4h	Prelp	Tmem50a	Transmembrane protein 50A	23.7	49.4	64.2	60.1	78	144.8	126.7		Usp24	37.7	9.4	1.5	20.7	9.8	37.7	20.7	9.8	25.1	1.8	3.8						Fbxo3		Nfu1		Snap91				Rsrc1	-1.1	2.6	0.0	-1.5	2.6
	Fam73a		Hist1h4i	Prickle1	Tmem50b	Transmembrane protein 50B	35.2	32.6	38	52.1	49	23.1	14.3		Usp30	9.8	23.1	33.8	9.2	9.7	33.8	9.2	9.7	0.3	3.7	3.5						Fbxo32		Ngfrap1		Snhg11				Rtkn	-1.1	6.0	-5.0	0.0	6.0
	Fam82a1		Hist2h3c1	Prim1	Tmem59	Transmembrane protein 59	109.4	89.5	162.8	178.7	144.5	148.2	232.8		Usp31	3.8	3.4	3.4	2.7	5.4	3.8	2.7	5.4	1.1	1.4	0.7						Fbxo5		Nhlrc2		Snhg9				Rtkn2	-3.0	3.0	0.0	0.0	3.0
	Fam82a2		Hist2h3c2-ps	Prim2	Tmem63a	Transmembrane protein 63A	3.8	0.2	3.6	41.8	111.5	120.9	14.2		Usp54	11.1	17.9	32.2	15.5	3.6	32.2	15.5	3.6	0.3	2.1	8.9						Fbxo7		Nhp2		Snord49b				Rtn1	29.6	-11.9	-6.3	-11.4	29.6
	Fam83d		Hist3h2ba	Prima1	Tmem63b	Transmembrane protein 63B	48.6	48	63.9	90.7	64.9	7.5	12.5		Ust	11.9	100.3	15.3	0.3	20.3	100.3	0.3	20.3	0.8	334.3	4.9						Fbxo8		Nhsl2		Snrpd1				S100b	11.1	-3.3	-7.8	0.0	11.1
	Fam89a		Hjurp	Prkcq	Tmem66	Transmembrane protein 66	103.8	126	121.7	127.2	119.8	278.4	219.8		Vcam1	27.1	3.1	0.9	190.7	7.5	27.1	190.7	7.5	30.1	0.1	3.6						Fbxw11		Nim1		Snrpd3				S1pr2	2.0	-3.2	1.4	-0.1	2.0
	Fam96a		Hk3	Prkcz	Tmem85	Transmembrane protein 85	23.5	44.4	38.7	42.2	36.1	18.5	39.8		Vcan	161	86.1	1.8	30.7	10.1	161	30.7	10.1	89.4	5.2	15.9						Fcgr3		Nipa1		Snrpe				S1pr5	-16.8	16.8	0.0	0.0	16.8
	Fam96b		Hltf	Prkg1	Tmem88b		0.3	0.3	3.9	125.5	197.4	0.2	0.4		Vim	22.5	2.7	1.5	63.1	11.3	22.5	63.1	11.3	15.0	0.4	2.0						Fcgrt		Nipal3		Snrpg				Sae1	2.1	-0.3	-0.4	-1.5	2.1
	Fan1		Hmbs	Prkg2	Tmem9	Transmembrane protein 9	36	29	77.4	32.8	7.1	18.7	25.7		Vps13b	4.1	3.7	1.2	3.9	2.5	4.1	3.9	2.5	3.4	1.1	1.6						Fcho2		Nipsnap3b		Snurf				Sall1	-1.2	3.0	0.0	-1.7	3.0
	Fanca		Hmgcl	Prokr1	Tmem98	Transmembrane protein 98	5.3	1.6	6.6	25.7	36.6	1.7	75.5		Vps37b	25.2	55	18.4	49.6	24.2	55	49.6	24.2	1.4	1.1	2.3						Fchsd2		Nit2		Snw1				Sar1b	2.7	-0.1	-2.1	-0.4	2.7
	Fancb		Hmgn1	Prom1	Tmem9b	TMEM9 domain family, member B	36.6	23.6	77.2	115.5	102.2	47.1	39.1		Vstm2a	11.6	2	0.3	0.6	37.2	11.6	0.6	37.2	38.7	19.3	0.3						Fcor		Nkain4		Snx30				Sbf2	2.3	-1.0	0.0	-1.4	2.3
	Fancd2		Hmgxb3	Pros1	Tmod1	Tropomodulin 1	0.2	0.6	6.3	13.2	29.2	2.5	0.2		Vstm2b	43.1	7	1.2	0.2	18.1	43.1	0.2	18.1	35.9	215.5	2.4						Fdft1		Nkiras1		Snx5				Sc5d	-3.1	10.9	-3.7	-4.0	10.9
	Far1		Hmha1	Prps2	Tmsb4x	Thymosin, beta 4, X-linked	188.9	779.3	723.6	732.5	1265.1	3852.9	7598.2		Vwc2	3.8	1.1	0.2	0.1	7.7	3.8	0.1	7.7	19.0	38.0	0.5						Fdps		Nkx2-2		Sod1				Scamp2	2.8	-2.9	-1.0	1.0	2.8
	Farp1		Hmmr	Prpsap1	Tnr	Tenascin R (restrictin, janusin)	0.7	3.4	111.4	158.6	5	0.1	0.1		Wdfy2	4.1	7.3	4.1	4	2.3	7.3	4	2.3	1.0	1.8	3.2						Fech		Nlgn1		Soga3				Scamp4	-1.9	5.8	-1.1	-2.9	5.8
	Farp2		Hmox1	Prr15	Tns3	Tensin 3	21.4	2.2	29.4	104.9	28.2	24.2	2		Wdhd1	4.7	1.1	0.2	2.2	1	4.7	2.2	1	23.5	2.1	4.7						Fen1		Nlgn2		Son				Scamp5	6.9	5.0	-4.5	-7.5	6.9
	Fat4		Hmox2	Prr16	Tomm20	Translocase of outer mitochondrial membrane 20 homolog (yeast)	24.5	45.7	33	54.9	34	44.3	79		Wdr91	7.4	16.6	17.6	19.3	9.2	17.6	19.3	9.2	0.4	0.9	1.9						Fermt2		Nlk		Sort1				Scap	-0.6	3.3	0.2	-2.8	3.3
	Fbln1		Hn1l	Prr18	Tomm22	Translocase of outer mitochondrial membrane 22 homolog (yeast)	16.8	28.2	32.9	42.4	36	27.7	31.2		Wnt3	0.3	4.2	6.6	0.6	0.5	6.6	0.6	0.5	0.0	11.0	13.2						Fez1		Nme1		Sox10				Scarb2	-4.3	5.8	-5.1	3.6	5.8
	Fbln2		Homer3	Prr5l	Tomm6		15.2	29.7	29.7	43.4	50.7	49.7	44.6		Wnt7a	18.4	2.7	0.6	38.9	5.1	18.4	38.9	5.1	30.7	0.5	3.6						Fez2		Nme3		Sox2				Sccpdh	-4.0	22.1	-8.0	-10.1	22.1
	Fbln5		Hpgd	Prrg1	Tor1aip2	Torsin A interacting protein 2	24	16	29.5	40	33.1	21.6	33.1		Wnt7b	21.6	3.5	0.9	15.5	29	21.6	15.5	29	24.0	1.4	0.7						Fgd1		Nmnat2		Sox2ot				Scd1	-4.3	6.4	-2.2	0.0	6.4
	Fbln7		Hpgds	Prss23	Tpd52	Tumor protein D52	3.6	15	4.6	46.9	50.5	16.2	31.2		X99384	5.2	0.9	1.1	3.6	3.4	5.2	3.6	3.4	4.7	1.4	1.5						Fgf1		Nmral1		Sox4				Scg3	3.8	-3.8	0.0	0.0	3.8
	Fbn1		Hps5	Prss32	Tpi1	Triosephosphate isomerase 1	39.7	84.2	55	45.9	67.6	95.1	73.5		Xpr1	23.5	14	1	23.6	22.7	23.5	23.6	22.7	23.5	1.0	1.0						Fgf11		Nmt1		Sox6				Scg5	3.6	-3.6	0.0	0.0	3.6
	Fbn2		Hr	Prss41	Tpm1	Tropomyosin 1 (alpha)	12.4	29.3	140.4	37	17.9	4.6	108.5		Xrcc3	1.4	6.2	11.5	4.2	1.7	11.5	4.2	1.7	0.1	2.7	6.8						Fgfr1		Noc2l		Sox8				Scrg1	11.8	-11.8	0.0	0.0	11.8
	Fbp1		Hrasls	Prtg	Tppp	Tubulin polymerization promoting protein	0.2	10.2	15.7	190.5	158.7	7.3	0.3		Xrcc6bp1	3.8	1.7	0.5	3.2	1.9	3.8	3.2	1.9	7.6	1.2	2.0						Fgfr2		Nop56		Spag9				Sdc3	15.6	-18.0	3.3	-0.8	15.6
	Fbxl14		Hs1bp3	Psenen	Tppp3	Tubulin polymerization-promoting protein family member 3	7.9	12.7	5.4	64.2	215.7	1.8	8.9		Xylt1	62.5	17.6	0.4	19.2	3.8	62.5	19.2	3.8	156.3	3.3	16.4						Fgfr3		Notch1		Sparc				Sdccag3	-0.3	2.3	0.0	-2.0	2.3
	Fbxl5		Hs3st1	Psmb8	Tprgl		35	67.4	55.4	74.7	89.6	65.4	100.8		Ypel2	2.2	15.2	18.2	1.3	5	18.2	1.3	5	0.1	14.0	3.6						Fgfrl1		Nova1		Sparcl1				Sdf2	1.7	-2.0	2.2	-2.0	1.7
	Fbxo10		Hscb	Psmb9	Tprn		2.2	5.3	2.8	45.3	73.8	3.3	2.7		Ypel4	5.8	0.9	0.4	1.1	11.7	5.8	1.1	11.7	14.5	5.3	0.5						Fhl1		Npas1		Specc1				Selo	-1.6	1.6	0.0	0.0	1.6
	Fbxo17		Hsd17b10	Psmg3	Tpst1	Tyrosylprotein sulfotransferase 1	11.4	12.1	17.7	26.6	30.1	3.9	26.2		Zbtb7b	1.9	9	20.9	5.5	0.6	20.9	5.5	0.6	0.1	3.8	34.8						Fign		Npas3		Spg20				Sema3d	10.1	-6.0	-4.2	0.0	10.1
	Fbxo32		Hsd17b11	Psrc1	Tpt1	Tumor protein, translationally-controlled 1	14.6	20.2	26.5	26.2	43.6	104.4	143.9		Zcchc24	119	37.4	42.4	56.2	4.6	119	56.2	4.6	2.8	2.1	25.9						Fip1l1		Npat		Spock1				Sema4d	-4.8	3.9	0.0	1.0	3.9
	Fbxo36		Hsd17b4	Pstpip2	Traf4	TNF receptor-associated factor 4	23	13.1	110.8	63.2	5.6	2.2	7.1		Zdhhc18	16.5	8.8	3.4	17.9	10.1	16.5	17.9	10.1	4.9	0.9	1.6						Fis1		Npc1		Spock3				Sema5a	4.5	-3.5	-1.1	0.0	4.5
	Fbxo41		Hspa1a	Ptafr	Trak2	Trafficking protein, kinesin binding 2	12	11.2	8.4	69.6	189.5	4.3	17.4		Zdhhc23	3.5	1.5	0.1	0.7	1.3	3.5	0.7	1.3	35.0	5.0	2.7						Fkbp15		Npm1		Spp1				Sema6a	-4.4	4.4	0.0	0.0	4.4
	Fbxo7		Hspa1b	Pter	Trappc1	Trafficking protein particle complex 1	16.5	22	32.4	29.8	32.4	40	43		Zeb1	36	7.3	0.6	37.3	9.5	36	37.3	9.5	60.0	1.0	3.8						Fkbp1a		Nr2c2ap		Sptan1				Sema6d	-5.7	18.2	-5.4	-7.2	18.2
	Fbxo8		Hspb1	Ptgds	Trappc2l	Trafficking protein particle complex 2-like	7.8	20.4	17.3	31.5	31.1	34.3	30.5		Zfp12	4.6	2.8	1.1	3.5	4.8	4.6	3.5	4.8	4.2	1.3	1.0						Fkbp2		Nr3c1		Sptbn1				Sepp1	-24.3	21.0	6.6	-3.4	21.0
	Fbxw17		Hspb11	Ptgis	Trappc4	Trafficking protein particle complex 4	13.1	30.8	24.1	34	38.7	21	28.7		Zfp219	38.1	11.4	2.3	35.8	12.4	38.1	35.8	12.4	16.6	1.1	3.1						Fkbp3		Nr4a1		Sqle				Sept3	1.8	-1.8	0.0	0.0	1.8
	Fbxw4		Hspb9	Ptpdc1	Trf		0.8	0.8	27.5	414.8	1914	685.6	84.9		Zfp238	19.1	10.1	4.8	24	29.8	19.1	24	29.8	4.0	0.8	0.6						Fkbp9		Nrarp		Sqstm1				Sept4	-15.7	29.7	-14.1	0.0	29.7
	Fbxw8		Hspg2	Ptpla	Trim28	Tripartite motif-containing 28	34.6	64.4	77.8	66.7	32.5	76	58.7		Zfp354c	6.7	3.4	0.6	9.7	7.8	6.7	9.7	7.8	11.2	0.7	0.9						Fktn		Nrcam		Srcin1				Serinc5	4.8	2.2	-7.0	0.0	4.8
	Fcer1g		Hsph1	Ptpn11	Trim35	Tripartite motif-containing 35	17.8	55.9	31.5	32.2	36.8	13.4	22.7		Zfp36l1	66.4	8.7	0.8	132.2	7	66.4	132.2	7	83.0	0.5	9.5						Flcn		Nrg2		Srd5a1				Serpina3n	0.2	3.4	-3.5	0.0	3.4
	Fcgr1		Htr5a	Ptpn14	Trp53inp2		56.6	44.8	26.8	253.3	997.8	23.5	19.8		Zfp488	10	15	3.5	0.1	0.2	15	0.1	0.2	2.9	150.0	75.0						Flnb		Nrm		Srp19				Serpinb1a	-8.6	17.1	-8.6	0.0	17.1
	Fcgr2b		Htra3	Ptpn18	Trpc4ap	Transient receptor potential cation channel, subfamily C, member 4 associated protein	29	36.6	42.2	39	37.5	68.3	34.3		Zfp503	4.8	2.5	0.2	0.8	4.4	4.8	0.8	4.4	24.0	6.0	1.1						Flot2		Nrxn1		Srp54c				Serpinb6a	-2.7	3.2	1.6	-2.0	3.2
	Fcgr3		Hunk	Ptpn6	Tsc22d1	TSC22 domain family, member 1	160.6	190.8	184.1	86.9	30.4	19.7	1068.8		Zfp516	5.7	9.8	1.9	10.1	3.2	9.8	10.1	3.2	3.0	1.0	3.1						Flrt1		Nrxn2		Srrm1				Serpine2	26.2	-25.7	19.0	-19.5	26.2
	Fcgr4		Hyi	Ptprc	Tsc22d3	TSC22 domain family, member 3	69.8	15.9	16.7	18	50.6	114.5	95.3		Zfp703	6.7	1.9	1.1	18.7	3.3	6.7	18.7	3.3	6.1	0.4	2.0						Flrt2		Nrxn3		Srrm2				Sez6	2.7	-2.7	0.0	0.0	2.7
	Fcho1		I830012O16Rik	Ptprd	Tsc22d4	TSC22 domain family, member 4	40	11.8	40.5	95.7	111.8	62.2	5.1		Zfp711	3.9	1.5	0.2	1.7	9.1	3.9	1.7	9.1	19.5	2.3	0.4						Flrt3		Nsf		Srsf11				Sez6l2	-40.9	40.9	0.0	0.0	40.9
	Fchsd2		I830077J02Rik	Ptpre	Tspan13	Tetraspanin 13	18.1	61.4	94.1	19.5	2.7	27.2	223.5		Zfp783	6.4	3.7	0.4	4.5	2.5	6.4	4.5	2.5	16.0	1.4	2.6						Fmn2		Nsfl1c		Srsf2				Sft2d2	-2.2	2.9	-0.2	-0.6	2.9
	Fcrls		Iah1	Ptprj	Tspan14		35	18.6	13.6	21.2	37.8	150.1	56.2		Zfpm2	6.2	1.9	0.3	6	1.1	6.2	6	1.1	20.7	1.0	5.6						Fmnl2		Nsg1		Srsf3				Sfxn2	-1.7	1.7	0.0	0.0	1.7
	Fdps		Ick	Ptprk	Tspan15	Tetraspanin 15	5.7	0.9	4.6	72.3	70.1	0.4	12		0610040J01Rik	33.5	6.9	4.4	13.9	1.3	33.5	13.9	1.3	7.6	2.4	25.8						Fn1		Nsl1		Srsf7				Sfxn3	1.7	-1.6	1.2	-1.2	1.7
	Fdx1l		Icmt	Ptpro	Tspan17	Tetraspanin 17	0.5	7.7	1.7	29.9	42.4	2.1	6.4		1110012J17Rik	6.4	1.9	0.7	2.9	17.1	6.4	2.9	17.1	9.1	2.2	0.4						Fnbp1		Nsmce1		Ss18				Sgcb	2.3	2.3	-0.1	-4.5	2.3
	Fech		Icosl	Pttg1	Tspan2	Tetraspanin 2	0.5	10.8	24.8	578.2	550.2	0.4	25		1110054M08Rik	3.2	0.6	0.4	6.2	1.3	3.2	6.2	1.3	8.0	0.5	2.5						Fndc3b		Nsmce2		Ssb				Sgk1	-5.6	5.8	-6.1	5.8	5.8
	Fen1		Ict1	Pus7	Tspan3	Tetraspanin 3	202.4	173.4	454.1	323.4	251	57.3	76.6		1110067D22Rik	26.9	6.3	1.3	22.3	15.5	26.9	22.3	15.5	20.7	1.2	1.7						Fndc4		Nsmf		Ssna1				Sgk2	-2.4	2.4	0.0	0.0	2.4
	Fermt3		Idh1	Pvr	Tspan31	Tetraspanin 31	39.7	24.6	63.2	56.3	48.9	76.3	59.3		1190002H23Rik	96.5	24.6	2.9	73.4	5.3	96.5	73.4	5.3	33.3	1.3	18.2						Fnip1		Ntm		Ssr4				Sgk3	-1.9	2.6	0.0	-0.6	2.6
	Fes		Ido2	Pvrl4	Tspan6	Tetraspanin 6	27.9	28.2	84.2	55.6	13.4	0.3	84.6		1190005I06Rik	1.1	1.5	3.7	3.3	2.6	3.7	3.3	2.6	0.3	1.1	1.4						Fnta		Ntn1		St13				Sh3bp4	8.1	-4.2	0.0	-3.9	8.1
	Fez1		Ier5	Pxmp3	Tspan7	Tetraspanin 7	1144.7	209.2	554.8	161.7	134.1	212.8	9.6		1300014I06Rik	33.6	26	1.7	3	2.5	33.6	3	2.5	19.8	11.2	13.4						Folh1		Ntrk2		St8sia3				Sh3bp5	-0.5	4.5	-1.2	-2.9	4.5
	Fez2		Iffo1	Pxn	Tspan9	Tetraspanin 9	39.9	16.4	9.5	63.9	50.5	15.1	42.4		1500031L02Rik	9.2	4.5	2.8	5.4	8.5	9.2	5.4	8.5	3.3	1.7	1.1						Fopnl		Ntrk3		Stmn1				Sh3kbp1	-2.2	2.4	0.0	-0.1	2.4
	Fgd1		Ifit2	Pycr1	Ttll7	Tubulin tyrosine ligase-like family, member 7	0.9	10.2	4.9	30.8	35	0.2	4.6		1600021P15Rik	25.8	15	3.5	5.5	9.9	25.8	5.5	9.9	7.4	4.7	2.6						Fos		Nucks1		Stmn2				Shc4	3.0	-3.0	0.0	0.0	3.0
	Fgd2		Ifitm7	Pycr2	Ttyh1	Tweety homolog 1 (Drosophila)	359.1	32.5	143.7	156.9	116.3	9.2	1.5		1700001O22Rik	3.3	0.8	0.7	2.1	0.7	3.3	2.1	0.7	4.7	1.6	4.7						Fosb		Nudc		Stmn3				Shisa4	-8.1	8.1	0.0	0.0	8.1
	Fgd3		Ifnar2	Qdpr	Ttyh2	Tweety homolog 2 (Drosophila)	20.7	1.7	1.9	71.6	102.5	6.2	105.4		1700086L19Rik	92.3	24.3	4.3	8.4	29.2	92.3	8.4	29.2	21.5	11.0	3.2						Foxd1		Nuf2		Stmn4				Shmt1	1.8	-1.0	0.0	-0.7	1.8
	Fgf1		Ifngr1	Qpct	Tuba1a	Tubulin, alpha 1a	268.7	1733.6	826.6	1832.9	1015.1	175.4	600.6		1810010H24Rik	12	2.3	0.5	7.4	2.1	12	7.4	2.1	24.0	1.6	5.7						Foxg1		Nufip1		Stox2				Shroom2	-2.3	7.2	-5.0	0.0	7.2
	Fgf14		Ift46	R3hcc1	Tuba1b	Tubulin, alpha 1b	40.9	206.6	167.7	94.9	86.3	394.5	230.5		1810041L15Rik	24.2	104.4	17.5	1.2	5.4	104.4	1.2	5.4	1.4	87.0	19.3						Foxj1		Nup153		Stx12				Sipa1l2	2.0	-1.0	0.0	-0.9	2.0
	Fgfr2		Igbp1	Rab20	Tuba1c	Tubulin, alpha 1c	16.1	87.5	54.3	72.1	45.9	123.9	77.2		2010317E24Rik	31.1	4.2	0.2	4.9	1.3	31.1	4.9	1.3	155.5	6.3	23.9						Foxm1		Nup188		Stxbp1				Skiv2l2	-1.3	3.2	-1.6	-0.4	3.2
	Fh1		Igf2	Rab27a	Tubb2a	Tubulin, beta 2A	372.3	710.8	137.1	77.6	33.2	43.8	48		2200002K05Rik	6.1	1.1	0.1	0.1	4.8	6.1	0.1	4.8	61.0	61.0	1.3						Foxn3		Nup210		Stxbp3a				Slain1	-21.2	21.2	0.0	0.0	21.2
	Fhit		Igfbp3	Rab27b	Tubb2a-ps2		120	238.5	82	116	18.7	6.1	6.3		2310067B10Rik	10.9	7.4	3.1	11.3	14	10.9	11.3	14	3.5	1.0	0.8						Foxo1		Nup35		Sub1				Slc12a2	-13.1	24.3	-11.1	0.0	24.3
	Fhl2		Igsf21	Rab31	Tubb2b	Tubulin, beta 2B	267.5	580.2	164.5	238.6	40	17.2	18.9		2610100L16Rik	4.1	0.5	0.3	5.6	2.9	4.1	5.6	2.9	13.7	0.7	1.4						Foxo4		Nup50		Sucla2				Slc14a1	1.8	-1.8	0.0	0.0	1.8
	Fhl3		Igsf6	Rab32	Tubb2c	Tubulin, beta 2C	52	109.5	70.4	45.2	38.8	19.1	46.4		2700081O15Rik	13	8.5	2.2	13.8	25.6	13	13.8	25.6	5.9	0.9	0.5						Frg1		Nup62		Suclg1				Slc15a4	-1.6	3.9	0.0	-2.2	3.9
	Fig4		Igsf8	Rab33a	Tubb4	Tubulin, beta 4	4	108.4	103.4	1144	1079.1	8.4	2.6		2810417H13Rik	3.5	0.2	0.1	0.7	0.5	3.5	0.7	0.5	35.0	5.0	7.0						Frmd4a		Nusap1		Sulf2				Slc16a1	-5.2	12.9	-3.3	-4.4	12.9
	Fign		Igsf9b	Rab37	Tubb5		36.2	439.7	216.5	121.9	49.8	191.5	290.5		2810459M11Rik	11	2.7	0.2	18.9	2.2	11	18.9	2.2	55.0	0.6	5.0						Frmd4b		Nxph1		Sumo2				Slc1a1	6.2	-3.7	-2.4	0.0	6.2
	Fignl1		Ikzf1	Rab3il1	Txn2	Thioredoxin 2	28.8	42.6	55.1	50.2	36.6	45.8	56.8		2900079G21Rik	5.3	2.3	0.7	0.9	4.4	5.3	0.9	4.4	7.6	5.9	1.2						Frmd5		Nxt2		Sv2a				Slc1a2	12.4	-5.9	0.0	-6.5	12.4
	Fip1l1		Ikzf5	Rab4a	Txndc12	Thioredoxin domain containing 12 (endoplasmic reticulum)	32.9	13.1	58	54.2	34.8	34.8	76.5		3110003A17Rik	7.6	1.7	0.7	1.1	7.8	7.6	1.1	7.8	10.9	6.9	1.0						Frmd8		Oaf		Svip				Slc20a2	-6.9	11.1	-4.3	0.0	11.1
	Fis1		Il10ra	Rab4b	Txndc16	Thioredoxin domain containing 16	13.5	12.9	41.9	57.1	34.6	4.7	7.7		3110035E14Rik	266.5	151	6.6	0.3	8.5	266.5	0.3	8.5	40.4	888.3	31.4						Frrs1l		Oaz1-ps		Swi5				Slc22a23	3.7	-1.4	-2.4	0.0	3.7
	Fkbp15		Il12rb1	Rab5c	Txndc17	Thioredoxin domain containing 17	5.8	11.6	13.3	25	40.9	13.2	34.8		3632451O06Rik	61	23.7	3.1	0.4	3.6	61	0.4	3.6	19.7	152.5	16.9						Fry		Odf2		Syn2				Slc23a2	2.0	-2.6	0.8	-0.2	2.0
	Fkbp1a		Il17d	Rab8b	Txnl4a	Thioredoxin-like 4A	24.6	39.3	37.1	43.6	29.2	82.2	34.7		4632428N05Rik	21.8	3.4	2.4	4	0.4	21.8	4	0.4	9.1	5.5	54.5						Fryl		Olfm2		Syngr1				Slc24a2	-18.0	18.0	0.0	0.0	18.0
	Fkbp2		Il1a	Rac1	Tyro3	TYRO3 protein tyrosine kinase	9.2	7.1	14.8	94.4	90.3	1.7	3		4732418C07Rik	10.5	40.3	22.7	12.8	4.1	40.3	12.8	4.1	0.5	3.1	9.8						Frzb		Olig1		Syngr3				Slc25a1	2.2	1.0	-1.7	-1.5	2.2
	Fkbp7		Il1b	Rac2	Uba1	Ubiquitin-activating enzyme E1	41.7	109.4	113.7	106.8	70.2	85.5	80.3		4833422C13Rik	5	0.5	0.1	2.4	1.3	5	2.4	1.3	50.0	2.1	3.8						Fscn1		Olig2		Synj1				Slc25a12	1.3	1.5	0.5	-3.3	1.5
	Fktn		Il1rap	Racgap1	Uba52	Ubiquitin A-52 residue ribosomal protein fusion product 1	31.4	72.7	100	102.2	143.2	313.4	315.9		4833424O15Rik	81.4	24.5	2.7	3.4	8.5	81.4	3.4	8.5	30.1	23.9	9.6						Fsd1l		Omg		Syp				Slc25a27	-5.2	5.2	0.0	0.0	5.2
	Fli1		Il1rapl1	Rad51c	Ubb	Ubiquitin B	124	524.1	427.1	372.8	366.1	588.2	1589.3		4933404O12Rik	3.2	1.5	0.8	1	1.8	3.2	1	1.8	4.0	3.2	1.8						Fstl1		Opcml		Sypl				Slc25a44	0.2	1.8	0.0	-2.0	1.8
	Flrt1		Il21r	Raet1d	Ubc	Ubiquitin C	578.5	284.1	353.8	403.4	612.8	3052.1	934		4933413G19Rik	0.1	1.8	2.1	0.1	0.1	2.1	0.1	0.1	0.0	21.0	21.0						Fstl5		Ophn1		Syt1				Slc25a46	1.0	2.1	-1.9	-1.2	2.1
	Flrt2		Il23a	Ralgds	Ube2d1	Ubiquitin-conjugating enzyme E2D 1 (UBC4/5 homolog, yeast)	6.5	24.6	10.9	18.6	39.5	7.4	10.8		5330426P16Rik	0.2	5.2	4.9	1.5	3	5.2	1.5	3	0.0	3.5	1.7						Fth1		Oprl1		Syt11				Slc25a51	-0.3	2.2	0.5	-2.4	2.2
	Flrt3		Il6ra	Rap1a	Ube2d2	Ubiquitin-conjugating enzyme E2D 2 (UBC4/5 homolog, yeast)	30.5	55	42	52.9	39.1	32.2	38.2		5430435G22Rik	1	12.2	15.4	1.5	0.3	15.4	1.5	0.3	0.1	10.3	51.3						Ftl1		Orc2		Syt4				Slc27a4	-0.8	3.1	0.0	-2.2	3.1
	Flywch2		Il7r	Rap1gap	Ube2e3	Ubiquitin-conjugating enzyme E2E 3 (UBC4/5 homolog, yeast)	18.5	46.1	45.1	44.1	31.5	19.7	54.2		5730559C18Rik	28.7	22.6	0.8	0.2	1	28.7	0.2	1	35.9	143.5	28.7						Fto		Orc6		Sytl2				Slc29a3	-2.0	2.1	-1.7	1.6	2.1
	Fmn2		Ilk	Rap1gds1	Ube2l3	Ubiquitin-conjugating enzyme E2L 3	22.1	30.3	44.9	45.8	46.3	36.2	24		6030405A18Rik	4.9	3.5	0.5	0.1	2.4	4.9	0.1	2.4	9.8	49.0	2.0						Fubp1		Ormdl2		Taf13				Slc2a1	-7.9	6.3	-6.4	7.9	6.3
	Fmnl2		Ilvbl	Rap2a	Ube2m	Ubiquitin-conjugating enzyme E2M (UBC12 homolog, yeast)	23.3	62.8	52.9	64.4	56.9	52.7	50.2		6030446N20Rik	3	2.2	2.7	3.4	1.8	3	3.4	1.8	1.1	0.9	1.7						Fuca1		Os9		Tagln3				Slc31a2	-3.6	2.9	-3.2	3.9	2.9
	Fmnl3		Immp2l	Rapgef1	Ubl3	Ubiquitin-like 3	29.2	51.1	54.9	217.3	111	71.5	71.9		6330503K22Rik	5.5	21.8	15.4	6.7	7	21.8	6.7	7	0.4	3.3	3.1						Fundc1		Osbpl1a		Taldo1				Slc33a1	-0.5	3.0	-0.3	-2.1	3.0
	Fmo1		Imp3	Rapgef4	Ubqln1	Ubiquilin 1	22.2	38.3	43.2	59.6	41.1	21.5	35.2		6330512M04Rik	2.5	0.6	0.1	0.1	0.4	2.5	0.1	0.4	25.0	25.0	6.3						Fus		Osgep		Tanc2				Slc35a2	-1.2	4.8	-0.7	-3.0	4.8
	Fn3k		Imp4	Rapgef5	Ubxn1		27.6	38.3	50.9	56.1	93.3	62	69.2		6430704M03Rik	17.3	5.8	1.2	2.6	9.5	17.3	2.6	9.5	14.4	6.7	1.8						Fut10		Ostc		Taok1				Slc35a5	0.9	5.0	-2.7	-3.2	5.0
	Fnbp1		Inf2	Rasal1	Uchl1	Ubiquitin carboxyl-terminal esterase L1 (ubiquitin thiolesterase)	7	460.2	56.5	30.4	64.6	14.5	65.2		6530418L21Rik	15.9	2.1	1.7	22.2	2.9	15.9	22.2	2.9	9.4	0.7	5.5						Fut8		Ostf1		Tbca				Slc35b1	0.3	3.8	-1.9	-2.1	3.8
	Fnbp1l		Ino80b	Rasal3	Ufc1	Ubiquitin-fold modifier conjugating enzyme 1	17.2	35.4	38.9	39.1	34.6	30.7	48.2		9130019P16Rik	0.1	0.4	0.5	0.1	0.1	0.5	0.1	0.1	0.2	5.0	5.0						Fut9		Ostm1		Tbx18				Slc35b2	5.1	-2.6	-1.7	-0.8	5.1
	Fndc1		Inpp5d	Rasgef1b	Ugdh	UDP-glucose dehydrogenase	14	10.2	73.8	16.4	1.5	4	5.5		9530059O14Rik	0.1	0.4	0.1	0.1	0.1	0.4	0.1	0.1	1.0	4.0	4.0						Fxyd6		OTTMUSG00000016609_loc3		Tceal8				Slc35f1	5.5	-5.5	0.0	0.0	5.5
	Fndc4		Inppl1	Rasgrf1	Ugt8a		0.3	1.9	61.5	567.2	590.9	0.2	0.1		9630013A20Rik	2.6	134.6	32.6	0.1	0.3	134.6	0.1	0.3	0.1	1346.0	448.7						Fyn		OTTMUSG00000016609_loc4		Tcf25				Slc38a1	5.5	-3.1	-1.4	-1.0	5.5
	Fnip2		Insc	Rasgrp3	Unc5b	Unc-5 homolog B (C. elegans)	0.7	21.3	0.6	31.3	54	0.4	35.8		A130010J15Rik	3.6	1	0.5	3.6	1.2	3.6	3.6	1.2	7.2	1.0	3.0						Fyttd1		Otud7b		Tcf4				Slc38a3	3.7	-4.1	0.5	0.0	3.7
	Fnta		Ints9	Rasl12	Uqcr10		48.9	68.6	72.1	59.7	94.1	54	146.5		A230001M10Rik	0.1	0.3	0.4	0.1	0.1	0.4	0.1	0.1	0.3	4.0	4.0						Fzd2		P4ha1		Tcf7l2				Slc39a3	0.5	1.8	0.0	-2.3	1.8
	Fntb		Ipo13	Rassf8	Uqcr11		10.2	16.2	24	23.7	39.7	23.7	30.3		A430107P09Rik	4.6	1.6	0.1	0.1	0.3	4.6	0.1	0.3	46.0	46.0	15.3						Fzd3		Pabpn1		Tcp1				Slc39a6	2.0	-0.8	-1.1	0.0	2.0
	Folh1		Ipo5	Rbks	Uqcrc1	Ubiquinol-cytochrome c reductase core protein I	43.7	64.6	80.8	61.7	67	92.4	123.9		A630055G03Rik	1.1	0.1	0.1	0.1	0.1	1.1	0.1	0.1	11.0	11.0	11.0						Fzd9		Pacs2		Tgfa				Slc43a2	-3.0	2.2	0.0	0.7	2.2
	Folr2		Ipo8	Rbpjl	Uqcrc2	Ubiquinol-cytochrome c reductase core protein II	50.2	62.8	81.9	75	54.6	36.2	99.4		A930003O13Rik	8.1	1.7	0.1	0.1	0.5	8.1	0.1	0.5	81.0	81.0	16.2						G0s2		Paf1		Thbs3				Slc44a1	3.0	15.7	-6.8	-11.9	15.7
	Fosb		Ippk	Rcbtb1	Uqcrfs1	Ubiquinol-cytochrome c reductase, Rieske iron-sulfur polypeptide 1	49.6	63.3	57.3	64.8	66.9	46.2	78.8																			G2e3		Pak3		Thoc2				Slc4a2	-5.6	11.4	-5.9	0.0	11.4
	Foxc1		Iqcj-schip1	Rcn1	Uqcrh	Ubiquinol-cytochrome c reductase hinge protein	56.6	94.1	105.1	107.4	126.8	116.7	286.7																			G3bp2		Pak4		Thy1				Slc50a1	-1.1	3.3	1.2	-3.5	3.3
	Foxd1		Irf4	Rcn3	Uqcrq	Ubiquinol-cytochrome c reductase, complex III subunit VII, 9.5kDa	52.3	75.2	75.3	101.9	120.3	89.2	158.1																			G6pdx		Pank2		Tia1				Slc5a3	-1.9	3.6	0.4	-2.2	3.6
	Foxf2		Irf5	Rcsd1	Urm1	Ubiquitin related modifier 1 homolog (S. cerevisiae)	9.3	11.3	19	45.3	50.3	13.7	27																			Gaa		Panx1		Timm17a				Slc6a1	7.7	-7.7	0.0	0.0	7.7
	Foxm1		Irf8	Recql	Use1	Unconventional SNARE in the ER 1 homolog (S. cerevisiae)	13.9	32.5	32.8	21.9	31.1	93.4	104																			Gab1		Papss1		Timm8b				Slc6a6	-6.3	7.7	-6.0	4.6	7.7
	Foxn3		Irx1	Reep5	Usp22	Ubiquitin specific peptidase 22	34.7	92.3	38.7	66.7	38.7	20	15.6																			Gab2		Paqr4		Timp2				Slc6a8	-1.6	6.3	-2.8	-2.0	6.3
	Foxo4		Isg20	Rell1	Usp30	Ubiquitin specific peptidase 30	9.2	9.7	9.8	23.1	33.8	8.8	5.6																			Gab3		Park7		Timp3				Slc6a9	-7.1	7.1	0.0	0.0	7.1
	Frmd4a		Isoc2a	Rep15	Usp5	Ubiquitin specific peptidase 5 (isopeptidase T)	21.8	39.3	30.7	31.2	29.7	24.2	19																			Gabarapl1		Parp1		Timp4				Slc9a3r2	-3.0	4.6	-1.7	0.0	4.6
	Frmd4b		Ispd	Rexo2	Usp54	Ubiquitin specific peptidase 54	15.5	3.6	11.1	17.9	32.2	0.8	7																			Gabbr1		Parvb		Tjap1				Slco3a1	-5.9	16.5	-4.8	-5.9	16.5
	Frmd5		Itfg3	Rfc4	Ust	Uronyl-2-sulfotransferase	0.3	20.3	11.9	100.3	15.3	1.9	0.5																			Gabpa		Paxbp1		Tjp2				Slitrk3	2.0	-2.0	0.0	0.0	2.0
	Frmd6		Itga8	Rfc5	Vamp2	Vesicle-associated membrane protein 2 (synaptobrevin 2)	75.5	285.9	94.1	88.8	101.8	60.1	17.1																			Gabpb1		Paxip1		Tkt				Slitrk5	1.8	-1.8	0.0	0.0	1.8
	Frmd7		Itga9	Rffl	Vamp3	Vesicle-associated membrane protein 3 (cellubrevin)	31.1	13.9	49.4	91.4	103.5	42.2	108.6																			Gabrb2		Pbk		Tm2d2				Slk	-1.3	2.7	-0.4	-0.9	2.7
	Frmd8		Itgam	Rftn1	Vapa	VAMP (vesicle-associated membrane protein)-associated protein A, 33kDa	58.5	71.6	100.5	112.3	53.5	62.5	41.8																			Gabrb3		Pbx1		Tm7sf3				Slu7	-2.0	6.2	-2.1	-2.2	6.2
	Frmpd1		Itgav	Rgnef	Vash1	Vasohibin 1	32.3	11.4	21.3	32.8	38.4	12	42.4																			Gabrg1		Pcbp4		Tma7				Smad7	-1.7	4.3	0.0	-2.7	4.3
	Frrs1		Itgb1bp1	Rgs1	Vat1	Vesicle amine transport protein 1 homolog (T. californica)	5.7	52.3	20.3	91.2	41	28	104.4																			Gabrg2		Pcdh10		Tmbim1				Smarca2	1.6	0.1	2.5	-4.1	1.6
	Fry		Itgb2	Rgs16	Vbp1	Von Hippel-Lindau binding protein 1	24	69.7	35.3	42.7	36.6	5.6	48.1																			Gabrr2		Pcdh11x		Tmbim6				Smarcb1	2.9	0.0	0.2	-3.0	2.9
	Fryl		Itgb3	Rgs3	Vcan	Versican	30.7	10.1	161	86.1	1.8	0.2	0.2																			Gad1		Pcdh15		Tmcc2				Smc3	1.6	1.3	-1.3	-1.6	1.6
	Frzb		Itgb4	Rhbdl2	Vdac1	Voltage-dependent anion channel 1	75	147.3	91.7	65.9	44.9	44.4	72.2																			Gal3st1		Pcdh17		Tmcc3				Smco3	-8.9	8.9	0.0	0.0	8.9
	Fscn1		Itgb7	Rhoa	Vdac2	Voltage-dependent anion channel 2	30.1	44.6	42.2	43.4	38.1	99.1	69.8																			Galc		Pcdh18		Tmed10				Smim15	-1.3	6.5	-1.9	-3.4	6.5
	Fsd1l		Itgb8	Rhog	Vegfa	Vascular endothelial growth factor A	338.2	62.1	83.5	34.5	7.7	1.7	0.7																			Galk1		Pcdh19		Tmed2				Smim7	0.5	1.7	1.2	-3.3	1.7
	Fstl1		Itih2	Rhoh	Vkorc1	Vitamin K epoxide reductase complex, subunit 1	8	11.1	46.3	36.7	34.2	71.2	32.3																			Galnt1		Pcdh7		Tmeff1				Smoc1	2.0	-2.3	0.4	0.0	2.0
	Fstl5		Itih5	Rhou	Vmp1		20.3	14.9	25	54.8	95.8	24.4	40.3																			Galnt10		Pcdh9		Tmeff2				Smox	3.5	-2.0	0.0	-1.6	3.5
	Fth1		Itpk1	Rhpn2	Vps25	Vacuolar protein sorting 25 homolog (S. cerevisiae)	21.4	28.5	39.8	38	34	57.6	61.3																			Galnt13		Pcdha5		Tmem108				Smpd1	0.5	3.5	-0.5	-3.4	3.5
	Ftl1		Itpka	Rimbp3	Vps28	Vacuolar protein sorting 28 homolog (S. cerevisiae)	16.2	38.5	53.8	56.9	47.4	55.5	69.7																			Galnt16		Pcdhgb4		Tmem123				Snap25	1.7	-1.7	0.0	0.0	1.7
	Ftsj1		Itpr1	Rin3	Vps29	Vacuolar protein sorting 29 homolog (S. cerevisiae)	25.7	35.4	41.2	46.2	49.9	41.9	58.2																			Galnt2		Pcmtd1		Tmem125				Snap47	4.6	-1.2	0.5	-3.9	4.6
	Fubp3		Itpr2	Rinl	Vps35	Vacuolar protein sorting 35 homolog (S. cerevisiae)	25.4	30.9	46.9	62.4	44	21.5	46.4																			Galnt6		Pcmtd2		Tmem130				Snapin	-1.5	7.9	-3.5	-3.0	7.9
	Fuca2		Itpripl1	Ripply2	Vps37b	Vacuolar protein sorting 37 homolog B (S. cerevisiae)	49.6	24.2	25.2	55	18.4	171.6	19.3																			Galnt7		Pcna		Tmem132b				Snx15	-5.0	5.0	0.0	0.0	5.0
	Fundc1		Jam3	Rlbp1	Vps52	Vacuolar protein sorting 52 homolog (S. cerevisiae)	19.7	24.9	31.1	32.5	32.2	28.9	23.4																			Gamt		Pcnt		Tmem141				Snx17	-0.3	2.5	-2.2	-0.1	2.5
	Fut4		Jmjd6	Rn4,5s	Vti1b	Vesicle transport through interaction with t-SNAREs homolog 1B (yeast)	16.6	37.8	34.8	30.3	32.7	19.6	26.6																			Ganab		Pcp4		Tmem151a				Snx22	10.0	-10.0	0.0	0.0	10.0
	Fut9		Jmjd8	Rnase4	Wasf1	WAS protein family, member 1	11.2	37.7	34.8	54.5	15.8	1.7	0.4																			Gap43		Pcsk1n		Tmem159				Snx24	-1.5	2.2	0.0	-0.8	2.2
	Fxc1		Jmy	Rnaseh2b	Wbp1	WW domain binding protein 1	16.3	17	27	45.4	43.4	13.5	35.2																			Gapdh		Pcsk2		Tmem163				Snx25	1.5	-1.5	0.0	0.0	1.5
	Fxyd6		Josd2	Rnaseh2c	Wbp2	WW domain binding protein 2	47.8	93.3	69.8	90	132.9	116.3	38.1																			Gareml		Pcyox1		Tmem167				Snx27	1.8	0.7	-0.3	-2.2	1.8
	Fyb		Jph1	Rnd2	Wdr1	WD repeat domain 1	39	36.6	80.1	42.9	20.1	133.9	64.3																			Gars		Pcyt2		Tmem2				Snx30	-1.4	5.9	0.0	-4.6	5.9
	Fyn		Jup	Rnf122	Wls		6.2	5.8	15.9	44.9	30.1	25.3	52.3																			Gas1		Pdcd10		Tmem223				Snx32	0.5	2.1	0.0	-2.6	2.1
	Fzd1		Kank1	Rnf128	Wnk1	WNK lysine deficient protein kinase 1	24.5	15.5	18.1	39.6	39	20.9	13																			Gas2		Pdcd4		Tmem229a				Snx33	-2.7	7.4	-1.4	-3.4	7.4
	Fzd9		Kars	Rnf13	Wsb1	WD repeat and SOCS box-containing 1	272.2	107.4	93	40.5	4.6	63.8	84.5																			Gas2l3		Pde4b		Tmem254b_loc1				Soga1	6.5	-0.2	-2.9	-3.3	6.5
	G0s2		Katnal1	Rnf130	Wsb2	WD repeat and SOCS box-containing 2	9.8	51	30.7	32.9	33	60.6	35.5																			Gas6		Pde4d		Tmem254b_loc2				Soga3	-1.5	1.5	0.0	0.0	1.5
	G530011O06Rik		Kazn	Rnf135	Wscd1	WSC domain containing 1	52.7	9.1	110.9	128.5	174.7	2.2	22.2																			Gas7		Pde4dip		Tmem254b_loc3				Sorbs1	1.7	-0.6	-1.1	0.0	1.7
	G6pd2		Kcna1	Rnf144b	Ybx1	Y box binding protein 1	21.6	67.7	79.8	63	50.2	38.8	93																			Gatad2a		Pde6d		Tmem256				Sorl1	-3.4	5.5	-2.2	0.0	5.5
	G6pdx		Kcna6	Rnf219	Yipf3	Yip1 domain family, member 3	26.2	16.7	29	36.7	36.4	36.4	31.1																			Gatm		Pde9a		Tmem258				Sort1	-10.2	27.5	-8.2	-9.1	27.5
	Gab1		Kcnd2	Rnf220	Ykt6	YKT6 v-SNARE homolog (S. cerevisiae)	27.7	32.7	39.2	45.1	35.3	118.6	29																			Gba		Pdgfa		Tmem50a				Sox11	1.8	-1.8	0.0	0.0	1.8
	Gabarap		Kcnd3	Rnf26	Ypel3	Yippee-like 3 (Drosophila)	13.5	89.1	32.2	22.4	44.3	68.4	25.1																			Gca		Pdgfra		Tmem59l				Sox2ot	-11.4	11.4	0.0	0.0	11.4
	Gabarapl2		Kcne4	Rnf43	Ywhab	Tyrosine 3-monooxygenase/tryptophan 5-monooxygenase activation protein, beta polypeptide	34.6	160	90.1	85.7	43.7	38.9	114.4																			Gclm		Pdgfrb		Tmem63a				Sox6	7.6	0.0	-7.6	0.0	7.6
	Gabbr2		Kcnh3	Rnf5	Ywhae	Tyrosine 3-monooxygenase/tryptophan 5-monooxygenase activation protein, epsilon polypeptide	172.9	345.2	360.7	373.5	241.4	146.6	235.6																			Gcsh		Pdhx		Tmem63b				Sparc	7.0	-6.1	16.8	-17.8	7.0
	Gabra1		Kcnh8	Rnf7	Ywhag	Tyrosine 3-monooxygenase/tryptophan 5-monooxygenase activation protein, gamma polypeptide	17.8	275.2	46.9	35.7	38	48.9	17.4																			Gdap1l1		Pdia3		Tmem64				Sparcl1	22.0	-21.7	22.3	-22.5	22.0
	Gabra3		Kcnip3	Rnls	Ywhah	Tyrosine 3-monooxygenase/tryptophan 5-monooxygenase activation protein, eta polypeptide	62.9	251.8	69.6	37.9	34.9	190.5	96.5																			Gde1		Pdia6		Tmem88b				Spats2l	1.6	-2.1	0.4	0.0	1.6
	Gabrb2		Kcnj16	Rnpepl1	Ywhaq	Tyrosine 3-monooxygenase/tryptophan 5-monooxygenase activation protein, theta polypeptide	37.3	108.1	74.5	263.6	266.2	26	113.8																			Gdi1		Pdk1		Tmem98				Specc1	-0.2	3.8	-1.1	-2.5	3.8
	Gabrb3		Kcnk1	Rod1	Zc3h7b	Zinc finger CCCH-type containing 7B	18.8	28	31.2	42.6	39.4	11.1	16.2																			Gdpd1		Pdlim5		Tmod1				Spg20	-4.0	15.4	-5.1	-6.3	15.4
	Gabrg1		Kcnk10	Ror1	Zcchc17	Zinc finger, CCHC domain containing 17	5.5	10.6	14.7	19.9	40.2	9.6	12.8																			Gdpd5		Pdzd8		Tmod2				Spire1	1.8	-0.7	-1.0	0.0	1.8
	Gabrg2		Kcnk13	Rpa2	Zcchc24		56.2	4.6	119	37.4	42.4	7.7	3.5																			Gemin6		Pdzrn4		Tmsb10				Spns2	-5.0	5.0	0.0	0.0	5.0
	Gad1		Kcnk6	Rpl13	Zdhhc9	Zinc finger, DHHC-type containing 9	9.4	16	18.2	94.7	130.5	15.3	22.4																			Gfpt2		Pea15a		Tmsb4x				Spock1	-16.8	16.8	0.0	0.0	16.8
	Gad2		Kcnmb4	Rpl26	Zfp207	BUB3-interacting and GLEBS motif-containing protein ZNF207	39.1	41.5	69	66.7	24.2	20.5	38.1																			Gfra1		Peli1		Tmx1				Spock3	-13.0	13.0	0.0	0.0	13.0
	Gal3st1		Kcnn1	Rpl7l1	Zfp365	Protein ZNF365	0.9	15.7	28.1	87	43.5	4.2	0.4																			Ggct		Pex19		Tmx2				Spon1	17.5	-10.5	2.7	-9.7	17.5
	Gal3st3		Kctd13	Rprm	Zfp664	Zinc finger protein 664	13.6	19.1	24.3	45.7	41.8	4.5	28.3																			Ggh		Pex2		Tmx4				Spop	-3.3	4.4	-2.1	1.0	4.4
	Galc		Kctd15	Rps17	Zfp706	Zinc finger protein 706	15.9	26.2	23.9	30.7	32.7	22.4	18.4																			Ggt7		Pex3		Tnfaip6				Sppl2b	0.2	2.7	0.0	-3.0	2.7
	Galk2		Kctd21	Rps27a	0610007C21Rik		44.9	34.2	71.2	58	54	89.1	63.6																			Ghdc		Pfdn4		Tnfrsf21				Spred1	2.7	0.6	-1.2	-2.2	2.7
	Galnt10		Kctd3	Rps27l	0610007P14Rik	Probable ergosterol biosynthetic protein 28	48.9	24.4	54.5	68.2	64.3	10.4	10.6																			Ghitm		Pfn2		Tnik				Spryd7	-1.1	2.4	0.0	-1.2	2.4
	Galnt12		Kctd4	Rps6ka1	0610009D07Rik		18.8	24.3	38.8	39.7	30	13.1	32.1																			Gins3		Pgk1		Tnr				Spsb1	-0.4	3.6	0.0	-3.3	3.6
	Galnt13		Kdm1b	Rpsa	0610031J06Rik	Lysosomal protein NCU-G1	26.8	10.1	34	24.2	29.9	140.7	80.4																			Gins4		Pgp		Tnrc6a				Sptan1	3.9	-2.7	1.2	-2.4	3.9
	Galnt3		Khk	Rras2	0910001L09Rik		12.3	21.2	27.7	31.2	32.3	54.8	25.7																			Gipc1		Pgpep1		Tnrc6b				Sptlc1	-0.9	2.8	-1.0	-1.0	2.8
	Galnt6		Kif11	Rrm1	1110002B05Rik		29.4	23.6	53.6	55.6	58.3	19.9	117.5																			Git1		Phactr1		Tns3				Sqle	3.3	4.2	-3.3	-4.3	4.2
	Galntl1		Kif13a	Rrm2	1110003E01Rik		12.5	30.1	28.9	33.6	43.3	24	30																			Gja1		Phactr3		Tob1				Src	2.6	-1.5	0.1	-1.1	2.6
	Galt		Kif13b	Rsad2	1110007C09Rik	Bcl10-interacting CARD protein	6.9	9.1	6	51.2	86.2	101.6	31.2																			Gjb1		Phb		Tomm6				Srd5a1	-4.3	4.3	0.0	0.0	4.3
	Gamt		Kif18b	Rsu1	1110008F13Rik	Uncharacterized protein C20orf24 homolog	44	35.2	43.9	39.6	38.8	51.6	53.9																			Gjc1		Phc3		Tomm70a				Srpk2	3.0	0.8	-1.2	-2.5	3.0
	Gap43		Kif19a	Rtkn	1110049F12Rik		9.2	24.2	24.5	22.8	34.9	25.5	12.7																			Gjc2		Phf6		Top1				Ss18	0.9	1.6	-0.8	-1.7	1.6
	Gart		Kif20a	Rtkn2	1110057K04Rik	UPF0554 protein C2orf43 homolog	11	9.1	21.2	35.5	43.1	11.4	6.6																			Gjc3		Phgdh		Tor1aip2				Ssfa2	-0.2	2.9	-1.6	-1.1	2.9
	Gas1		Kif22	Runx1	1110065P20Rik	Uncharacterized protein C1orf122 homolog	17.6	28.5	27.7	30.4	45.1	13.8	24.7																			Glcci1		Phlda1		Tpi1				Ssh3	2.5	-1.8	0.0	-0.8	2.5
	Gas2		Kif26a	Rxrg	1190002H23Rik		73.4	5.3	96.5	24.6	2.9	2.9	73.3																			Glg1		Phldb1		Tppp				Ssna1	-0.4	2.9	0.0	-2.6	2.9
	Gas2l3		Kif2c	Ryr3	1500032L24Rik		40.9	60.1	83.2	109.1	129.5	68.8	92.5																			Gli3		Phlpp2		Tppp3				Sspn	-1.6	2.4	-0.8	0.0	2.4
	Gas7		Kif5a	S100a1	1700047M11Rik		0.1	0.1	4	39.2	33.1	0.2	0.1																			Glo1		Phpt1		Tprn				Ssu72	-2.5	2.8	-1.9	1.5	2.8
	Gatad1		Kif5b	S100a11	1700086L19Rik		8.4	29.2	92.3	24.3	4.3	0.3	0.3																			Glod4		Phyhipl		Tpt1				St18	-3.9	3.9	0.0	0.0	3.9
	Gatad2a		Kifc1	S100a13	1810006K21Rik		28.5	45.9	80.8	97.5	108.2	73.5	97.6																			Glrb		Pianp		Tra2b				St3gal4	-1.9	3.4	-0.8	-0.8	3.4
	Gatm		Kl	S100a16	1810020D17Rik		13.6	10	16.6	24.6	35.9	6.2	11.5																			Gls		Pid1		Trappc2l				St6galnac3	-3.2	7.8	0.0	-4.6	7.8
	Gba		Klc3	S100a2	1810027O10Rik		47.1	37.4	67.5	112.6	118.9	68.3	128.9																			Gltp		Pigf		Trf				St7l	-0.9	4.9	-1.2	-2.9	4.9
	Gbp11		Klhl13	S100a3	1810035L17Rik		15.6	21.9	28.2	32.7	31.5	19.4	50.8																			Glud1		Pigs		Trim2				St8sia5	-2.1	2.1	0.0	0.0	2.1
	Gcap14		Klhl2	S100a4	1810037I17Rik	Uncharacterized protein C4orf3 homolog	23.3	11.7	33.7	60.6	89.8	15.1	76.6																			Glul		Pigt		Trim35				Stag2	0.3	2.3	-1.8	-0.9	2.3
	Gcat		Klhl3	S100a6	1810041L15Rik	Uncharacterized protein KIAA1644	1.2	5.4	24.2	104.4	17.5	0.4	0.1																			Gm10073		Pigyl		Trim59				Stam	2.9	1.0	-1.3	-2.7	2.9
	Gcnt1		Klhl36	S100a8	1810046J19Rik		10.3	30.1	32.4	53.7	72.1	28.6	30.3																			Gm10126		Pik3r1		Trio				Stambp	-0.8	4.0	-0.8	-2.5	4.0
	Gda		Klhl4	S100a9	2010107E04Rik	6.8 kDa mitochondrial proteolipid	54.7	101.4	104.8	98.8	115.4	86.6	204.1																			Gm10260		Pik3r2		Trip12				Stard3	-1.9	5.1	-2.2	-0.9	5.1
	Gdap2		Klhl5	S100b	2310022B05Rik	Uncharacterized protein C1orf198 homolog	53.2	15.7	20.3	25.1	33.3	38.1	19.3																			Gm10263		Pik3r3		Trnt1				Stard7	3.2	0.6	-0.1	-3.6	3.2
	Gde1		Klhl6	S1pr2	2310028H24Rik		13.2	45.4	18.5	26.7	35	11.9	3.4																			Gm11808		Pim3		Tro				Stim1	-1.1	2.7	0.0	-1.5	2.7
	Gdf15		Klk6	S1pr5	2310036O22Rik	Uncharacterized protein C19orf43 homolog	27.1	56.4	41.3	39.5	36.7	71	58.1																			Gm12191		Pinx1		Tsc22d1				Stk16	0.7	1.9	-0.5	-2.1	1.9
	Gdpd2		Klk8	Samd4b	2310044H10Rik		40.3	59.1	103.6	104.8	82.9	71.5	42.5																			Gm12250		Pitpnc1		Tsc22d3				Stk39	-1.3	1.8	-0.4	0.0	1.8
	Gem		Klraq1	Samsn1	2400001E08Rik		14.3	14.8	27.3	31	36.6	61.1	23.5																			Gm12669		Pkia		Tsc22d4				Stmn3	3.9	-3.9	0.0	0.0	3.9
	Gfod2		Kndc1	Sar1b	2400003C14Rik		45	42	47.4	47	31	42.9	38																			Gm13139_loc1		Pkig		Tspan15				Stmn4	-44.1	44.1	0.0	0.0	44.1
	Gfpt2		Kntc1	Sash3	2410006H16Rik		40.7	110	53.6	63.8	61.1	131.7	156.3																			Gm13293		Pkm		Tspan2				Stox2	-1.5	1.5	0.0	0.0	1.5
	Gfra1		Krt1	Sbds	2410015M20Rik	Protein QIL1	12.1	20.4	23.7	25.8	31.9	25	50.5																			Gm13363		Pkp4		Tspan3				Strap	2.5	-0.1	-0.9	-1.6	2.5
	Gfra2		Krt17	Sbf1	2500003M10Rik		43.7	37.3	96	93.6	48.2	30.9	34.6																			Gm13826		Plcb1		Tspan6				Strn4	2.7	1.0	0.0	-3.8	2.7
	Ggct		Krtcap2	Scamp4	2510003E04Rik	KIF1-binding protein	15.9	26.4	28.9	35.2	40	10	7.6																			Gm13889		Plcl1		Tspan7				Stx12	0.5	1.6	-0.3	-1.8	1.6
	Ggh		Ky	Scarb2	2510006D16Rik		24.3	24.2	44.5	46.4	49.5	44.1	57.3																			Gm14305		Pld1		Tspyl4				Stx6	-1.2	5.3	-2.3	-1.9	5.3
	Ghdc		Lace1	Sccpdh	2810405K02Rik		2.9	14.4	20.3	48.9	38	32.3	2.9																			Gm15421		Plekha1		Tssc4				Stxbp1	2.0	-0.7	0.6	-1.8	2.0
	Gimap6		Lad1	Scd1	2810407C02Rik		33.6	40.7	63	71.6	25.2	12.4	59.5																			Gm15440		Plekhb1		Ttc14				Stxbp2	-1.4	2.2	-0.7	0.0	2.2
	Gins1		Lag3	Scd3	2810428I15Rik	Uncharacterized protein C19orf60 homolog	13.9	25.3	39.7	28	35.1	32.6	42.1																			Gm15728		Plekhg1		Ttc3				Stxbp3a	-5.7	10.8	0.0	-5.0	10.8
	Gins2		Lage3	Scfd2	2900010M23Rik		11.4	28.4	43.1	33.6	33.8	35.8	54.1																			Gm15772		Plgrkt		Ttll7				Stxbp6	-4.5	3.1	1.4	0.0	3.1
	Gins4		Lama1	Scrg1	2900064A13Rik		62.7	41	73.5	123.6	114.1	37.2	67.8																			Gm17066		Plk1		Ttyh1				Suclg1	2.1	0.7	-1.3	-1.5	2.1
	Gipc1		Lamb1	Scrn3	2900097C17Rik		43.1	108.3	51.3	40.8	40	21	16.6																			Gm17251		Plk2		Ttyh2				Supt6	1.8	-1.1	0.5	-1.2	1.8
	Git1		Lamc3	Sdc3	3110035E14Rik	Uncharacterized protein C8orf46 homolog	0.3	8.5	266.5	151	6.6	1.4	0.5																			Gm17511		Plk4		Tuba1a				Surf1	-1.0	3.8	-1.5	-1.4	3.8
	Gja1		Lamp1	Sdf2l1	4833424O15Rik	Lipid phosphate phosphatase-related protein type 5	3.4	8.5	81.4	24.5	2.7	0.1	0.1																			Gm17750		Pllp		Tuba1b				Sv2a	-11.6	11.6	0.0	0.0	11.6
	Gjb1		Laptm4b	Sdr42e1	4833439L19Rik	Putative monooxygenase p33MONOX	34.9	22.1	47.2	67.8	42.1	36.4	25.8																			Gm20300		Plod2		Tubb2a				Svip	-1.5	5.3	0.0	-3.7	5.3
	Gjb2		Laptm5	Sec13	4930402H24Rik	Uncharacterized protein C20orf194 homolog	48.8	19.7	11.3	89.2	51.7	1.1	7.2																			Gm21984		Plp1		Tubb2b				Syn2	3.4	-3.4	0.0	0.0	3.4
	Gjc2		Large	Sec14l5	4933431E20Rik		25.1	6.4	11.2	24.6	30.8	0.8	5.2																			Gm22		Plp2		Tubb3				Syne1	1.6	-1.5	-0.2	0.0	1.6
	Gjc3		Larp6	Sec23b	5031439G07Rik	Uncharacterized protein KIAA0930 homolog	8.3	22.6	29.7	97.8	122.5	50.3	9.2																			Gm22426		Plxnb1		Tubb4a				Syne2	1.8	-2.3	2.9	-2.4	1.8
	Gkap1		Lars2	Secisbp2l	5730403B10Rik		44.7	27.5	29.7	48.3	59.7	18.6	16																			Gm22759		Plxnb3		Tubb4b				Syngr2	-7.2	2.8	-7.0	11.5	2.8
	Glb1		Lasp1	Selplg	5730437N04Rik		14.7	27.3	34.1	39.5	55.3	20	55.5																			Gm22761		Pmepa1		Tubb5				Synj2	-4.1	8.7	0.0	-4.6	8.7
	Glcci1		Lass2	Sema3d	6720456B07Rik		37.7	60.3	84.6	94.1	104.4	152.7	112.7																			Gm23935		Pmf1		Tulp4				Synm	-2.5	5.2	-2.6	0.0	5.2
	Glce		Lass5	Sema4d	8430419L09Rik	Uncharacterized protein KIAA1467	46	22.6	39.1	36.4	31.2	14.8	0.7																			Gm26669		Pmp22		Txn1				Synrg	-0.1	1.8	0.0	-1.6	1.8
	Glipr1		Lats2	Sema5a	9530068E07Rik	Keratinocyte-associated transmembrane protein 2	34.3	38.3	59.3	46.9	48	55.1	64.1																			Gm26735		Pmpcb		Txndc17				Sypl	-6.4	19.5	-7.9	-5.1	19.5
	Glis2		Lbh	sept15	9630013A20Rik		0.1	0.3	2.6	134.6	32.6	0.2	0.1																			Gm26881		Pnkd_loc1		Tyro3				Syt11	13.9	25.6	-39.4	0.0	25.6
	Glod4		Lbp	sept2	9830001H06Rik		8.4	19.7	16.2	67.1	20.7	33.8	4.3																			Gm2a		Pnkd_loc2		Tyrobp				Syt4	2.2	-2.2	0.0	0.0	2.2
	Glra4		Lcorl	sept7																												Gm3414		Pnkp		Uba52				Sytl2	-5.8	5.8	0.0	0.0	5.8
	Glrb		Lcp1	sept8																												Gm37111		Pnn		Ubc				Tada1	1.5	3.5	-1.9	-3.1	3.5
	Glrp1		Lcp2	Sepx1																												Gm38039		Pnpla3		Ube2v2				Tada2a	-0.2	2.0	0.2	-2.0	2.0
	Glrx		Lctl	Serinc2																												Gm4876		Pold1		Ubl3				Taf1	-0.6	2.7	-0.8	-1.2	2.7
	Gltp		Ldb3	Serinc5																												Gm4944		Pold3		Ubxn4				Taf9b	1.4	2.6	-3.9	0.0	2.6
	Glul		Ldlrap1	Serp1																												Gm5093		Pole3		Uchl1				Tagln2	3.5	-8.3	-4.3	9.1	3.5
	Gm10125		Leprel1	Serpind1																												Gm5506_loc1		Polg		Ugp2				Tagln3	2.2	-2.2	0.0	0.0	2.2
	Gm10790		Leprel4	Setd8																												Gm561		Polr1d		Ugt8a				Tanc1	0.3	1.9	1.1	-3.2	1.9
	Gm10863		Leprot	Sfpi1																												Gm5643_loc2		Polr2f		Unc5b				Tanc2	2.5	-0.7	0.0	-1.8	2.5
	Gm11428		Lgals1	Sft2d3																												Gm608		Polr2g		Unc80				Tapt1	-0.8	2.8	0.0	-2.0	2.8
	Gm11818		Lgals8	Sftpc																												Gm6133		Polr2j		Uqcrh				Tarsl2	-1.7	2.8	-1.2	0.0	2.8
	Gm12034		Lgals9	Sgcd																												Gm6402		Polr3e		Usmg5				Tbc1d10b	-1.4	3.9	0.0	-2.5	3.9
	Gm13293		Lgi3	Sgce																												Gm6525		Polr3h		Usp11				Tbc1d14	-1.5	4.8	0.0	-3.4	4.8
	Gm13375		Lgmn	Sgcz																												Gm6654		Pop4		Usp14				Tbc1d15	-1.7	4.3	-1.3	-1.4	4.3
	Gm13476		Lgr5	Sgk1																												Gm6682		Pop5		Usp22				Tbc1d17	-1.2	2.4	-1.1	0.0	2.4
	Gm13611		Lhfpl2	Sgk2																												Gm8444		Por		Usp31				Tbc1d5	-0.8	5.0	-2.0	-2.1	5.0
	Gm13807		Lhfpl3	Sgk3																												Gm8580		Pou2f1		Usp33				Tbc1d7	-1.3	3.2	0.0	-1.8	3.2
	Gm13889		Lhpp	Sh2b3																												Gm9846		Pou3f2		Usp34				Tbcd	-2.9	5.5	0.0	-2.6	5.5
	Gm14023		Lig1	Sh3bp4																												Gmds		Pou3f3		Usp54				Tcaim	-1.7	1.7	0.0	0.0	1.7
	Gm14446		Lilrb4	Sh3d19																												Gmfb		Pou6f1		Usp9x				Tcta	0.2	2.5	1.0	-3.6	2.5
	Gm15217		Lima1	Sh3gl3																												Gmnn		Ppap2b		Ust				Tecpr2	-3.0	3.0	0.0	0.0	3.0
	Gm15417		Limd1	Sh3glb1																												Gmpr		Ppapdc1a		Vamp2				Tef	0.5	1.9	0.2	-2.5	1.9
	Gm16515		Lims2	Sh3rf1																												Gna11		Ppfibp1		Vamp3				Tex2	-2.7	7.3	-1.6	-3.0	7.3
	Gm16998		Lin54	Sh3tc1																												Gna12		Ppfibp2		Vapa				Tex264	-1.7	2.8	-0.4	-0.8	2.8
	Gm2382		Lin7a	Sh3tc2																												Gnai1		Ppib		Vbp1				Tfdp2	-1.3	5.3	-1.4	-2.7	5.3
	Gm2a		Lingo3	Shc4																												Gnai2		Ppic		Vcan				Tfeb	-1.5	1.5	0.0	0.0	1.5
	Gm39508		Lipa	Shisa4																												Gnao1		Ppih		Vcp				Tfrc	-0.4	3.6	-0.6	-2.6	3.6
	Gm410		Litaf	Shkbp1																												Gnas		Ppil1		Vdac1				Tgfa	5.1	1.8	-7.0	0.0	5.1
	Gm4535		Lix1l	Shmt1																												Gnb1		Ppm1l		Vdac2				Thbs3	-3.0	3.0	0.0	0.0	3.0
	Gm4980		Llgl1	Siglec5																												Gnb2		Ppp1cb		Vdac3				Thsd1	-1.8	1.8	0.0	0.0	1.8
	Gm5069		Llph	Siglece																												Gnb2l1		Ppp1r12a		Vimp				Thtpa	-0.7	2.2	0.0	-1.5	2.2
	Gm5126		Lmbrd1	Siglech																												Gnb4		Ppp1r14b		Vmp1				Thumpd1	-1.1	5.2	-1.7	-2.3	5.2
	Gm5506		Lmf1	Sipa1l2																												Gnb5		Ppp1r15b		Vps37a				Tia1	2.4	-0.4	0.5	-2.6	2.4
	Gm5617		Lmnb1	Sirt2																												Gng10		Ppp1r16b		Vsnl1				Timp4	5.9	-5.9	0.0	0.0	5.9
	Gm5801		Lmo1	Sis																												Gng11		Ppp1r18		Vtn				Tjp1	-2.1	1.8	0.3	0.0	1.8
	Gm6194		Lnx1	Six4																												Gng12		Ppp1r21		Wac				Tjp2	-3.4	3.4	0.0	0.0	3.4
	Gm6402		LOC100503496	Slain1																												Gng3		Ppp1r7		Wasf1				Tlcd1	1.9	-1.8	0.0	0.0	1.9
	Gm6588		LOC100616095	Slamf8																												Gng4		Ppp1r9a		Wbp11				Tmbim1	-9.6	26.4	-9.0	-7.9	26.4
	Gm6623		LOC626082	Slc11a1																												Gng5		Ppp2ca		Wbp2				Tmc6	-1.6	2.4	0.0	-0.7	2.4
	Gm6682		Loh12cr1	Slc12a2																												Gng7		Ppp2r2a		Wbp5				Tmc7	-3.7	3.7	0.0	0.0	3.7
	Gm6788		Lox	Slc13a4																												Gng8		Ppp2r2b		Wdfy1				Tmcc1	-2.3	3.2	0.0	-0.9	3.2
	Gm7030		Loxl2	Slc15a3																												Gnl3		Ppp2r3a		Wdr1				Tmcc2	-5.2	5.2	0.0	0.0	5.2
	Gm7120		Loxl3	Slc15a4																												Gnl3l		Ppp2r5d		Wdr26				Tmcc3	-2.2	12.4	-4.7	-5.6	12.4
	Gm813		Lpar1	Slc16a12																												Gnptab		Ppt1		Wdr6				Tmco3	6.3	-2.0	0.0	-4.4	6.3
	Gm88		Lpar3	Slc16a13																												Gnptg		Ppwd1		Wls				Tmeff1	-5.4	12.9	0.0	-7.4	12.9
	Gm8909		Lpcat2	Slc16a3																												Golga2		Pqbp1		Wnk1				Tmeff2	-7.4	19.1	-11.7	0.0	19.1
	Gm8994		Lpl	Slc1a1																												Golga7		Praf2		Wscd1				Tmem100	3.1	0.0	-3.1	0.0	3.1
	Gmcl1		Lpo	Slc22a21																												Gosr1		Prc1		Ybx1				Tmem106b	2.2	1.4	-0.2	-3.5	2.2
	Gmds		Lpxn	Slc22a23																												Got1		Prdx1		Yipf1				Tmem108	2.3	-2.3	0.0	0.0	2.3
	Gmnn		Lrch4	Slc22a3																												Gp1bb		Prdx2		Ypel2				Tmem123	-4.6	3.9	-2.9	3.6	3.9
	Gmpr		Lrfn2	Slc22a6																												Gpatch8		Prdx4		Ypel3				Tmem125	-13.2	13.2	0.0	0.0	13.2
	Gna12		Lrmp	Slc24a4																												Gpc1		Prdx6		Ywhab				Tmem129	0.2	2.8	-0.9	-2.0	2.8
	Gna15		Lrp1	Slc25a1																												Gpc5		Prex1		Ywhae				Tmem132b	4.5	-4.5	0.0	0.0	4.5
	Gnai1		Lrp1b	Slc25a10																												Gpc6		Prickle1		Ywhag				Tmem135	-1.3	2.8	-0.1	-1.3	2.8
	Gnai2		Lrr1	Slc25a15																												Gpcpd1		Prim1		Ywhah				Tmem144	-0.6	4.4	0.0	-3.7	4.4
	Gnat1		Lrrc1	Slc25a19																												Gpd1		Prkcb		Ywhaq				Tmem151a	-32.7	32.7	0.0	0.0	32.7
	Gnb2		Lrrc17	Slc25a39																												Gpd2		Prkcq		Ywhaz				Tmem159	-2.3	3.0	-0.8	0.0	3.0
	Gnb2l1		Lrrc25	Slc25a45																												Gphn		Prkcz		Zc3h11a				Tmem161a	-0.3	2.2	0.2	-2.1	2.2
	Gnb4		Lrrc28	Slc27a4																												Gpi1		Prkd3		Zc3h13				Tmem163	1.9	-1.9	0.0	0.0	1.9
	Gne		Lrrc32	Slc29a3																												Gpld1		Prmt3		Zcchc12				Tmem167	11.2	-6.7	2.8	-7.2	11.2
	Gng10		Lrrc33	Slc2a5																												Gpm6a		Prnp		Zcchc18				Tmem176a	8.9	-6.9	0.2	-2.2	8.9
	Gng11		Lrrc4	Slc2a9																												Gpm6b		Proser1		Zdhhc20				Tmem176b	15.7	-21.5	6.8	-0.9	15.7
	Gng12		Lrrc42	Slc31a2																												Gpn1		Prpf39		Zdhhc9				Tmem184c	1.2	2.0	-0.9	-2.4	2.0
	Gng13		Lrrc49	Slc35a2																												Gpn3		Prpf4b		Zeb2				Tmem192	-1.7	2.3	0.0	-0.5	2.3
	Gng2		Lrrc4b	Slc35b2																												Gpr108		Prps1l3		Zfml				Tmem199	-0.8	2.2	0.0	-1.5	2.2
	Gng3		Lrrc4c	Slc35f1																												Gpr123		Prr14l		Zfp36				Tmem229a	-12.1	12.1	0.0	0.0	12.1
	Gng4		Lrrc57	Slc40a1																												Gpr125		Psap		Zfp365				Tmem246	2.0	-0.8	-1.3	0.0	2.0
	Gng7		Lrrc61	Slc41a2																												Gpr146		Psat1		Zfp36l1				Tmem255a	6.3	-3.8	-2.5	0.0	6.3
	Gng8		Lrrc8b	Slc43a2																												Gpr155		Psenen		Zfp706				Tmem255b	3.7	-3.7	0.0	0.0	3.7
	Gngt2		Lrrk1	Slc44a1																												Gpr17		Psmb5		Zfp740				Tmem35	2.4	0.0	-2.4	0.0	2.4
	Gnpat		Lrrn1	Slc45a3																												Gpr180		Psmc3		Zfr				Tmem39a	-1.6	1.9	1.2	-1.6	1.9
	Gnpda1		Lrrn3	Slc46a3																												Gpr37		Psmd11		Znrf1				Tmem55a	2.0	-1.9	0.8	-0.9	2.0
	Gnpda2		Lrrtm1	Slc48a1																												Gpr37l1		Psmd13		Zranb2				Tmem55b	-2.3	4.8	0.0	-2.5	4.8
	Gnptab		Lrrtm2	Slc4a1																												Gpr56		Psmd14		Zwint				Tmem59l	3.2	-1.8	-1.5	0.0	3.2
	Gnptg		Lrrtm3	Slc4a2																												Gpr62		Psmd5		Zyg11b				Tmem60	-0.4	2.3	-0.5	-1.5	2.3
	Gns		Lrrtm4	Slc5a11																												Gpr98		Psmd6		0610007P14Rik				Tmem62	2.0	2.3	-1.6	-2.6	2.3
	Golga7		Lsm2	Slc6a13																												Gprasp1		Psmg4		0610009D07Rik				Tmem63a	-14.9	41.8	-12.9	-14.1	41.8
	Golm1		Lsm5	Slc6a19																												Gprasp2		Psph		1110004F10Rik				Tmem63b	4.0	-1.5	0.0	-2.5	4.0
	Golph3l		Lsmd1	Slc6a20a																												Gprc5b		Ptdss1		1110007C09Rik				Tmem81	-1.7	3.5	0.0	-1.8	3.5
	Gorasp2		Lst1	Slc6a8																												Gps1		Ptk7		1110057K04Rik				Tmem88b	-22.4	22.4	0.0	0.0	22.4
	Gosr2		Ltbp4	Slc7a3																												Gpsm2		Ptn		1500004A13Rik				Tmem9	2.3	-1.8	1.3	-1.8	2.3
	Gp1bb		Ltbr	Slc9a2																												Gpt		Ptpla		1700047I17Rik2_loc2				Tmem98	-10.9	10.9	0.0	0.0	10.9
	Gp2		Ltc4s	Slc9a3r2																												Gpt2		Ptplad1		1700047M11Rik				Tmod1	-8.0	8.0	0.0	0.0	8.0
	Gp9		Ltf	Slc9a9																												Gpx1		Ptplad2		1810037I17Rik				Tmod2	-7.1	15.7	-8.7	0.0	15.7
	Gpc3		Ltk	Slco2b1																												Gpx4		Ptplb		1810041L15Rik				Tmtc2	-2.5	2.5	0.0	0.0	2.5
	Gpc4		Lum	Slco3a1																												Gpx7		Ptpn11		1810058I24Rik				Tmx3	-1.0	2.0	-0.2	-0.9	2.0
	Gpc5		Ly6e	Slitrk1																												Gramd1a		Ptpra		2810468N07Rik				Tmx4	2.5	-1.4	-1.0	-0.1	2.5
	Gpc6		Ly6g6f	Slitrk3																												Gramd3		Ptprd		2900011O08Rik				Tnfaip6	-7.9	20.8	-6.3	-6.7	20.8
	Gpcpd1		Ly86	Slitrk6																												Grb14		Ptpre		2900097C17Rik				Tnfrsf21	2.4	-3.7	0.6	0.8	2.4
	Gpd1		Lyl1	Slpi																												Grcc10		Ptprg		3110035E14Rik				Tnik	2.5	-1.5	-0.9	0.0	2.5
	Gphn		Lyn	Smad7																												Grhpr		Ptprj		4930402H24Rik				Tnks2	0.2	3.7	-0.4	-3.5	3.7
	Gpkow		Lynx1	Smagp																												Gria1		Ptprn		4930506M07Rik				Tnni1	-5.4	5.4	0.0	0.0	5.4
	Gpld1		Lypd1	Smoc1																												Gria2		Ptpro		4932438A13Rik				Tollip	0.4	2.7	-1.6	-1.5	2.7
	Gpm6a		Lypd3	Smtnl2																												Gria3		Ptprz1		5031439G07Rik				Tom1l2	-1.1	4.0	-2.9	0.0	4.0
	Gpn1		Lypd6	Smurf1																												Gria4		Ptrhd1		6330403K07Rik				Top2b	4.0	-1.5	0.9	-3.5	4.0
	Gpnmb		Lyplal1	Snap29																												Grid1		Pttg1ip		6820431F20Rik				Tor1aip2	2.0	1.5	-0.1	-3.4	2.0
	Gpr124		Lyve1	Snora17																												Grik2		Pura		9630013A20Rik				Tpm1	2.0	-6.2	4.2	0.0	2.0
	Gpr125		Lyz1	Snora31																												Grik3		Purb		9830001H06Rik				Tppp	-18.4	18.4	0.0	0.0	18.4
	Gpr137		Lyz2	Snora34																												Grik4		Purg		A230073K19Rik				Tppp3	-16.5	32.5	-16.0	0.0	32.5
	Gpr137b		Lzts2	Snora44																												Grik5		Pus7						Tprgl	-0.2	3.9	-0.8	-2.9	3.9
	Gpr137b-ps		M6pr	Snora70																												Grin2b		Pxdc1						Tprkb	-0.4	3.6	-0.7	-2.5	3.6
	Gpr15		Macrod1	Snrpf																												Grin3a		Pycr2						Tprn	-9.6	9.6	0.0	0.0	9.6
	Gpr155		Mad1l1	Sntg1																												Grina		Qdpr						Tpst1	-1.9	5.4	1.2	-4.8	5.4
	Gpr157		Mad2l1	Snx1																												Grlf1		Qk						Traf4	7.6	-3.2	-1.7	-2.8	7.6
	Gpr161		Mafb	Snx15																												Grm3		Qpct						Traf6	-1.1	3.0	-0.9	-0.9	3.0
	Gpr162		Mag	Snx17																												Grm5		Rab10						Tram1l1	1.7	-1.5	-0.3	0.0	1.7
	Gpr165		Mageh1	Snx20																												Grtp1		Rab11a						Trappc10	-0.5	3.1	0.0	-2.7	3.1
	Gpr17		Mal	Snx22																												Gsk3b		Rab2a						Trf	-22.1	30.6	-4.2	-4.4	30.6
	Gpr172b		Malt1	Snx25																												Gsn		Rab31						Tril	1.7	0.0	-1.7	0.0	1.7
	Gpr176		Man1a	Snx3																												Gspt1		Rab33a						Trim2	-4.1	21.3	-8.0	-9.3	21.3
	Gpr180		Man1a2	Snx30																												Gspt2		Rab33b						Trim3	-3.5	3.5	0.0	0.0	3.5
	Gpr182		Man1c1	Sorbs3																												Gsr		Rab3gap2						Trim36	-2.8	5.1	0.0	-2.2	5.1
	Gpr183		Man2b1	Sorcs1																												Gss		Rab40c						Trim44	0.0	1.8	0.9	-2.6	1.8
	Gpr25		Man2b2	Sorcs3																												Gstk1		Rab4a						Trim59	-8.6	19.2	0.0	-10.7	19.2
	Gpr34		Maneal	Sox10																												Gstm1		Rab5c						Trim62	3.1	-2.3	-0.7	0.0	3.1
	Gpr37		Map2k5	Sox2ot																												Gstm5		Rab8b						Trim9	2.6	-2.6	0.0	0.0	2.6
	Gpr37l1		Map3k1	Sox3																												Gstm7		Rabac1						Trio	3.6	-1.9	0.0	-1.6	3.6
	Gpr62		Map3k11	Sox6																												Gsto1		Rabgap1l						Trip11	-0.8	1.9	0.3	-1.4	1.9
	Gpr75		Map3k5	Sox8																												Gstp1		Rac1						Trmt10b	-1.9	1.9	0.0	0.0	1.9
	Gpr84		Map3k8	Sp110																												Gstt1		Racgap1						Tro	2.4	-2.4	0.0	0.0	2.4
	Gpr89		Map4k4	Sp7																												Gstz1		Rad18						Trp53bp2	-1.8	6.0	0.0	-4.2	6.0
	Gprasp2		Map4k5	Sparc																												Gtf2a1		Rad21						Trp53i13	-1.7	1.7	0.0	0.0	1.7
	Gprc5b		Map6d1	Spata13																												Gtf2a2		Rad51ap1						Tsc1	0.0	1.9	-0.9	-1.1	1.9
	Gpsm2		Mapk14	Spata6																												Gtf2f1		Rad51d						Tsc2	-0.4	3.1	-0.8	-1.8	3.1
	Gpt		Mapk3	Spc24																												Gtf2f2		Rad54b						Tsc22d1	31.5	-31.3	27.4	-27.6	31.5
	Gpt2		Mapk7	Spc25																												Gtf2h1		Rad54l						Tsc22d3	-5.0	5.2	0.6	-0.8	5.2
	Gpx1		Mapk8ip1	Speer4b																												Gtf2h5		Ralgapa1						Tspan12	2.8	-2.8	0.0	0.0	2.8
	Gpx3		Mapkap1	Spg20																												Gtf2i		Ralgds						Tspan13	4.0	-3.5	0.4	-1.0	4.0
	Gpx4		March8	Spns2																												Gtf3c5		Raly						Tspan14	-4.9	10.7	-4.7	-1.1	10.7
	Gpx7		Marcks	Spon1																												Gtl3		Ramp1						Tspan15	-7.5	7.5	0.0	0.0	7.5
	Gramd3		Marveld3	Spsb1																												Gucy1a3		Ran						Tspan2	-7.6	22.7	0.0	-15.1	22.7
	Grap		Masp1	Spsb4																												Guk1		Ranbp1						Tspan4	-2.5	2.4	-1.0	1.0	2.4
	Grb10		Mast3	Sptlc2																												Gyg		Rangap1						Tspan5	-2.6	7.2	-1.3	-3.4	7.2
	Grb14		Matn1	Srcin1																												H1f0		Rap1a						Tspan6	9.1	-5.6	-3.4	0.0	9.1
	Grhpr		Matn2	Srd5a1																												H1fx		Rap1gap						Tspan7	23.5	-8.0	3.9	-19.4	23.5
	Gria1		Matn4	Srd5a3																												H2.T23		Rap1gds1						Tspan9	-1.9	1.9	0.0	0.0	1.9
	Gria2		Mboat1	Srgn																												H2afj		Rap2a						Tspyl1	-0.4	1.9	0.5	-2.0	1.9
	Gria3		Mbp	Sri																												H2afv		Rapgef1						Tspyl4	0.6	2.7	-3.3	0.0	2.7
	Gria4		Mc4r	Srpk3																												H2afx		Rarres2						Ttc3	4.8	-3.2	2.8	-4.4	4.8
	Grid1		Mc5r	Srpx2																												H2afy2		Rasa2						Ttc4	2.2	1.1	-1.2	-2.1	2.2
	Grid2		Mcam	Ssh3																												H2afz		Rasa3						Ttc5	-1.6	1.6	0.0	0.0	1.6
	Grik1		Mcat	Ssna1																												H2-L		Rasgef1b						Ttll5	-2.5	5.8	0.0	-3.4	5.8
	Grik2		Mcee	Sspn																												H3f3a		Rasl2-9						Ttll7	-14.1	14.1	0.0	0.0	14.1
	Grik3		Mcf2	Sspo																												H3f3b		Rassf10						Ttyh2	-3.9	22.0	-8.0	-10.2	22.0
	Grik4		Mcfd2	Ssr2																												Hacd1		Raver1						Tub	5.3	-5.3	0.0	0.0	5.3
	Grin3a		Mcm10	Sstr1																												Hadh		Rbm19						Tubb2a	2.6	-2.5	2.0	-2.2	2.6
	Grk5		Mcm2	St18																												Hadhb		Rbm25						Tubb4a	3.7	20.1	-11.8	-12.1	20.1
	Grlf1		Mcm3	St3gal6																												Hagh		Rbm5						Tubb5	2.8	-10.1	1.4	6.0	2.8
	Grm3		Mcm5	St6gal1																												Hap1		Rbm7						Txlna	-0.8	4.0	-1.3	-1.9	4.0
	Grm5		Mcm6	St6galnac3																												Hapln2		Rcc1						Txndc12	2.7	-0.6	0.2	-2.3	2.7
	Grtp1		Mcm7	St8sia1																												Hars		Rcn1						Txndc16	2.9	6.2	-2.9	-6.2	6.2
	Gsbs		Mdk	Stab1																												Hat1		Rdh11						Tyro3	-9.1	9.1	0.0	0.0	9.1
	Gsdmd		Mdm1	Stard13																												Haus1		Reep1						Uap1	-2.0	2.9	0.0	-0.9	2.9
	Gsg1l		Mdp1	Stard3																												Haus3		Reep3						Uba2	0.2	2.7	-0.9	-2.0	2.7
	Gsn		Me2	Stat1																												Haus5		Reep5						Uba3	1.8	0.3	0.3	-2.3	1.8
	Gspt1		Me3	Stat6																												Haus7		Rell1						Ubac1	-1.3	2.3	-1.1	0.0	2.3
	Gss		Med10	Steap2																												Hbs1l		Rer1						Ube2e2	-1.5	2.0	-0.6	0.0	2.0
	Gsta4		Med20	Stim2																												Hccs		Resp18						Ube2e3	1.6	2.7	-1.0	-3.3	2.7
	Gstm1		Med21	Stk32a																												Hcfc1		Rev3l						Ube2g1	-0.5	5.1	-2.9	-1.8	5.1
	Gstm4		Med27	Stk33																												Hcn2		Rexo2						Ube2l3	1.2	2.1	-0.7	-2.6	2.1
	Gstm5		Med29	Stmn4																												Hdac11		Rfc2						Ubr3	-0.4	2.6	-0.5	-1.7	2.6
	Gstm7		Med30	Strn																												Hdac3		Rfc3						Ufd1l	0.6	4.8	-2.1	-3.3	4.8
	Gsto2		Megf11	Stx2																												Hdac6		Rfc4						Ugdh	7.6	-4.7	1.1	-3.9	7.6
	Gstp1		Melk	Stx6																												Hddc2		Rftn2						Ugt8a	-9.3	9.3	0.0	0.0	9.3
	Gstp2		Meox1	Sulf1																												Hdgf		Rfwd3						Ulk2	-0.5	3.2	-0.8	-1.9	3.2
	Gstt1		Mesdc2	Sulf2																												Hdhd2		Rfx4						Unc50	-0.1	4.7	-1.9	-2.7	4.7
	Gsx1		Metrn	Sult1a1																												Hdlbp		Rgcc						Unc5b	-6.1	10.9	-4.7	0.0	10.9
	Gsx2		Mettl1	Susd3																												Heatr3		Rgs16						Unc5c	1.9	-1.9	0.0	0.0	1.9
	Gtf2e1		Mettl9	Susd4																												Hebp1		Rgs7bp						Unc80	2.3	-2.3	0.0	0.0	2.3
	Gtf2f2		Mex3b	Susd5																												Heg1		Rhno1						Usp22	1.8	4.8	-2.4	-4.2	4.8
	Gtf2h1		Mfap4	Svip																												Hells		Rhob						Usp24	9.6	-3.5	-2.6	-3.6	9.6
	Gtf3a		Mfsd1	Sycp3																												Hepacam		Rhobtb3						Usp25	-1.9	2.6	-1.6	0.9	2.6
	Gtf3c6		Mfsd2a	Syde2																												Herc1		Rhoc						Usp30	-2.5	5.4	-2.8	0.0	5.4
	Gtl3		Mfsd3	Sympk																												Herc2		Rhog						Usp31	-10.1	10.1	0.0	0.0	10.1
	Gtpbp5		Mgat3	Syngr2																												Herpud1		Rhoj						Usp32	-0.1	2.5	-0.5	-1.8	2.5
	Gucy1a3		Mgat4a	Synj2																												Herpud2		Rictor						Usp48	-0.4	2.3	-0.3	-1.5	2.3
	Gucy1b2		Mgll	Synpo																												Hes1		Rimkla						Usp5	0.6	2.5	-1.2	-1.9	2.5
	Gucy2f		Mgmt	Sypl																												Hes5		Rin2						Usp54	-12.6	12.6	0.0	0.0	12.6
	Guk1		Mgst3	Sys1																												Hes6		Rlbp1						Ust	4.9	-3.3	-1.5	0.0	4.9
	Gusb		Mical3	Syt11																												Hexb		Rmdn1						Utp14b	-1.9	1.9	0.0	0.0	1.9
	Gyg		Micall1	Sytl2																												Hexim1		Rnaseh2b						Vangl1	-1.8	1.8	0.0	0.0	1.8
	Gypa		Mid1ip1	Sytl5																												Hey1		Rnaseh2c						Vash1	2.6	-2.6	0.0	0.0	2.6
	Gypc		Mif4gd	Tacc2																												Hgs		Rnasek						Vcan	22.5	-31.9	9.5	0.0	22.5
	H1f0		Mink1	Taf10																												Hhatl		Rnd2						Vdac1	2.5	-2.7	-1.0	1.2	2.5
	H2-Aa		Mir1199	Taf11																												Hhip		Rnf122						Vezf1	1.8	1.4	-0.4	-2.8	1.8
	H2-Ab1		Mir1983	Taf9b																												Hiat1		Rnf128						Vldlr	-1.8	4.5	-2.7	0.0	4.5
	H2afj		Mir686	Tagap																												Hid1		Rnf13						Vps35	-0.9	3.5	-2.7	0.1	3.5
	H2afv		Mkks	Tagln2																												Hif1a		Rnf144a						Vps4a	0.7	3.1	-1.3	-2.4	3.1
	H2afx		Mkx	Taldo1																												Hif3a		Rnf26						Vstm2a	1.6	-1.6	0.0	0.0	1.6
	H2afy2		Mlec	Tbc1d10b																												Higd1a		Rnft1						Vta1	-0.5	4.1	-1.4	-2.1	4.1
	H2-D1		Mlf2	Tbc1d14																												Higd2a		Rock2						Wasf1	2.7	-2.7	0.0	0.0	2.7
	H2-DMa		Mlxipl	Tbc1d5																												Hint1		Rpa2						Wbp1	-0.2	1.7	0.0	-1.6	1.7
	H2-M3		Mmadhc	Tbc1d8																												Hint3		Rpa3						Wdr45	-0.8	2.2	0.0	-1.5	2.2
	H2-Ob		Mmgt1	Tbc1d8b																												Hip1		Rpf2						Wdr8	-0.6	2.0	0.0	-1.4	2.0
	H2-Q6		Mmp15	Tbc1d9b																												Hip1r		Rpl13						Wdr82	1.5	-1.5	0.7	-0.7	1.5
	H2-T10		Mmp16	Tbx18																												Hipk2		Rpl35						Wipi1	-3.4	3.4	0.0	0.0	3.4
	H2-T22		Mmp17	Tbxas1																												Hirip3		Rpl38						Wnt3	-2.3	2.3	0.0	0.0	2.3
	H2-T23		Mmp19	Tcf19																												Hist1h1b		Rpl5						Wrap53	-3.6	3.6	0.0	0.0	3.6
	H47		Mmp2	Tcfeb																												Hist1h1c		Rplp1						Wrb	1.9	-0.6	-1.4	0.0	1.9
	Hadh		Mmp23	Tdo2																												Hist1h2ad		Rplp2						Wsb1	1.6	-5.8	-0.3	4.5	1.6
	Hagh		Mmp28	Tdrd7																												Hist1h2ae		Rplp2-ps1						Wscd1	-3.5	3.5	0.0	0.0	3.5
	Hap1		Mnat1	Tec																												Hist1h2af		Rpn2						X1110032A03Rik	-0.8	2.7	0.3	-2.2	2.7
	Hapln1		Mobkl2b	Tecr																												Hist1h2ah		Rpp14						X1110051M20Rik	-1.4	3.2	-1.7	0.0	3.2
	Hapln2		Mobp	Tesk2																												Hist1h2ai		Rpp30						X1110057K04Rik	-1.4	4.4	0.0	-3.1	4.4
	Hapln3		Mocs2	Tfdp1																												Hist1h2ak		Rprd1b						X1190002N15Rik	-1.4	3.7	0.0	-2.2	3.7
	Has2		Mog	Tfpi																												Hist1h2an		Rprm						X1700021K19Rik	1.5	0.7	0.0	-2.3	1.5
	Has2as		Mon2	Tgfa																												Hist1h2ap_loc1		Rps11						X1700066M21Rik	0.4	1.6	0.0	-2.1	1.6
	Haus4		Mosc2	Tgfb1																												Hist1h2ap_loc2		Rps15a-ps4						X1700086L19Rik	1.5	-1.5	0.0	0.0	1.5
	Havcr2		Mpdu1	Tgfbr1																												Hist1h2bc		Rps18						X1810026J23Rik	0.2	2.1	0.0	-2.2	2.1
	Hax1		Mpeg1	Tgfbr2																												Hist1h4d		Rps23						X1810041L15Rik	4.4	-4.4	0.0	0.0	4.4
	Hck		Mpi	Tgfbr3																												Hist1h4h		Rps27l						X2210013O21Rik	1.6	-0.8	0.0	-0.9	1.6
	Hcls1		Mpst	Tgif1																												Hist1h4i		Rps28						X2210018M11Rik	-0.3	2.0	0.2	-1.9	2.0
	Hcn2		Mpv17	Tgm2																												Hist2h2ac		Rps29						X2310022B05Rik	-3.0	5.3	-2.3	0.0	5.3
	Hdac11		Mpzl1	Thbd																												Hist3h2a		Rps3						X2510003E04Rik	3.0	5.4	-3.0	-5.3	5.4
	Hddc2		Mrc1	Thsd4																												Hist3h2ba		Rps5						X2610035D17Rik	2.1	-0.8	-1.2	0.0	2.1
	Hddc3		Mrc2	Tifab																												Hltf		Rps7						X2810468N07Rik	0.2	9.2	-9.3	0.0	9.2
	Hdhd2		Mreg	Tjap1																												Hmg20a		Rpsa						X2900011O08Rik	4.5	-4.5	0.0	0.0	4.5
	Heatr3		Mrgpre	Tle6																												Hmgb1		Rraga						X3632451O06Rik	6.3	-6.3	0.0	0.0	6.3
	Heatr5a		Mrgprf	Tln2																												Hmgb2		Rrm1						X4833424O15Rik	2.8	-2.8	0.0	0.0	2.8
	Hebp1		Mrp63	Tlr12																												Hmgb3		Rrm2						X4833439L19Rik	3.0	2.2	-1.0	-4.2	3.0
	Hectd2		Mrpl10	Tlr13																												Hmgcl		Rrp1						X4930402H24Rik	1.6	6.2	-2.5	-5.3	6.2
	Hells		Mrpl15	Tlr2																												Hmgcr		Rrp36						X4930506M07Rik	-4.4	6.5	0.0	-2.0	6.5
	Hepacam		Mrpl2	Tlr7																												Hmgcs1		Rrs1						X4933431E20Rik	-2.9	2.9	0.0	0.0	2.9
	Hes1		Mrpl20	Tlr9																												Hmgn2		Rsl24d1						X6330403K07Rik	3.3	-3.0	-0.2	0.0	3.3
	Hes5		Mrpl23	Tm7sf3																												Hmgn3		Rspry1						X6330416G13Rik	-2.8	2.8	0.0	0.0	2.8
	Hexa		Mrpl24	Tmbim1																												Hmgn5		Rsu1						X8430419L09Rik	2.1	5.9	-3.5	-4.5	5.9
	Hexb		Mrpl3	Tmcc2																												Hmgxb3		Rtca						X9330117O12Rik	-1.9	1.9	0.0	0.0	1.9
	Hey1		Mrpl36	Tmcc3																												Hmgxb4		Rtcb						X9330182L06Rik	-4.5	4.5	0.0	0.0	4.5
	Hey2		Mrpl4	Tmco3																												Hmmr		Rtkn						X9630013A20Rik	2.2	-2.2	0.0	0.0	2.2
	Hfe		Mrpl48	Tmed3																												Hmox2		Rtn1						Xaf1	-3.0	6.3	0.0	-3.2	6.3
	Hhatl		Mrpl52	Tmeff2																												Hn1l		Rtn4						Xpo6	-0.7	2.6	-1.3	-0.6	2.6
	Hhex		Mrpl53	Tmem100																												Hnmt		Ruvbl2						Xpr1	2.9	-2.2	0.0	-0.8	2.9
	Hhip		Mrpl54	Tmem108																												Hnrnpa2b1		S100a1						Xrcc1	-1.3	2.8	0.0	-1.4	2.8
	Hibadh		Mrps10	Tmem117																												Hnrnpab		S100a11						Xrcc3	-5.8	5.8	0.0	0.0	5.8
	Hic1		Mrps12	Tmem119																												Hnrnpf		S100a13						Xrcc6	-0.6	2.2	0.0	-1.7	2.2
	Higd2a		Mrps16	Tmem121																												Hnrnph1		S100a16						Yars	1.9	0.2	-2.2	0.0	1.9
	Hint2		Mrps18c	Tmem123																												Hnrnpk		S100a6						Yif1a	-0.5	2.6	-0.2	-1.9	2.6
	Hint3		Mrps21	Tmem125																												Hnrnpl		S100b						Ypel2	-8.2	8.2	0.0	0.0	8.2
	Hip1		Mrps24	Tmem132b																												Hnrnpu		Sae1						Zbp1	-2.2	2.2	0.0	0.0	2.2
	Hip1r		Mrps25	Tmem132c																												Homer2		Sall3						Zcchc17	-1.2	3.4	0.0	-2.1	3.4
	Hipk1		Mrps28	Tmem132d																												Hook3		Samd4b						Zcchc18	3.9	-2.4	-1.4	0.0	3.9
	Hipk2		Mrps33	Tmem132e																												Hoxd8		Samd8						Zcchc24	5.2	1.2	-0.1	-6.2	5.2
	Hist1h1c		Mrps7	Tmem134																												Hprt		Sapcd2						Zdhhc17	0.5	5.5	-1.8	-4.2	5.5
	Hist1h1e		Mrto4	Tmem141																												Hps5		Sar1b						Zdhhc7	1.8	-0.9	0.2	-1.1	1.8
	Hist1h2bc		Ms4a6b	Tmem14a																												Hrsp12		Sart1						Zdhhc9	-6.3	15.8	-5.7	-3.8	15.8
	Hist1h2be		Ms4a6c	Tmem151a																												Hs3st1		Sash1						Zeb1	2.6	-3.0	2.9	-2.6	2.6
	Hist1h2bg		Ms4a6d	Tmem159																												Hsbp1		Sass6						Zfhx4	-1.2	1.9	-0.7	0.0	1.9
	Hist1h2bk		Ms4a7	Tmem163																												Hsd11b1		Sbds						Zfml	1.4	2.8	-0.3	-3.9	2.8
	Hist1h2bl		Msc	Tmem170																												Hsd17b10		Sc4mol						Zfp14	-1.5	4.2	0.0	-2.8	4.2
	Hist1h4h		Msh2	Tmem176a																												Hsd17b12		Sc5d						Zfp180	-0.3	2.5	-0.7	-1.5	2.5
	Hist1h4i		Msh5	Tmem176b																												Hsd17b4		Scamp2						Zfp260	1.6	-0.4	1.6	-2.7	1.6
	Hist2h3c1		Msrb2	Tmem179																												Hsd17b7		Scamp4						Zfp266	1.8	-0.2	0.4	-2.1	1.8
	Hist2h3c2-ps		Msrb3	Tmem189																												Hsf2		Scamp5						Zfp280c	0.1	2.5	0.0	-2.6	2.5
	Hist3h2ba		Msx1	Tmem192																												Hsp90aa1		Scap						Zfp281	-1.2	5.3	-2.8	-1.2	5.3
	Hivep1		Mtap	Tmem194b																												Hsp90ab1		Scarb2						Zfp37	-1.1	1.6	-0.4	0.0	1.6
	Hjurp		Mtap1a	Tmem196																												Hsp90b1		Sccpdh						Zfp438	-1.6	1.6	0.0	0.0	1.6
	Hk3		Mtap4	Tmem2																												Hspa14		Scd2						Zfp445	0.8	1.6	0.5	-2.9	1.6
	Hlf		Mtap7	Tmem20																												Hspa2		Scg3						Zfp488	3.4	-3.4	0.0	0.0	3.4
	Hltf		Mtap7d1	Tmem200b																												Hspa4l		Scg5						Zfp532	-2.7	4.8	-2.0	0.0	4.8
	Hmbs		Mtf1	Tmem204																												Hspa5		Schip1						Zfp536	-6.7	6.7	0.0	0.0	6.7
	Hmgcl		Mthfd1l	Tmem205																												Hspa8		Scn2a1						Zfp60	0.0	1.6	-1.7	0.0	1.6
	Hmgcll1		Mthfr	Tmem219																												Hspa9		Scn3a						Zfp605	-1.7	1.7	0.0	0.0	1.7
	Hmgn1		Mthfs	Tmem223																												Hspb11		Scn8a						Zfp664	0.2	1.7	0.0	-1.8	1.7
	Hmgxb3		Mtif3	Tmem26																												Hspbp1		Scoc						Zfp687	-0.6	2.4	0.0	-1.8	2.4
	Hmha1		Mtmr10	Tmem33																												Hspd1		Scp2						Zfp740	1.0	1.7	0.0	-2.6	1.7
	Hmmr		Mtmr2	Tmem40																												Hspe1		Scrg1						Zfp771	-2.8	2.8	0.0	0.0	2.8
	Hmox1		Mtx1	Tmem45a																												Hsph1		Scube1						Zfp799	2.1	-0.1	0.3	-2.4	2.1
	Hmox2		Muted	Tmem52																												Htatsf1		Sdc1						Zfyve21	-1.2	4.5	0.2	-3.4	4.5
	Hn1l		Mvd	Tmem63a																												Htra1		Sdc3						Zfyve26	-1.2	3.1	-0.8	-1.1	3.1
	Homer3		Mvp	Tmem64																												Htt		Sdf2						Zfyve27	0.8	2.2	-0.9	-2.1	2.2
	Hook1		Mx2	Tmem81																												Hunk		Sdf2l1						Zmym4	1.8	-0.9	0.0	-0.9	1.8
	Hook2		Mxd3	Tmem86a																												Hus1		Sdhb						Zmym6	-1.4	2.0	0.7	-1.3	2.0
	Hopx		Mxd4	Tmem88b																												Huwe1		Sdhd						Zmynd11	-0.9	2.6	0.6	-2.2	2.6
	Hpca		Mybl1	Tmem9																												Hypk		Sec11c						Zwint	4.1	-1.4	0.6	-3.3	4.1
	Hpcal1		Mybl2	Tmem98																												Iars		Sec22a						A230009B12Rik	-2.6	2.6	0.0	0.0	2.6
	Hpgd		Mybpc1	Tmem9b																												Ica1		Sec24d						A730017C20Rik	3.2	-3.2	0.0	0.0	3.2
	Hpgds		Mycl1	Tmod1																												Ick		Secisbp2l
	Hps5		Myeov2	Tmpo																												Id2		Sel1l
	Hr		Myl6	Tmprss3																												Id3		Selk
	Hrasls		Myo18b	Tmprss5																												Idh1		Selt
	Hrh1		Myo1d	Tnf																												Idh2		Sema3d
	Hs1bp3		Myo1f	Tnfaip8l1																												Idh3a		Sema4a
	Hs3st1		Myrf	Tnfaip8l2																												Idh3b		Sema4d
	Hs6st2		Myt1	Tnfrsf11a																												Idh3g		Sema5a
	Hscb		Mzt2	Tnfrsf11b																												Idi1		Sema5b
	Hsd17b10		Naa10	Tnfrsf13b																												Idnk		Sema6a
	Hsd17b11		Naa38	Tnfrsf17																												Ier3		Sema6d
	Hsd17b4		Nacc1	Tnfrsf1a																												Ier3ip1		Sept15
	Hsd17b7		Nagpa	Tnfrsf1b																												Iffo1		Sept4
	Hspa12a		Naip2	Tnfsf12																												Ifi27l2a		Sept7
	Hspa1a		Naip5	Tnfsf13																												Ifit2		Sept8
	Hspa1b		Naip6	Tnni1																												Ifitm10		Sepw1
	Hspb1		Nampt	Tnr																												Ifitm2		Serinc1
	Hspb11		Nap1l4	Tns3																												Ifitm3		Serinc2
	Hspg2		Nat15	Tpd52																												Ifnar2		Serinc5
	Hsph1		Nat9	Tpm1																												Ift43		Serpine2
	Htr5a		Nbl1	Tppp																												Igdcc4		Sertad2
	Htra3		Nbr1	Tppp3																												Igf2		Sez6l
	Hunk		Ncald	Tprn																												Igf2bp1		Sfswap
	Hyi		Ncam2	Tpst1																												Igf2bp3		Sfxn1
	Iah1		Ncapd2	Tpt1																												Igfbp2		Sgcb
	Ica1		Ncaph	Tpx2																												Igfbp3		Sgk1
	Icam1		Ncbp1	Tradd																												Igfbpl1		Sgol1
	Ick		Ncbp2	Traf4																												Igsf10		Sgol2
	Icmt		Nccrp1	Traf6																												Igsf11		Sgpl1
	Icosl		Nceh1	Trak2																												Igsf21		Sgpp1
	Ict1		Ncf1	Trappc6a																												Igsf3		Sh3bp4
	Id2		Ncf4	Trem2																												Igsf8		Sh3d19
	Idh1		Nckap1l	Trf																												Igsf9b		Sh3gl2
	Idi1		Ncoa4	Trim13																												Igtp		Sh3gl3
	Ier2		Ndc80	Trim25																												Ikbkg		Sh3glb1
	Ier3		Ndrg1	Trim30a																												Ikzf2		Sh3rf1
	Ier5		Ndufa2	Trim59																												Il12rb1		Shc4
	Ier5l		Ndufa3	Trip13																												Il17d		Shcbp1
	Iffo1		Ndufa4l2	Trp53inp2																												Il18		Shfm1
	Iffo2		Ndufa7	Trpv4																												Il1rap		Shisa4
	Ifit2		Ndufa8	Tsc22d4																												Il1rapl1		Shisa7
	Ifitm3		Ndufa9	Tsga13																												Il23a		Shmt2
	Ifitm7		Ndufaf2	Tshb																												Il33		Shroom2
	Ifnar2		Ndufb11	Tshz3																												Ilf2		Sigmar1
	Ifngr1		Ndufb4	Tspan15																												Ilk		Sik3
	Ift46		Ndufb7	Tspan17																												Ilkap		Sipa1l2
	Igbp1		Ndufb8	Tspan2																												Ilvbl		Sirpa
	Igf2		Ndufb9	Tspan3																												Immt		Sirt2
	Igfbp2		Ndufs2	Tspan6																												Impa1		Siva1
	Igfbp3		Ndufs6	Tspo2																												Impact		Ska1
	Igfbp4		Ndufs8	Ttll7																												Incenp		Ska2
	Igfbp5		Necab2	Ttyh2																												Inf2		Ska3
	Iglon5		Necap2	Tubb4																												Ing2		Skp2
	Igsf10		Nek2	Twist1																												Inhbb		Slain1
	Igsf11		Nek3	Txndc16																												Ino80c		Slbp
	Igsf21		Nell2	Txndc17																												Inpp4a		Slc12a2
	Igsf8		Neo1	Txnl4b																												Inpp5a		Slc15a2
	Igsf9b		Neto2	Tyms																												Inpp5f		Slc15a4
	Ikzf1		Neu4	Tyro3																												Inppl1		Slc16a1
	Ikzf5		Neurl3	Tyrobp																												Insc		Slc1a1
	Il10ra		Nf2	Uap1l1																												Insig1		Slc1a2
	Il12rb1		Nfam1	Uba7																												Insig2		Slc1a3
	Il13ra1		Nfasc	Ube2c																												Ints4		Slc22a17
	Il17d		Nfe2l3	Ube2l6																												Ints6		Slc22a23
	Il1a		Nfkbib	Ubl3																												Ip6k1		Slc23a2
	Il1rap		Nfkbid	Ubxn1																												Ipo11		Slc24a3
	Il1rapl1		Nfkbie	Ucn																												Ipo13		Slc25a17
	Il21r		Ng23	Ucp2																												Ipo9		Slc25a28
	Il23a		Ngb	Ugdh																												Ippk		Slc25a4
	Il33		Ngp	Ugt1a7c																												Iqgap3		Slc25a5
	Il6ra		Nhp2	Ugt8a																												Iqsec1		Slc27a4
	Il7r		Nid1	Uhrf1																												Irf2bp2		Slc29a1
	Ilk		Nif3l1	Unc5b																												Irgm2		Slc30a5
	Ilvbl		Ninj1	Unc5c																												Irs1		Slc35a1
	Immp2l		Ninj2	Unc93b1																												Irx1		Slc35a2
	Imp3		Nipa1	Uqcr11																												Irx2		Slc35a4
	Imp4		Nipal3	Urm1																												Irx3		Slc35a5
	Incenp		Nipal4	Usp30																												Irx5		Slc35b1
	Inf2		Nipsnap3b	Usp39																												Isoc1		Slc35b2
	Inhbb		Nit2	Ust																												Itch		Slc35e1
	Ino80b		Nkain1	Vamp3																												Itfg1		Slc35e2
	Inpp5d		Nkain2	Vav1																												Itfg3		Slc35e3
	Inpp5f		Nkain3	Vcan																												Itga9		Slc35f1
	Inppl1		Nkd1	Vipr2																												Itgad		Slc35f3
	Insc		Nkiras2	Vkorc1																												Itgam		Slc38a3
	Insig1		Nkx2-2	Vmac																												Itgav		Slc38a9
	Insm1		Nkx6-2	Vmp1																												Itgb1		Slc39a9
	Ints2		Nlgn1	Vps8																												Itgb3bp		Slc44a1
	Ints9		Nlgn3	Vsig10																												Itgb4		Slc44a5
	Ipo13		Nlk	Vstm2b																												Itih2		Slc4a8
	Ipo5		Nlrp3	Vtn																												Itih3		Slc5a7
	Ipo8		Nme3	Vwa1																												Itih5		Slc6a1
	Ippk		Nme4	Was																												Itm2a		Slc6a8
	Iqcj-schip1		Nmnat2	Wbp1																												Itm2b		Slc7a3
	Iqgap2		Nmnat3	Wdfy4																												Itm2c		Slc7a5
	Iqgap3		Nmral1	Wipf1																												Itpa		Slc9a9
	Iqsec1		Nmt1	Wls																												Itpk1		Slitrk2
	Irak3		Nod1	Wnt10a																												Itpr2		Slitrk5
	Irf1		Nol11	Wnt3																												Itsn2		Slmo2
	Irf4		Nol3	Wnt4																												Jam2		Smad7
	Irf5		Npb	Wrap53																												Jam3		Smarca2
	Irf8		Npc1	Wscd1																												Jmy		Smc2
	Irgm1		Npc2	Xkr5																												Josd2		Smc4
	Irs1		Npm3	Xrcc3																												Jph1		Smc6
	Irx1		Npm3-ps1	Xylt1																												Jph4		Smchd1
	Isg15		Npsr1	Yif1a																												Jun		Smg1
	Isg20		Nptx2	Yipf1																												Junb		Smim11
	Islr		Nr2f6	Ypel2																												Jund		Smim8
	Isoc2a		Nras	Ywhaq																												Jup		Smoc1
	Ispd		Nrg2	Zadh2																												Kank1		Smox
	Itfg3		Nrgn	Zbtb7b																												Kansl3		Smpd2
	Itga6		Nrm	Zc3h12a																												Kat2b		Smurf1
	Itga8		Nrsn1	Zc3hav1																												Kat6a		Smyd2
	Itga9		Nrtn	Zc4h2																												Kat7		Snap25
	Itgad		Nrxn2	Zcchc16																												Katnal1		Snap91
	Itgam		Nsl1	Zcchc17																												Kazn		Snca
	Itgav		Nsmce1	Zcchc24																												Kbtbd11		Snhg6
	Itgb1bp1		Nsmce4a	Zcwpw1																												Kbtbd2		Snhg8
	Itgb2		Nsun2	Zdhhc12																												Kbtbd3		Snhg9
	Itgb3		Nt5dc2	Zdhhc14																												Kbtbd7		Snord104
	Itgb4		Nt5e	Zdhhc15																												Kcna1		Snrnp25
	Itgb7		Ntn1	Zdhhc2																												Kcna2		Snrnp70
	Itgb8		Ntpcr	Zdhhc23																												Kcna6		Snrpd2
	Itih2		Nubp2	Zdhhc7																												Kcnb1		Snrpe
	Itih5		Nucb1	Zdhhc9																												Kcnd2		Snupn
	Itpk1		Nudcd1	Zfhx3																												Kcnd3		Snx1
	Itpka		Nudt1	Zfhx4																												Kcnip1		Snx10
	Itpr1		Nudt14	Zfp276																												Kcnip3		Snx18
	Itpr2		Nudt16	Zfp365																												Kcnj10		Snx22
	Itprip		Nudt16l1	Zfp41																												Kcnj12		Snx27
	Jakmip3		Nudt17	Zfp488																												Kcnj16		Snx3
	Jam2		Nudt18	Zfp524																												Kcnk1		Snx30
	Jam3		Nudt19	Zfp579																												Kcnk10		Snx5
	Jmjd6		Nudt22	Zfp648																												Kcnk13		Socs7
	Jmjd8		Nudt4	Zfp651																												Kcnmb4		Sorcs3
	Jmy		Nudt5	Zfp664																												Kcnq1ot1		Sowahc
	Josd2		Nudt8	Zfp791																												Kctd13		Sox10
	Jph1		Nuf2	Zfp862																												Kctd2		Sox2
	Jph4		Numb	Zfp961																												Kctd3		Sox21
	Junb		Nup210	Zfpm1																												Kctd4		Sox2ot
	Jund		Nup85	0610009L18Rik																												Kdm1a		Sox5
	Jup		Nupr1	0610040B10Rik																												Kdm2a		Sox6
	Kalrn		Nxph1	0610040J01Rik																												Kdm4a		Sox8
	Kank1		Nxt1	1110007C09Rik																												Kdm5a		Sox9
	Kars		Nxt2	1110018J18Rik																												Kdm6a		Spag5
	Katnal1		Obfc1	1110032A03Rik																												Kdsr		Spag9
	Kazn		Obfc2b	1110057K04Rik																												Khdrbs2		Sparcl1
	Kbtbd11		Ocel1	1190002F15Rik																												Khdrbs3		Spata2
	Kbtbd8		Odf3l2	1190007F08Rik																												Kidins220		Spats2
	Kcna1		Ogg1	1300014I06Rik																												Kif11		Spc24
	Kcna2		Ogn	1500032L24Rik																												Kif13a		Spc25
	Kcna6		Oip5	1600021P15Rik																												Kif13b		Spcs1
	Kcnab1		Olfm2	1700001P01Rik																												Kif15		Spcs2
	Kcnab3		Olfml3	1700019D03Rik																												Kif18a		Spcs3
	Kcnb1		Olfr279	1700021K19Rik																												Kif19a		Specc1
	Kcnc1		Olig1	1700025G04Rik																												Kif1a		Spen
	Kcnc3		Olig2	1700040N02Rik																												Kif1b		Spg20
	Kcnd2		Omg	1700047M11Rik																												Kif20a		Spns1
	Kcnd3		Omp	1700086L19Rik																												Kif20b		Spns2
	Kcne4		Onecut2	1810006K21Rik																												Kif21a		Spon1
	Kcnh2		Opa3	1810011H11Rik																												Kif21b		Sppl2a
	Kcnh3		Opalin	1810020D17Rik																												Kif22		Sppl2b
	Kcnh5		Orai1	1810027O10Rik																												Kif23		Spred1
	Kcnh8		Oraov1	1810037I17Rik																												Kif26a		Spry1
	Kcnip1		Orc1	1810041L15Rik																												Kif2c		Spry2
	Kcnip3		Orc2	1810044D09Rik																												Kif3a		Spry4
	Kcnj10		Ormdl1	1810046J19Rik																												Kif3c		Spsb1
	Kcnj16		Ormdl2	1810058I24Rik																												Kif5c		Sptan1
	Kcnj3		Os9	2010317E24Rik																												Kifap3		Sptssa
	Kcnk1		Osbpl1a	2010321M09Rik																												Kifc3		Sqle
	Kcnk10		Osgin1	2310011J03Rik																												Klc1		Src
	Kcnk13		Osm	2310014H01Rik																												Klc4		Srcin1
	Kcnk2		Ost4	2310034G01Rik																												Klf10		Srebf2
	Kcnk6		Ostc	2310061C15Rik																												Klf12		Srek1
	Kcnma1		Ostf1	2400001E08Rik																												Klf13		Srgap1
	Kcnmb4		Ostm1	2410016O06Rik																												Klf15		Sri
	Kcnn1		Otud7b	2410127L17Rik																												Klf4		Srp14
	Kcnq2		Oxsr1	2500003M10Rik																												Klf6		Srp54a
	Kcnq3		P2rx1	2610001J05Rik																												Klf9		Srpk3
	Kctd12		P2rx4	2610029I01Rik																												Klhdc2		Srrm4
	Kctd12b		P2rx7	2610035D17Rik																												Klhdc3		Srsf10
	Kctd13		P2ry12	2810405K02Rik																												Klhdc8a		Srsf5
	Kctd15		P2ry13	2810410L24Rik																												Klhl13		Srsf9
	Kctd21		P2ry2	2810417H13Rik																												Klhl2		Ssfa2
	Kctd3		P2ry6	2810442I21Rik																												Klhl23		Ssh3
	Kctd4		P4hb	2900053A13Rik																												Klhl32		Ssr2
	Kdm1b		P4htm	3110035E14Rik																												Klhl4		Sstr1
	Khdrbs2		Pa2g4	3110056O03Rik																												Klhl5		St18
	Khk		Pabpc5	3632451O06Rik																												Klhl7		St6galnac3
	Kif11		Pacs2	4632428N05Rik																												Klk6		St7l
	Kif13a		Padi2	4732418C07Rik																												Kmt2a		St8sia3
	Kif13b		Pak1	4831426I19Rik																												Kmt2c		Stam
	Kif18a		Pak2	4833424O15Rik																												Kmt2e		Stard13
	Kif18b		Pak4	4922501L14Rik																												Kndc1		Stard7
	Kif19a		Pank3	4930572J05Rik																												Knstrn		Stat3
	Kif20a		Papss1	4932411E22Rik																												Kpna2		Stmn1
	Kif20b		Paqr4	4932441J04Rik																												Kpnb1		Stmn3
	Kif21a		Parl	4933413G19Rik																												Krcc1		Stmn4
	Kif22		Parm1	5031414D18Rik																												Kri1		Stradb
	Kif23		Parp1	5031439G07Rik																												Krt10		Strn
	Kif26a		Parvb	5430435G22Rik																												Ktn1		Stx12
	Kif2c		Parvg	5730559C18Rik																												Kxd1		Stx2
	Kif5a		Pbk	6330406I15Rik																												L1cam		Stx7
	Kif5b		Pcbd1	6330416G13Rik																												L3mbtl2		Stxbp3a
	Kifc1		Pcbp4	6330503K22Rik																												Lad1		Suclg1
	Kifc3		Pccb	6330512M04Rik																												Lage3		Sulf2
	Kit		Pcdh15	9130019P16Rik																												Lama1		Sumf2
	Kl		Pcdh17	9330179D12Rik																												Lamc3		Susd4
	Klc1		Pcdh20	9430020K01Rik																												Lamp1		Susd5
	Klc3		Pcdh9	9430076C15Rik																												Lamp2		Sv2a
	Klf12		Pcdhb10	9630013A20Rik																												Lamtor1		Svip
	Klf13		Pcdhb11	9830001H06Rik																												Lamtor4		Syce2
	Klf2		Pcdhb14	9930021D14Rik																												Lancl1		Syde2
	Klf4		Pcdhb15	A230077H06Rik																												Lap3		Syn2
	Klhdc8b		Pcdhb18	A430107O13Rik																												Laptm4a		Syne1_loc2
	Klhl13		Pcdhb2	A430107P09Rik																												Laptm4b		Syngr2
	Klhl2		Pcdhb20	A630001G21Rik																												Laptm5		Syt11
	Klhl23		Pcdhb21	A630033H20Rik																												Large		Tacc2
	Klhl3		Pcdhb3	A630055G03Rik																												Larp6		Tacc3
	Klhl36		Pcdhb5	A930003A15Rik																												Lars2		Taf11
	Klhl4		Pcdhb6	A930003O13Rik																												Las1l		Taf13
[truncated: 2,521 more rows]

## Sheet: table 2
	Expression in dorsal and lateral progenitors (NSCs, TAPs)
	3353 genes
	Aacs
	Aaed1
	Aard
	Aatk
	Abca3
	Abcb4
	Abcb7
	Abcc1
	Abcc4
	Abcc9
	Abcd3
	Abcg2
	Abcg4
	Abhd12
	Abhd14a
	Abhd17b
	Abhd2
	Abhd4
	Abhd5
	Abhd6
	Abi2
	Ablim1
	Abtb2
	Acaa1a
	Acaca
	Acad9
	Acadvl
	Acan
	Acer3
	Aco1
	Acot13
	Acot2
	Acot6
	Acox1
	Acp2
	Acsl5
	Acss1
	Acss2
	Actl6a
	Actr3b
	Adam12
	Adam17
	Adam22
	Adam9
	Adamts1
	Adamts2
	Adamts5
	Adamts6
	Adamts9
	Adamtsl3
	Adcy1
	Adcy3
	Adcy5
	Adcy9
	Add3
	Adgra1
	Adgrb1
	Adgrb2
	Adgrb3
	Adgrf5
	Adgrg1
	Adgrl1
	Adgrl2
	Adgrl3
	Adgrl4
	Adgrv1
	Adhfe1
	Adi1
	Adk
	Ado
	Adora2b
	Adprh
	Adra2c
	Adrb1
	Adssl1
	Aebp2
	AF529169
	Afap1l2
	Aff3
	Aga
	Agap1
	Agfg1
	Agfg2
	Agl
	Ago3
	Agpat3
	Agpat5
	Ahcyl2
	Ahdc1
	Ahrr
	Ahsa1
	AI120166
	AI314180
	AI314604
	AI413194
	AI481207
	AI506816
	AI605517
	AI645535
	AI834762
	AI852580
	AI956758
	AI987944
	Aif1l
	Airn
	Ak2
	Ak3
	Ak4
	Ak5
	Akap12
	Akap13
	Akap2
	Akap7
	Akr1b10
	Akr7a5
	Alad
	Alcam
	Aldh18a1
	Aldh1a1
	Aldh1l1
	Aldh5a1
	Aldh6a1
	Aldh7a1
	Aldh9a1
	Aldoa
	Aldoc
	Alg14
	Alkbh3
	Ambra1
	Amfr
	Ampd3
	Amz1
	Angptl1
	Angptl4
	Ank3
	Ankdd1b
	Ankib1
	Ankmy2
	Ankrd11
	Ankrd13d
	Ankrd17
	Ankrd28
	Ankrd34b
	Ankrd44
	Ano10
	Ano6
	Antxr1
	Antxr2
	Anxa6
	Aox4
	Ap1ar
	Ap2a2
	Ap3m2
	Ap4s1
	Apba3
	Apbb2
	Apc
	Apcdd1
	Apln
	Aplnr
	Aplp2
	Apobec1
	Apool
	App
	Appbp2
	Appl2
	Aprt
	Aqp4
	Aqr
	Arap2
	Arel1
	Arf3
	Arfgef3
	Arfip1
	Arhgap20
	Arhgap24
	Arhgap31
	Arhgap35
	Arhgap44
	Arhgap5
	Arhgdia
	Arhgdig
	Arhgef10
	Arhgef12
	Arhgef25
	Arhgef26
	Arhgef3
	Arhgef4
	Arl4a
	Arl6
	Arntl
	Arntl2
	Arpp21
	Arsa
	Arsb
	Arsg
	Arsk
	Arxes1
	Arxes2
	Asah1
	Asb13
	Asb5
	Ascc3
	Ascl1
	Ash1l
	Asic1
	Asph
	Asphd2
	Asrgl1
	Astn1
	Atad2
	Atg4c
	Atg9a
	Atl2
	Atm
	Atp11a
	Atp13a2
	Atp13a3
	Atp1a1
	Atp1a2
	Atp1b2
	Atp2a2
	Atp2b1
	Atp2b3
	Atp5c1
	Atp5e
	Atp6v0a1
	Atp6v0c
	Atp6v0e
	Atp6v0e2
	Atp6v1a
	Atp7b
	Atp8a1
	Atp9a
	Atr
	Atrn
	Atrnl1
	Atxn1
	Atxn10
	Atxn7
	AU015680
	AU018466
	AU018728
	AU018877
	AU020094
	AU020206
	AU021025
	AU021760
	AU023617
	AU040320
	AW047730
	AW146154
	AW493563
	AW549269
	AW555355
	AW556556
	Axin2
	Axl
	B230118H07Rik
	B230204H03Rik
	B230217C12Rik
	B230334L07Rik
	B230354K17Rik
	B230398E01Rik
	B3galnt2
	B3gat1
	B3gat2
	B3glct
	B3gntl1
	B4galnt1
	B4galt2
	B4galt4
	B4galt6
	B4gat1
	B9d1os
	Baalc
	Babam2
	Bag1
	Bag4
	Bahd1
	Bak1
	Bambi
	Baz2a
	Baz2b
	BB045044
	Bbs7
	Bbx
	BC005512
	BC022687
	BC030308
	BC034090
	BC046401
	BC048403
	BC062258
	Bcan
	Bcap29
	Bcar1
	Bcar3
	Bcas1
	Bcat1
	Bckdhb
	Bcl2
	Bcl7c
	Bdh1
	Bdnf
	Bend4
	Bend7
	Bet1
	Bhlhe22
	Bhlhe40
	Bicc1
	Bicd1
	Birc6
	Bloc1s6
	Bmp1
	Bmp2
	Bmp4
	Bmp7
	Bmpr1a
	Bmpr1b
	Bmyc
	Boc
	Bod1l
	Bola2
	Bola3
	Bop1
	Bora
	Bpgm
	Brd4
	Brd8
	Bri3bp
	Brinp1
	Brinp3
	Brk1
	Btbd1
	Btbd3
	Btf3
	Btg3
	Bzw1
	Bzw2
	C030009O12Rik
	C030018P15Rik
	C030034E14Rik
	C130009A20Rik
	C130030K03Rik
	C130057M05Rik
	C130075A20Rik
	C1galt1
	C1qbp
	C1ql1
	C1ql3
	C1qtnf4
	C1qtnf6
	C230037E05Rik
	C230066G23Rik
	C230085N15Rik
	C230098O21Rik
	C2cd2
	C330007P06Rik
	C330018D20Rik
	C630001G18Rik
	C730029A08Rik
	C76213
	C76336
	C76555
	C77080
	C77097
	C77406
	C78704
	C79468
	C80258
	C85445
	Cab39l
	Cachd1
	Cacna1a
	Cacna1d
	Cacna1e
	Cacna1h
	Cacna2d1
	Cacnb1
	Cacng4
	Cacng5
	Cacng8
	Cad
	Cadm2
	Cadm3
	Cadm4
	Cadps2
	Calb2
	Calcrl
	Calm3
	Calr
	Calu
	Camk1
	Camk1d
	Camk2d
	Camk2n2
	Camk4
	Camkk1
	Camkk2
	Camta1
	Canx
	Capn15
	Capns1
	Caprin1
	Car14
	Car8
	Carmil3
	Carnmt1
	Casc4
	Cask
	Caskin1
	Caskin2
	Cat
	Cav1
	Cav2
	Cavin2
	Cbfa2t2
	Cbfb
	Cbr3
	Cbs
	Cbx5
	Ccdc102a
	Ccdc134
	Ccdc136
	Ccdc149
	Ccdc25
	Ccdc28b
	Ccdc32
	Ccdc80
	Ccdc88c
	Cck
	Ccnd1
	Ccnd3
	Ccnh
	Ccny
	Ccpg1
	Ccser2
	Cd200
	Cd276
	Cd2ap
	Cd302
	Cd34
	Cd81
	Cd9
	Cd93
	Cdadc1
	Cdc14a
	Cdc14b
	Cdc25a
	Cdc37l1
	Cdc40
	Cdc42bpa
	Cdc42ep1
	Cdca7l
	Cdh10
	Cdh11
	Cdh13
	Cdh20
	Cdh4
	Cdh7
	Cdipt
	Cdk2ap1
	Cdk5rap2
	Cdkal1
	Cdkn1c
	Cdo1
	Cdon
	Cdv3
	Cdyl2
	Cebpd
	Cebpzos
	Cecr2
	Celf2
	Celsr1
	Celsr2
	Cenpo
	Cep192
	Cer1
	Cercam
	Cerk
	Cers1
	Cers2
	Cgref1
	Chadl
	Chchd3
	Chd1
	Chd1l
	Chd3
	Chd7
	Chgb
	Chic1
	Chic2
	Chil1
	Chka
	Chl1
	Chmp2b
	Chmp4b
	Chn2
	Chpt1
	Chrd
	Chrdl1
	Chrna4
	Chrna7
	Chst11
	Chst15
	Chst2
	Chst7
	Cib2
	Cisd1
	Cited1
	Ckap4
	Ckap5
	Ckb
	Clasp1
	Clasp2
	Clcn7
	Cldn10
	Cldn11
	Cldn12
	Cldn5
	Clec16a
	Clgn
	Clip3
	Clip4
	Cln6
	Clock
	Clpb
	Clptm1l
	Clpx
	Clstn1
	Clstn2
	Cltb
	Clu
	Clvs1
	Clvs2
	Cmpk1
	Cmtm4
	Cmtm5
	Cmtm6
	Cmtm8
	Cndp2
	Cnih1
	Cnih3
	Cnksr3
	Cnnm1
	Cnnm3
	Cnot10
	Cnot4
	Cnot6l
	Cnp
	Cnpy2
	Cnr1
	Cntln
	Cntn1
	Cntn2
	Cntn3
	Cntn4
	Cntn6
	Cntnap2
	Coa5
	Cobl
	Cobll1
	Col11a1
	Col19a1
	Col26a1
	Col27a1
	Col4a1
	Col4a2
	Col4a4
	Col4a5
	Col5a3
	Col9a1
	Col9a3
	Colgalt1
	Comt
	Comtd1
	Coprs
	Cops7a
	Coq8a
	Coq9
	Cotl1
	Cox10
	Cox14
	Cox18
	Cp
	Cpd
	Cpeb4
	Cpm
	Cpne3
	Cpne4
	Cpne8
	Cpox
	Cpq
	Cpsf2
	Cpt1a
	Cr1l
	Crat
	Creb3l2
	Creb5
	Crebzf
	Creg1
	Creg2
	Crim1
	Crlf1
	Crlf3
	Crtap
	Crtc1
	Crtc3
	Cryab
	Cryl1
	Cryz
	Cs
	Csad
	Csgalnact1
	Csmd1
	Csmd2
	Csmd3
	Csnk1a1
	Csnk2a1
	Csnk2a2
	Cspg4
	Cspg5
	Cst3
	Cstf2
	Ctbs
	Ctdsp1
	Ctdspl2
	Ctgf
	Cthrc1
	Ctla2a
	Ctnnb1
	Ctnnbip1
	Ctnnd2
	Ctsl
	Ctso
	Cttnbp2
	Cuedc1
	Cux2
	Cwf19l2
	Cxcl10
	Cxcl12
	Cxcl14
	Cxcl2
	Cxxc5
	Cyb5d2
	Cybrd1
	Cyfip1
	Cyfip2
	Cygb
	Cyp1b1
	Cyp2j6
	Cyp2j9
	Cyp4v3
	Cyp51
	Cyp7b1
	Cys1
	D130037M23Rik
	D13Ertd37e
	D13Ertd666e
	D13Ertd787e
	D16Ertd780e
	D1Ertd84e
	D230019N24Rik
	D230021J17Rik
	D230040J21Rik
	D2Bwg1423e
	D2Ertd612e
	D2Ertd640e
	D330005C11Rik
	D330040H18Rik
	D3Ertd108e
	D430013B06Rik
	D430041D05Rik
	D430047D06Rik
	D530031A16Rik
	D5Buc30e
	D5Ertd505e
	D5Ertd683e
	D630004K10Rik
	D630030B22Rik
	D630033O11Rik
	D7Ertd602e
	D830012I24Rik
	D8Wsu26e
	D930002L09Rik
	D930003E18Rik
	D9Wsu74e
	D9Wsu90e
	Daam2
	Dab1
	Dab2
	Dad1
	Dag1
	Dap
	Dapp1
	Dbi
	Dbt
	Dbx2
	Dcaf12l1
	Dcaf5
	Dcc
	Dct
	Dctd
	Dcun1d5
	Dcxr
	Ddah1
	Ddhd1
	Ddit4
	Ddost
	Ddr2
	Ddx25
	Ddx50
	Decr1
	Degs1
	Dennd1a
	Dennd1b
	Dennd2a
	Dennd4a
	Dennd5a
	Depdc5
	Desi1
	Desi2
	Dexi
	Dgkz
	Dhcr24
	Dhcr7
	Dhrs1
	Dhrs13
	Dhx29
	Diaph2
	Dio2
	Dip2a
	Dip2b
	Diras2
	Disp1
	Disp3
	Dlat
	Dlgap1
	Dlk2
	Dll1
	Dll3
	Dlst
	Dmac1
	Dmd
	Dmrta1
	Dmrta2
	Dmrtb1
	Dmtf1
	Dmxl2
	Dnaja2
	Dnajb11
	Dnajb14
	Dnajb4
	Dnajc1
	Dnajc15
	Dnajc19
	Dnajc5
	Dner
	Dnlz
	Dnm1
	Dnm3
	Dnmt3a
	Dock1
	Dock10
	Dock3
	Dock4
	Dock6
	Dock9
	Dok5
	Dok7
	Dopey2
	Dot1l
	Dph3
	Dph5
	Dpp10
	Dpp8
	Dpy19l1
	Dpy19l3
	Dram1
	Draxin
	Dscam
	Dscc1
	Dsel
	Dst
	Dtd1
	Dtl
	Dtna
	Dtx1
	Dtx3l
	Dtx4
	Dubr
	Dusp14
	Dusp15
	Dusp16
	Dusp18
	Dusp19
	Dusp26
	Dusp3
	Duxbl1
	DXErtd242e
	Dync1h1
	Dync2h1
	Dynll1
	Dynlt3
	Dzip1
	E130014H10Rik
	E130114P18Rik
	E230008J23Rik
	E2f6
	E330009J07Rik
	E330020D12Rik
	E330037M01Rik
	E430014B02Rik
	Ears2
	Ebf4
	Echdc2
	Eci1
	Eda
	Eda2r
	Edem3
	Edil3
	Ednrb
	Eef1d
	Eef2k
	Eepd1
	Efcab14
	Efhd1
	Efhd2
	Efna3
	Efr3a
	Efs
	Egfem1
	Egfl6
	Egfr
	Egln1
	Egln3
	Ehbp1
	Ehd3
	Eid1
	Eif1ax
	Eif2ak2
	Eif2ak4
	Eif2s2
	Eif3c
	Eif3h
	Eif4g1
	Eif4g2
	Eif4g3
	Eif4h
	Eif5
	Eif5a2
	Elac1
	Elfn1
	Elfn2
	Elk3
	Ell2
	Elmsan1
	Elovl1
	Elovl4
	Elovl5
	Elovl6
	Elovl7
	Emb
	Emc10
	Emc2
	Emc3
	Emc7
	Emid1
	Eml5
	Emx1
	Enah
	Enc1
	Endod1
	Eno1
	Eno1b
	Enpp1
	Enpp2
	Enpp4
	Enpp6
	Entpd2
	Entpd4
	Entpd5
	Entpd6
	Eny2
	Eogt
	Eomes
	Ep400
	Epas1
	Epb41
	Epb41l2
	Epb41l3
	Epb41l4b
	Epdr1
	Epha5
	Epha7
	Ephb1
	Ephb6
	Ephx4
	Epn2
	Epop
	Eprs
	Eps15
	Eps8
	Erc1
	Ercc4
	Erg28
	Erlin1
	Ermp1
	Ern1
	Ero1l
	Ero1lb
	Etfb
	Ethe1
	Etl4
	Etnk1
	Etv4
	Etv5
	Eva1a
	Evc
	Evi2a
	Evi5
	Evi5l
	Exoc4
	Exoc6
	Exosc1
	Extl2
	Extl3
	Eya1
	Eya4
	F2r
	F3
	Fa2h
	Fabp3
	Fabp7
	Fads1
	Fads2
	Fads6
	Fahd1
	Fam102a
	Fam114a1
	Fam120a
	Fam120c
	Fam122b
	Fam124a
	Fam131b
	Fam13c
	Fam149a
	Fam160a1
	Fam162a
	Fam167a
	Fam168a
	Fam171b
	Fam173a
	Fam174b
	Fam181b
	Fam184a
	Fam184b
	Fam189a1
	Fam193a
	Fam196a
	Fam199x
	Fam19a1
	Fam19a4
	Fam19a5
	Fam210b
	Fam213a
	Fam214a
	Fam217b
	Fam222b
	Fam228b
	Fam234a
	Fam234b
	Fam241a
	Fam3c
	Fam49a
	Fam49b
	Fam50a
	Fam53a
	Fam53b
	Fam57a
	Fam69a
	Fam89a
	Fancm
	Far1
	Farp2
	Farsa
	Fasn
	Fat1
	Fat3
	Fat4
	Fbl
	Fbln2
	Fbln5
	Fbln7
	Fbn1
	Fbn2
	Fbp1
	Fbxl17
	Fbxo10
	Fbxo31
	Fbxo7
	Fbxo9
	Fbxw11
	Fbxw4
	Fbxw7
	Fbxw8
	Fcgrt
	Fchsd2
	Fermt2
	Fez2
	Fezf2
	Fgf1
	Fgf12
	Fgfr1
	Fgfr3
	Fgfrl1
	Fh1
	Fhod3
	Fip1l1
	Firre
	Fitm2
	Fkbp10
	Fkbp14
	Fkbp9
	Flnb
	Fmn2
	Fmnl2
	Fnbp1
	Fnbp4
	Fndc1
	Fndc10
	Fndc3a
	Fndc3b
	Fndc4
	Fndc5
	Focad
	Fosb
	Foxj2
	Foxk1
	Foxk2
	Foxl2os
	Foxn2
	Foxo1
	Foxo3
	Foxq1
	Foxred2
	Fras1
	Frmd4a
	Frmd5
	Frmd6
	Frmpd1
	Frrs1
	Frrs1l
	Fry
	Frzb
	Fst
	Fstl5
	Fto
	Fubp1
	Fuca1
	Fuca2
	Fundc1
	Fut10
	Fut11
	Fut8
	Fut9
	Fxyd6
	Fyco1
	Fyn
	Fzd3
	Fzd4
	Fzd6
	Fzd9
	G3bp1
	Gab1
	Gabbr1
	Gabra2
	Gabra3
	Gabra4
	Gabrb1
	Gabrg1
	Gal3st1
	Galc
	Galnt1
	Galnt10
	Galnt13
	Galnt15
	Galnt16
	Galnt2
	Galnt3
	Galnt4
	Galnt7
	Gap43
	Gapvd1
	Garem1
	Gas1
	Gas2
	Gas2l1
	Gas5
	Gatad2a
	Gatm
	Gatsl2
	Gba
	Gbp3
	Gbp7
	Gca
	Gclc
	Gclm
	Gcsh
	Gde1
	Gem
	Gemin5
	Gfap
	Gfod1
	Gfpt1
	Gfra1
	Gfra2
	Ggct
	Ggh
	Ghdc
	Ghr
	Gid4
	Git2
	Gjd2
	Glb1l2
	Glcci1
	Glce
	Glg1
	Gli2
	Gli3
	Glo1
	Glrb
	Glrx2
	Glrx3
	Glrx5
	Glt28d2
	Glt8d2
	Gltp
	Glud1
	Gm10308
	Gm10700
	Gm11175
	Gm14057
	Gm15527
	Gm15663
	Gm16499
	Gm16835
	Gm17750
	Gm19313
	Gm19816
	Gm20081
	Gm20300
	Gm2136
	Gm29673
	Gm29771
	Gm2a
	Gm31679
	Gm3609
	Gm4876
	Gm5089
	Gm6556
	Gm715
	Gm7420
	Gm8350
	Gm8615
	Gmds
	Gna11
	Gna12
	Gna13
	Gna14
	Gnaq
	Gnas
	Gne
	Gng12
	Gng5
	Gnpda2
	Gnptab
	Gns
	Golim4
	Gosr2
	Got2
	Gpc3
	Gpc4
	Gpc5
	Gpc6
	Gpd1
	Gpd1l
	Gpd2
	Gphn
	Gpi1
	Gpm6a
	Gpm6b
	Gpr107
	Gpr135
	Gpr137
	Gpr153
	Gpr158
	Gpr162
	Gpr17
	Gpr180
	Gpr37
	Gpr37l1
	Gpr89
	Gpt2
	Gpx3
	Gpx7
	Gramd1b
	Gramd1c
	Gramd3
	Grasp
	Grb14
	Grcc10
	Grhpr
	Gria2
	Gria3
	Gria4
	Grid1
	Grid2
	Grik1
	Grik2
	Grik4
	Grin2b
	Grin3a
	Grina
	Grip1
	Grm3
	Grm5
	Grp
	Grpr
	Grtp1
	Gsap
	Gsg1l
	Gsn
	Gspt1
	Gsr
	Gstk1
	Gstm5
	Gstp1
	Gsx2
	Gtf2e1
	Gtf2f2
	Gtf2i
	Gtf3c1
	Gtf3c4
	Gulp1
	Gusb
	Gyg
	Gys1
	H2-K1
	H2-Ke6
	H2-M3
	H2-Q7
	H2-T10
	Habp4
	Hacd1
	Hacd2
	Hadh
	Hadhb
	Hap1
	Hapln3
	Has2
	Hba-a1
	Hbb-b2
	Hbegf
	Hccs
	Hcfc1r1
	Hdac2
	Hdac4
	Hdac9
	Hdhd2
	Hdlbp
	Heatr5a
	Hebp2
	Hectd2
	Hecw2
	Hells
	Hepacam
	Herc2
	Herc3
	Herc4
	Herpud2
	Hey1
	Hgf
	Hgsnat
	Hhip
	Hhipl1
	Hif1a
	Higd2a
	Hip1
	Hip1r
	Hist2h2aa1
	Hist2h3c1
	Hivep2
	Hlf
	Hmbox1
	Hmga2
	Hmgcll1
	Hmgcr
	Hmgcs1
	Hmgn3
	Hnrnpd
	Hnrnpu
	Homer1
	Homer2
	Hook1
	Hopx
	Hpcal1
	Hr
	Hrasls
	Hrk
	Hs2st1
	Hs3st1
	Hs6st1
	Hs6st2
	Hsd17b11
	Hsd17b12
	Hsd17b4
	Hsdl2
	Hsp90ab1
	Hsp90b1
	Hspa1a
	Hspa1b
	Hspa4l
	Hsph1
	Htra1
	Htra3
	Htt
	Hus1
	Huwe1
	Hypk
	Iah1
	Ica1
	Id2
	Id3
	Ide
	Idi1
	Ier3ip1
	Ier5
	Iffo2
	Ifngr2
	Igdcc4
	Igf2bp1
	Igf2bp3
	Igfbp2
	Igfbp3
	Igfbp5
	Igip
	Igsf21
	Ikbip
	Il17d
	Il18
	Il1rap
	Il1rapl1
	Il6st
	Ilf3
	Ilk
	Impa1
	Impad1
	Inafm1
	Incenp
	Inha
	Inhbb
	Inpp5f
	Inppl1
	Ints10
	Ints3
	Ints6
	Intu
	Ipmk
	Ipo13
	Ipo4
	Ipo5
	Ipo7
	Ipo8
	Iqce
	Iqgap2
	Iqsec1
	Irak1
	Irf2
	Irgm1
	Irs1
	Irs2
	Isoc1
	Ispd
	Itga1
	Itga4
	Itga9
	Itgav
	Itgb5
	Itm2a
	Itm2b
	Itpk1
	Itpkb
	Itpr1
	Itpr2
	Itsn2
	Ivd
	Jak1
	Jakmip1
	Jam2
	Jazf1
	Jcad
	Jmjd1c
	Jmy
	Jph3
	Jtb
	Kank1
	Kansl1l
	Kansl3
	Kat2a
	Kat6a
	Kazn
	Kbtbd11
	Kbtbd8
	Kcmf1
	Kcna2
	Kcna6
	Kcnb1
	Kcnc2
	Kcnd2
	Kcnd3
	Kcnf1
	Kcnh5
	Kcnip1
	Kcnip3
	Kcnip4
	Kcnj10
	Kcnj16
	Kcnk1
	Kcnk10
	Kcnma1
	Kcnq1ot1
	Kcnq3
	Kcnq5
	Kctd1
	Kctd12b
	Kctd14
	Kctd17
	Kctd4
	Kctd6
	Kctd8
	Kdelc2
	Kdelr2
	Kdelr3
	Kdm3b
	Kdr
	Khdrbs2
	Khsrp
	Kif13a
	Kif1b
	Kif1c
	Kif21b
	Kif26b
	Kif3a
	Kif5b
	Kifap3
	Kifc3
	Kit
	Kitl
	Klf15
	Klf3
	Klf9
	Klhdc3
	Klhdc4
	Klhdc8a
	Klhl21
	Klhl22
	Klhl23
	Klhl29
	Klhl32
	Klhl5
	Kmt2c
	Kmt5a
	Kpna1
	Kpna4
	Kpnb1
	Kras
	Krtcap2
	Ky
	L2hgdh
	L3mbtl3
	Lama2
	Lama5
	Lamc1
	Lamp1
	Lamp2
	Lamtor1
	Lamtor4
	Lap3
	Laptm4b
	Laptm5
	Larp1b
	Larp4b
	Larp6
	Lats2
	Lbh
	Lcorl
	Ldha
	Ldlr
	Ldlrad4
	Leprot
	Letm1
	Lgalsl
	Lgi2
	Lgi3
	Lgr5
	Lhfpl2
	Lhfpl3
	Lhx2
	Lhx9
	Lig3
	Lima1
	Limch1
	Limd1
	Lims1
	Lims2
	Lin7a
	Lingo1
	Lingo3
	Lins1
	Lipa
	Lmbrd1
	Lmcd1
	Lmf1
	Lmo1
	Lmo7
	Lnpep
	Lnx1
	LOC102641500
	LOC102643220
	LOC106740
	LOC434348
	LOC552873
	LOC552882
	LOC552901
	LOC75771
	Lonrf2
	Lonrf3
	Loxl1
	Loxl3
	Lpar1
	Lpar3
	Lpar4
	Lpcat1
	Lpcat3
	Lpin2
	Lpp
	Lppos
	Lrba
	Lrch1
	Lrch3
	Lrfn5
	Lrig1
	Lrig3
	Lrp1
	Lrp11
	Lrp1b
	Lrp4
	Lrpap1
	Lrrc4
	Lrrc4c
	Lrrc57
	Lrrc75b
	Lrrc8c
	Lrrfip1
	Lrrn2
	Lrrtm2
	Lrrtm3
	Lrrtm4
	Lsamp
	Lss
	Lta4h
	Ltbp1
	Ltbp3
	Ltbp4
	Luzp2
	Ly6e
	Ly6g6e
	Lynx1
	Lypd6
	Lysmd2
	Macrod2
	Mageb16
	Maged1
	Magt1
	Malat1
	Mamld1
	Man1a2
	Man1c1
	Man2a2
	Man2b1
	Man2c1
	Manf
	Maoa
	Map1lc3a
	Map2k1
	Map2k5
	Map3k1
	Map3k10
	Map3k5
	Map4
	Map4k3
	Map6
	Map7
	Map7d2
	Mapk12
	Mapk6
	Mapre3
	Marc2
	March1
	March2
	March4
	March7
	Marf1
	Mark1
	Marveld1
	Masp1
	Mast4
	Matn4
	Mavs
	Mb21d2
	Mbnl1
	Mboat7
	Mbp
	Mcc
	Mcf2
	Mdga1
	Mdga2
	Me1
	Me2
	Me3
	Mecom
	Med12l
	Medag
	Megf10
	Megf11
	Mesd
	Metrnl
	Mettl11b
	Mettl22
	Mettl26
	Mettl27
	Mfap3l
	Mfap4
	Mfge8
	Mfhas1
	Mfn1
	Mfsd1
	Mfsd11
	Mfsd13a
	Mfsd14b
	Mfsd2a
	Mfsd2b
	Mfsd8
	Mfsd9
	Mga
	Mgarp
	Mgat1
	Mgat3
	Mgat4b
	Mgll
	Mia3
	Mib1
	Mid1
	Mid1ip1
	Mif
	Mif4gd
	Mindy1
	Mindy2
	Mindy3
	Mipol1
	Mir9-3hg
	Mir99ahg
	Mitf
	Mkx
	Mlc1
	Mlec
	Mlf2
	Mlip
	Mllt3
	Mmd
	Mmd2
	Mmp15
	Mmp16
	Mmp17
	Mmp2
	Mocs2
	Morn1
	Mospd2
	Moxd1
	Mpc2
	Mpg
	Mpp5
	Mpp6
	Mppe1
	Mpped1
	Mpv17l2
	Mrc2
	Mrfap1
	Mro
	Mrpl33
	Mrps25
	Msc
	Msh3
	Msmo1
	Msrb2
	Msrb3
	Mta3
	Mtap
	Mtch2
	Mtdh
	Mthfd1
	Mthfd1l
	Mtm1
	Mtmr10
	Mtss1
	Mtss1l
	Mvd
	Mxra7
	Mydgf
	Myl9
	Myo10
	Myo16
	Myo1e
	Myo5a
	Myo5b
	Myo6
	Myt1
	Myzap
	N4bp2
	N4bp2l1
	NA
	Naa60
	Naaa
	Nacc2
	Nadk2
	Naf1
	Nalcn
	Nap1l5
	Naprt
	Nasp
	Nat8l
	Nav1
	Nav2
	Nbas
	Nbeal1
	Nbl1
	Ncald
	Ncam1
	Ncam2
	Ncan
	Ncapd3
	Ncbp3
	Ncdn
	Nceh1
	Nckap1
	Nckap5
	Ncoa1
	Ncoa4
	Ncor1
	Ncor2
	Ndfip1
	Ndn
	Ndp
	Ndrg2
	Ndst1
	Ndufa1
	Ndufa13
	Ndufb11
	Ndufb2
	Ndufc1
	Ndufc2
	Ndufs7
	Ndufs8
	Ndufv1
	Nebl
	Necab2
	Nectin3
	Nek6
	Nek7
	Neo1
	Nes
	Neto1
	Neurod1
	Neurod2
	Neurod6
	Neurog2
	Nexmif
	Nexn
	Nfasc
	Nfat5
	Nfatc1
	Nfatc2
	Nfatc4
	Nfia
	Nfib
	Nfic
	Nfix
	Nfkbia
	Nfkbie
	Nfkbiz
	Nhlh2
	Nhlrc1
	Nhsl2
	Nid1
	Nim1k
	Ninj1
	Ninj2
	Nipsnap2
	Nisch
	Nkain2
	Nkd1
	Nkd2
	Nktr
	Nkx2-2
	Nlgn1
	Nlgn2
	Nlgn3
	Nlrx1
	Nme2
	Nme3
	Nme4
	Nmi
	Nmrk1
	Nmt2
	Noc2l
	Noct
	Nod1
	Nol11
	Nol4l
	Nomo1
	Nop10
	Nop53
	Nos1
	Notch1
	Notch3
	Nova1
	Npas1
	Npas3
	Npat
	Npc1
	Npepl1
	Npepps
	Nppa
	Npr2
	Nptx1
	Nptx2
	Nr2c2
	Nr2f1
	Nr2f6
	Nr3c1
	Nr4a1
	Nr4a2
	Nr4a3
	Nrarp
	Nrg3
	Nrn1
	Nrp1
	Nrp2
	Nrxn1
	Nsd3
	Nsf
	Nsmf
	Nt5c
	Nt5dc3
	Nt5e
	Nt5m
	Ntm
	Ntn4
	Ntrk2
	Ntrk3
	Nuak1
	Nucb1
	Nudcd1
	Nudt11
	Nudt17
	Nudt18
	Nudt19
	Nudt5
	Numb
	Nup153
	Nup210
	Nwd2
	Nxn
	Nxph1
	Oaf
	Ocrl
	Ogfod1
	Olfm2
	Olfm4
	Olfml1
	Olig1
	Olig2
	Omg
	Opa3
	Opcml
	Optn
	Orai1
	Os9
	Osbpl6
	Osgin2
	Osmr
	Ost4
	Ostf1
	Ostm1
	Otud4
	Otud7b
	Otx1
	Oxct1
	Oxr1
	P2rx4
	P3h3
	P3h4
	P4ha1
	P4hb
	Pa2g4
	Pacsin2
	Pafah1b1
	Pag1
	Palld
	Palmd
	Pam
	Pank1
	Papola
	Papss1
	Paqr4
	Paqr8
	Paqr9
	Pard3
	Pard3b
	Parm1
	Parp3
	Parp6
	Parp8
	Parp9
	Parva
	Patj
	Paupar
	Pawr
	Pax6
	Pax6os1
	Pbxip1
	Pcca
	Pcdh10
	Pcdh11x
	Pcdh15
	Pcdh17
	Pcdh19
	Pcdh20
	Pcdh7
	Pcdh8
	Pcdhb15
	Pcdhb20
	Pcdhg@
	Pcgf5
	Pclo
	Pcm1
	Pcnx
	Pcolce2
	Pcsk1n
	Pcsk5
	Pcsk6
	Pcx
	Pde10a
	Pde1b
	Pde3b
	Pde4b
	Pde4d
	Pde5a
	Pde8b
	Pdgfa
	Pdgfc
	Pdgfra
	Pdgfrl
	Pdia3
	Pdia5
	Pdia6
	Pdk1
	Pdk2
	Pdlim4
	Pdlim5
	Pdp2
	Pdpr
	Pds5a
	Pdxk
	Pdzd8
	Pdzrn4
	Pea15a
	Peak1
	Pebp1
	Peg12
	Peli1
	Peli2
	Pelo
	Pepd
	Per3
	Perp
[truncated: 1,355 more rows]

## Sheet: table 3
	Oligodendroglial genes regulated in dorsal and lateral progenitors (NSCs & TAPs)		Oligodendroglial genes NOT regulated in dorsal and lateral progenitors (NSCs & TAPs)
	1898 genes		2099 genes
	Aacs		Aaas
	Aard		Abca2
	Aatk		Abca6
	Abcb4		Abca8a
	Abcb7		Abca9
	Abcc1		Abcb10
	Abcd3		Abcb8
	Abcg2		Abcd1
	Abhd12		Abcg1
	Abhd17b		Abl1
	Abhd2		Ablim2
	Abhd4		Acap2
	Abhd5		Acap3
	Abhd6		Acat1
	Abi2		Acat2
	Abtb2		Ackr3
	Acaa1a		Acly
	Acaca		Aco2
	Acadvl		Acot7
	Acan		Acpl2
	Aco1		Acsl1
	Acot13		Acsl3
	Acot2		Actb
	Acox1		Actn4
	Acp2		Actr10
	Acsl5		Acy1
	Acss1		Acy3
	Acss2		Acyp2
	Actl6a		Adam11
	Adam12		Adam15
	Adam17		Adam19
	Adam22		Adam23
	Adam9		Adamts4
	Adamts1		Adamtsl4
	Adamts2		Adap1
	Adamts9		Adarb2
	Adamtsl3		Adcyap1r1
	Adcy3		Add1
	Adcy5		Adh5
	Add3		Adipor2
	Adgrv1		Adm
	Adi1		Adora1
	Adk		Adrb2
	Ado		Adsl
	Adora2b		Aebp1
	Adprh		Aes
	Adssl1		AF251705
	Afap1l2		Afap1l1
	Aga		Agap2
	Agap1		Agmo
	Agfg1		Agpat4
	Agl		Agpat6
	Ago3		Agps
	Agpat3		AI414108
	Agpat5		AI848285
	AI987944		AI854517
	Aif1l		Aif1
	Airn		Aip
	Ak2		Aktip
	Ak3		Alas2
	Akap12		Aldh1a2
	Akap13		Aldh1l2
	Akap2		Aldh3a2
	Akr1b10		Aldh3b1
	Akr7a5		Alg5
	Alad		Alox5
	Alcam		Alox5ap
	Aldh18a1		Alpl
	Aldh1a1		Anapc1
	Aldh1l1		Anapc11
	Aldh6a1		Anapc16
	Aldoa		Anapc2
	Aldoc		Ang
	Alg14		Angpt2
	Alkbh3		Ank
	Ampd3		Ankrd13a
	Amz1		Ankrd40
	Angptl1		Ankrd43
	Angptl4		Ankrd46
	Ank3		Ankrd6
	Ankib1		Anks1b
	Ankmy2		Anln
	Ankrd11		Ano4
	Ankrd17		Anp32e
	Ankrd28		Anxa2
	Ankrd44		Anxa3
	Ano10		Anxa5
	Ano6		Apba2
	Antxr1		Apbb1
	Anxa6		Apbb1ip
	Apbb2		Apip
	Apc		Aplp1
	Apln		Apoa1bp
	Aplp2		Apod
	Apool		Apoe
	App		Arc
	Appbp2		Arf4
	Appl2		Arfgef2
	Aprt		Arfrp1
	Aqp4		Arhgap22
	Arap2		Arhgap23
	Arf3		Arhgap29
	Arfip1		Arhgap39
	Arhgap20		Arhgap4
	Arhgap24		Arhgdib
	Arhgap31		Arhgef10l
	Arhgap35		Arhgef19
	Arhgap5		Arhgef2
	Arhgdia		Arl2
	Arhgdig		Arl2bp
	Arhgef10		Arl4d
	Arhgef26		Arl5a
	Arhgef3		Arl6ip1
	Arl4a		Armc1
	Arpp21		Arnt2
	Arsa		Arpc1a
	Arsb		Arpc1b
	Arsg		Arrdc2
	Arxes1		Arrdc3
	Arxes2		Arvcf
	Asah1		Asah2
	Asb13		Asap3
	Ascl1		Asb1
	Ash1l		Asf1b
	Asic1		Asic2
	Asrgl1		Aspa
	Astn1		Aspm
	Atad2		Astn2
	Atg4c		Atat1
	Atp11a		Atf3
	Atp1a1		Atf6
	Atp1a2		Atg3
	Atp1b2		Atl3
	Atp2a2		Atmin
	Atp2b1		Atox1
	Atp2b3		Atp10b
	Atp5c1		Atp1a3
	Atp5e		Atp2c1
	Atp6v0a1		Atp5g2
	Atp6v0e		Atp5j2
	Atp6v0e2		Atp6ap1
	Atp6v1a		Atp6v0a2
	Atp7b		Atp6v0b
	Atp8a1		Atp6v1g1
	Atp9a		Atxn7l3b
	Atrn		Auh
	Atxn10		Aurka
	AU040320		Aurkb
	AW047730		B2m
	Axin2		B3galt5
	B230118H07Rik		B3gnt2
	B3gat1		B3gnt7
	B3gat2		B3gnt9-ps
	B3glct		Bace1
	B4galt2		Bace2
	B4galt6		Bai1
	Baalc		Bai3
	Bag1		Banf1
	Bak1		Barx2
	Baz2b		Bax
	Bcan		BC016495
	Bcar1		BC017643
	Bcas1		BC028528
	Bcat1		BC031181
	Bdh1		BC048355
	Bend7		BC052040
	Bet1		BC056474
	Bhlhe40		BC057022
	Bicd1		BC096441
	Bmp1		Bcap31
	Bmp4		Bcas3
	Bmp7		Bche
	Boc		Bckdk
	Bod1l		Bcl2a1b
	Bola2		Bcl2a1d
	Bola3		Bcl2l1
	Bora		Bcl2l13
	Bpgm		Bex4
	Brd8		Bfsp2
	Brinp1		Bgn
	Brinp3		Bhlhb9
	Btbd1		Bicd2
	Btf3		Bid
	Bzw1		Bin1
	Bzw2		Bin3
	C1galt1		Birc2
	C1qbp		Birc3
	C1ql1		Birc5
	C1ql3		Blnk
	C1qtnf6		Blvra
	C2cd2		Bmf
	C330007P06Rik		Bmp6
	Cab39l		Bpnt1
	Cachd1		Brca1
	Cacna1a		Bscl2
	Cacna1d		Bsg
	Cacna1e		Btbd16
	Cacng4		Btd
	Cacng5		Btg2
	Cadm2		Bub1
	Cadm4		Bub1b
	Calb2		Bub3
	Calcrl		C030030A07Rik
	Calm3		C1galt1c1
	Calr		C1qa
	Calu		C1qb
	Camk1		C1qc
	Camk1d		C1ql2
	Camkk1		C330027C09Rik
	Camkk2		C3ar1
	Camta1		C430049B03Rik
	Canx		Cacnb4
	Capns1		Cadm1
	Car14		Cald1
	Car8		Caly
	Casc4		Camk2a
	Cask		Camk2n1
	Caskin1		Cap1
	Caskin2		Capn3
	Cat		Capn5
	Cav1		Capn6
	Cav2		Capza2
	Cbfb		Car2
	Cbr3		Carhsp1
	Cbs		Carkd
	Cbx5		Carns1
	Ccdc134		Casp4
	Ccdc28b		Casp8
	Ccdc80		Casr
	Cck		Cbr2
	Ccnd1		Cby1
	Ccnd3		Cc2d1b
	Ccnh		Ccdc106
	Ccny		Ccdc13
	Ccpg1		Ccdc47
	Ccser2		Ccl2
	Cd200		Ccl3
	Cd276		Ccl4
	Cd302		Ccl6
	Cd81		Ccl7
	Cd9		Ccl9
	Cdadc1		Ccna2
	Cdc14a		Ccnb1
	Cdc25a		Ccnb2
	Cdc37l1		Ccnd2
	Cdc40		Ccndbp1
	Cdc42bpa		Ccne2
	Cdc42ep1		Ccnt2
	Cdca7l		Ccnyl1
	Cdh10		Ccp110
	Cdh11		Ccr1
	Cdh13		Ccr5
	Cdh20		Ccr6
	Cdh4		Ccrl2
	Cdipt		Cct2
	Cdk2ap1		Cct4
	Cdk5rap2		Cct5
	Cdkn1c		Cct7
	Cdo1		Cd14
	Cdv3		Cd180
	Cebpd		Cd248
	Celf2		Cd24a
	Cep192		Cd33
	Cercam		Cd37
	Cerk		Cd47
	Cers1		Cd52
	Cers2		Cd53
	Chadl		Cd59a
	Chchd3		Cd63
	Chd3		Cd68
	Chd7		Cd74
	Chgb		Cd82
	Chl1		Cd83
	Chn2		Cd86
	Chpt1		Cdc123
	Chrd		Cdc16
	Chrna4		Cdc20
	Chst11		Cdc25c
	Chst15		Cdc34
	Chst2		Cdc42
	Chst7		Cdc42ep2
	Cisd1		Cdc42ep4
	Cited1		Cdc42se1
	Ckap4		Cdc42se2
	Ckap5		Cdc45
	Ckb		Cdca2
	Clasp1		Cdca3
	Clasp2		Cdca4
	Cldn10		Cdca7
	Cldn11		Cdca8
	Clgn		Cdh19
	Clip3		Cdh2
	Clock		Cdk1
	Clpb		Cdk14
	Clptm1l		Cdk16
	Cltb		Cdk18
	Clu		Cdk19
	Clvs2		Cdk2
	Cmtm4		Cdk4
	Cmtm5		Cdk5
	Cmtm6		Cdkn2aipnl
	Cndp2		Cdkn2c
	Cnih1		Cdkn3
	Cnksr3		Cdr2
	Cnp		Cdr2l
	Cnpy2		Cdyl
	Cntn1		Cebpa
	Cntn2		Cebpz
	Cntn4		Cela1
	Cntn6		Cenpa
	Cobl		Cenpb
	Cobll1		Cenpe
	Col11a1		Cenpf
	Col27a1		Cenph
	Col4a1		Cenpi
	Col4a2		Cenpm
	Col4a5		Cenpn
	Col9a1		Cenpt
	Col9a3		Cenpw
	Comt		Cep68
	Cox14		Cep97
	Cp		Cfh
	Cpd		Cfl1
	Cpm		Chdh
	Cpne3		Chmp1b
	Cpne8		Chmp5
	Cpox		Chmp6
	Cpq		Chn1
	Cpsf2		Chst3
	Creb3l2		Chst5
	Creb5		Chst8
	Creg1		Chsy1
	Creg2		Cisd3
	Crlf1		Ckap2
	Crtap		Ckap2l
	Cryab		Cks2
	Cryl1		Clcn2
	Csad		Clcn4-2
	Csgalnact1		Cldn14
	Csmd1		Cldnd1
	Csmd2		Clic4
	Csmd3		Clmn
	Csnk1a1		Cln3
	Csnk2a1		Cln8
	Cspg4		Clns1a
	Cspg5		Clspn
	Cst3		Cmtm3
	Cstf2		Cmtm7
	Ctgf		Cnbp
	Cthrc1		Cnih4
	Ctnnb1		Cnn2
	Ctnnd2		Cnpy4
	Ctsl		Coasy
	Ctso		Cog4
	Cttnbp2		Col11a2
	Cuedc1		Col15a1
	Cux2		Col16a1
	Cwf19l2		Col18a1
	Cxcl10		Col1a1
	Cxcl12		Col1a2
	Cxcl14		Col20a1
	Cyb5d2		Col3a1
	Cyfip1		Col6a3
	Cyfip2		Col9a2
	Cyp1b1		Colec12
	Cyp2j6		Commd3
	Cyp2j9		Commd4
	Cyp51		Commd6
	Cyp7b1		Copa
	Cys1		Copb2
	D430041D05Rik		Cops4
	Daam2		Cops5
	Dab1		Cops8
	Dab2		Coro2b
	Dad1		Cox16
	Dag1		Cox17
	Dap		Cox4i1
	Dbi		Cox5b
	Dbt		Cox6a1
	Dbx2		Cox6b1
	Dcaf12l1		Cox6c
	Dct		Cox7a2
	Ddah1		Cox8a
	Ddhd1		Cpsf3
	Ddit4		Cpxm1
	Ddost		Creb3
	Degs1		Cript
	Dennd2a		Crkl
	Dennd4a		Crybb1
	Dennd5a		Cse1l
	Desi1		Csf1
	Dhcr24		Csf1r
	Dhcr7		Csf3r
	Dhrs1		Csrp1
	Dhrs13		Cstb
	Dio2		Cstf2t
	Dip2a		Ctnnal1
	Dip2b		Ctnnd1
	Diras2		Ctps
	Dlgap1		Ctr9
	Dlk2		Ctsa
	Dll1		Ctsb
	Dll3		Ctsd
	Dmd		Ctse
	Dmrta1		Ctsh
	Dmrta2		Ctsk
	Dmrtb1		Ctss
	Dmxl2		Ctsz
	Dnajb4		Ctxn1
	Dnajc19		Cx3cr1
	Dnajc5		Cxadr
	Dner		Cxcl1
	Dnlz		Cxcr7
	Dnm1		Cyb5
	Dnm3		Cyb561d2
	Dnmt3a		Cybb
	Dock1		Cyhr1
	Dock10		Cyp20a1
	Dock4		Cyp27a1
	Dock6		Cyp2j12
	Dock9		Cyr61
	Dopey2		Cyth1
	Dph3		Cyth2
	Dpp10		D16Ertd472e
	Dpy19l1		D1Ertd622e
	Dpy19l3		D430019H16Rik
	Dram1		D630045J12Rik
	Dscam		D7Ertd443e
	Dscc1		D8Ertd82e
	Dsel		Daam1
	Dst		Dapk2
	Dtd1		Dars
	Dtl		Dazap2
	Dtna		Dbc1
	Dusp15		Dbf4
	Dusp16		Dbil5
	Dusp18		Dbndd2
	Dusp19		Dbpht2
	Dusp26		Dcaf12
	Dusp3		Dcaf12l2
	Dync1h1		Dcbld2
	Dynll1		Dchs1
	Dynlt3		Dclk1
	Dzip1		Dclk2
	E130114P18Rik		Dcn
	E330009J07Rik		Dcps
	E330020D12Rik		Dctn3
	Ebf4		Dcx
	Echdc2		Ddb1
	Eda2r		Ddc
	Edil3		Ddit3
	Ednrb		Ddn
	Eef1d		Ddr1
	Efcab14		Ddrgk1
	Efhd1		Ddx1
	Efs		Ddx18
	Egfr		Ddx39b
	Egln3		Ddx5
	Ehd3		Ddx54
	Eid1		Ddx58
	Eif2s2		Ddx59
	Eif3c		Ddx6
	Eif4g2		Deb1
	Eif4g3		Def8
	Eif4h		Dgat2
	Elfn1		Dgcr2
	Elfn2		Dgka
	Elk3		Dhh
	Ell2		Dhrs7
	Elmsan1		Dhrs7b
	Elovl1		Dis3l2
	Elovl4		Dixdc1
	Elovl5		Dlg1
	Elovl6		Dlg4
	Elovl7		Dlgap5
	Emb		Dnaic2
	Emc10		Dnajb1
	Emc2		Dnajb12
	Emc3		Dnajb2
	Emc7		Dnajc14
	Emid1		Dnajc24
	Eml5		Dnajc6
	Enah		Dnajc9
	Enc1		Dnm2
	Endod1		Dnmt1
	Eno1		Dock2
	Enpp1		Dock5
	Enpp2		Dolpp1
	Enpp4		Dpf1
	Enpp6		Dpf2
	Entpd4		Dpm1
	Entpd5		Dpm3
	Epas1		Dpp6
	Epdr1		Dpyd
	Epha5		Dpysl2
	Epha7		Dram2
	Ephb1		Dscaml1
	Ephx4		Dstn
	Epn2		Dstyk
	Eps15		Dtymk
	Eps8		Dusp1
	Erlin1		Dusp10
	Ermp1		Dusp6
	Etfb		Dusp7
	Ethe1		Dusp9
	Etnk1		Dut
	Etv4		Dvl2
	Etv5		Dynll2
	Evc		Dzip3
	Evi2a		E130308A19Rik
	Evi5		E130309D02Rik
	Evi5l		E130309F12Rik
	Exoc4		E2f8
	Exosc1		Eaf1
	Extl2		Ebp
	Eya1		Ece1
	F2r		Ece2
	F3		Ech1
	Fa2h		Echs1
	Fabp7		Ecscr
	Fads1		Ect2
	Fads2		Edem2
	Fam102a		Edn1
	Fam114a1		Edn3
	Fam120c		Ednra
	Fam122b		Eef1a1
	Fam131b		Eef1b2
	Fam13c		Efemp1
	Fam149a		Efna1
	Fam168a		Efnb2
	Fam171b		Efnb3
	Fam173a		Efr3b
	Fam174b		Eftud2
	Fam181b		Egflam
	Fam184a		Egr1
	Fam19a1		Egr2
	Fam19a4		Ehd1
	Fam19a5		Ei24
	Fam213a		Eif1
	Fam214a		Eif1b
	Fam222b		Eif2ak3
	Fam3c		Eif2b1
	Fam49a		Eif2s1
	Fam53a		Eif4a1
	Fam53b		Eif4a3
	Fam57a		Elavl1
	Fam89a		Elavl3
	Far1		Elavl4
	Farp2		Elf1
	Fasn		Emid2
	Fat1		Emilin1
	Fat4		Emilin2
	Fbln2		Eml1
	Fbln5		Eml4
	Fbln7		Emp3
	Fbn1		Emr1
	Fbn2		Eno2
	Fbp1		Enoph1
	Fbxo10		Epb41l2
	Fbxo7		Epb41l3
	Fbxw11		Epcam
	Fbxw4		Ephb3
	Fbxw8		Epor
	Fcgrt		Ept1
	Fchsd2		Erbb2ip
	Fermt2		Erbb3
	Fez2		Erf
	Fgf1		Ergic3
	Fgfr1		Erh
	Fgfr3		Eri1
	Fgfrl1		Erlin2
	Fh1		Ermn
	Fip1l1		Erp27
	Fkbp9		Erp29
	Flnb		Esco2
	Fmn2		Etnk2
	Fmnl2		Ets1
	Fnbp1		Etv1
	Fndc1		Etv6
	Fndc3b		Exd2
	Fndc4		Exoc3
	Fosb		Exoc6b
	Foxo1		Exoc7
	Frmd4a		Exog
	Frmd5		Exosc2
	Frmd6		Exosc8
	Frmpd1		Eya2
	Frrs1		Ezh1
	Frrs1l		F11r
	Fry		F13a1
	Frzb		Faah
	Fstl5		Fabp5
	Fto		Fah
	Fubp1		Faim2
	Fuca1		Fam102b
	Fuca2		Fam107a
	Fundc1		Fam107b
	Fut10		Fam108a
	Fut8		Fam110a
	Fut9		Fam111a
	Fxyd6		Fam134b
	Fyn		Fam136a
	Fzd3		Fam163a
	Fzd9		Fam174a
	Gab1		Fam178b
	Gabbr1		Fam180a
	Gabra3		Fam188a
	Gabrg1		Fam196b
	Gal3st1		Fam19a2
	Galc		Fam5c
	Galnt1		Fam63a
	Galnt10		Fam64a
	Galnt13		Fam69b
	Galnt16		Fam70b
	Galnt2		Fam73a
	Galnt3		Fam83d
	Galnt7		Fam96a
	Gap43		Fam98a
	Gas1		Fan1
	Gas2		Fanca
	Gatad2a		Farp1
	Gatm		Fbln1
	Gba		Fbxl5
	Gca		Fbxo32
	Gclm		Fbxo36
	Gcsh		Fbxo8
	Gde1		Fcer1g
	Gem		Fcgr2b
	Gfra1		Fcgr3
	Gfra2		Fcrls
	Ggct		Fdft1
	Ggh		Fdps
	Ghdc		Fech
	Glcci1		Fen1
	Glce		Fermt3
	Glg1		Fes
	Gli3		Fez1
	Glo1		Fgd1
	Glrb		Fgd2
	Gltp		Fgd3
	Glud1		Fgfr2
	Gm17750		Fhl2
	Gm20300		Fhl3
	Gm2a		Fign
	Gm4876		Fis1
	Gmds		Fkbp15
	Gna11		Fkbp1a
	Gna12		Fkbp2
	Gnas		Fktn
	Gne		Flcn
	Gng12		Flrt1
	Gng5		Flrt2
	Gnpda2		Flrt3
	Gnptab		Fn1
	Gns		Fnip2
	Gosr2		Fnta
	Gpc3		Fntb
	Gpc4		Folh1
	Gpc5		Foxd1
	Gpc6		Foxg1
	Gpd1		Foxm1
	Gpd2		Foxn3
	Gphn		Foxo4
	Gpi1		Frg1
	Gpm6a		Frmd4b
	Gpm6b		Frmd8
	Gpr137		Fryl
	Gpr162		Fscn1
	Gpr17		Fsd1l
	Gpr180		Fstl1
	Gpr37		Fth1
	Gpr37l1		Ftl1
	Gpr89		Fus
	Gpt2		Fzd1
	Gpx3		G0s2
	Gpx7		G6pdx
	Gramd3		Gab2
	Grb14		Gabrb2
	Grcc10		Gabrb3
	Grhpr		Gabrg2
	Gria2		Gad1
	Gria3		Galk1
	Gria4		Galnt6
	Grid1		Gamt
	Grid2		Ganab
	Grik1		Gapdh
	Grik2		Gas2l3
	Grik4		Gas6
	Grin2b		Gas7
	Grin3a		Gdf15
	Grina		Gdi1
	Grm3		Gfpt2
	Grm5		Gins4
	Grtp1		Gipc1
	Gsg1l		Git1
	Gsn		Gja1
	Gspt1		Gjb1
	Gsr		Gjb2
	Gstk1		Gjc2
	Gstm5		Gjc3
	Gstp1		Glb1
	Gsx2		Glod4
	Gtf2e1		Glul
	Gtf2f2		Gm10863
	Gtf2i		Gm13293
	Gusb		Gm13476
	Gyg		Gm13889
	H2-M3		Gm15417
	H2-T10		Gm16515
	Hacd1		Gm410
	Hadh		Gm561
	Hadhb		Gm6194
	Hap1		Gm6402
	Hapln3		Gm6682
	Has2		Gmfb
	Hccs		Gmnn
	Hdhd2		Gmpr
	Hdlbp		Gnai1
	Heatr5a		Gnai2
	Hectd2		Gnb2
	Hells		Gnb2l1
	Hepacam		Gnb4
	Herc2		Gng10
	Herpud2		Gng11
	Hey1		Gng13
	Hhip		Gng3
	Hif1a		Gng4
	Higd2a		Gng7
	Hip1		Gng8
	Hip1r		Gngt2
	Hist2h3c1		Gnpat
	Hlf		Gnptg
	Hmgcll1		Golga7
	Hmgcr		Golm1
	Hmgcs1		Gp1bb
	Hmgn3		Gp9
	Hnrnpu		Gpcpd1
	Homer2		Gpld1
	Hook1		Gpn1
	Hopx		Gpnmb
	Hpcal1		Gpr108
	Hr		Gpr124
	Hrasls		Gpr125
	Hs3st1		Gpr15
	Hs6st2		Gpr155
	Hsd17b11		Gpr165
	Hsd17b12		Gpr182
	Hsd17b4		Gpr183
	Hsp90ab1		Gpr34
	Hsp90b1		Gpr62
	Hspa1a		Gprasp2
	Hspa1b		Gprc5b
	Hspa4l		Gps1
	Hsph1		Gpsm2
	Htra1		Gpt
	Htra3		Gpx1
	Htt		Gpx4
	Hus1		Grap
	Huwe1		Gria1
	Hypk		Grik3
	Iah1		Grlf1
	Ica1		Gsdmd
	Id2		Gss
	Id3		Gsta4
	Idi1		Gstm1
	Ier3ip1		Gstm7
	Ier5		Gsto1
	Iffo2		Gsto2
	Igdcc4		Gstp2
	Igf2bp1		Gstt1
	Igf2bp3		Gsx1
	Igfbp2		Gtf2f1
	Igfbp3		Gtf2h1
	Igfbp5		Gtl3
	Igsf21		Gucy1a3
	Il17d		Guk1
	Il18		H1f0
	Il1rap		H2-Ab1
	Il1rapl1		H2afj
	Ilk		H2afv
	Impa1		H2afx
	Incenp		H2afy2
	Inhbb		H2-D1
	Inpp5f		Hagh
	Inppl1		Hapln2
	Ints6		Haus1
	Ipo13		Havcr2
	Ipo5		Hcls1
	Ipo8		Hcn2
	Iqgap2		Hdac11
	Iqsec1		Hdac3
	Irgm1		Hdac6
	Irs1		Hddc2
	Isoc1		Hdgf
	Ispd		Heatr3
	Itga9		Hebp1
	Itgav		Herc1
	Itm2a		Hes1
	Itm2b		Hes5
	Itpk1		Hexb
	Itpr1		Hey2
	Itpr2		Hhatl
	Itsn2		Hint3
	Jam2		Hipk2
	Jmy		Hist1h1c
	Kank1		Hist1h2bc
	Kansl3		Hist1h2be
	Kat6a		Hist1h2bk
	Kazn		Hist1h2bl
	Kbtbd11		Hist1h4h
	Kbtbd8		Hist1h4i
	Kcna2		Hist2h3c2-ps
	Kcna6		Hist3h2ba
	Kcnb1		Hltf
	Kcnd2		Hmgb1
	Kcnd3		Hmgcl
	Kcnh5		Hmgxb3
	Kcnip1		Hmha1
	Kcnip3		Hmmr
	Kcnj10		Hmox1
	Kcnj16		Hmox2
	Kcnk1		Hn1l
	Kcnk10		Hnrnpf
	Kcnma1		Hnrnph1
	Kcnq1ot1		Hnrnpk
	Kcnq3		Hnrnpl
	Kctd12b		Hpca
	Kctd4		Hpgd
	Khdrbs2		Hpgds
	Kif13a		Hps5
	Kif1b		Hsd17b10
	Kif21b		Hsd17b7
	Kif3a		Hsf2
	Kif5b		Hspa8
	Kifap3		Hspb1
	Kifc3		Hspb11
	Kit		Hspd1
	Klf15		Hspe1
	Klf9		Hspg2
	Klhdc3		Hunk
	Klhdc8a		Icam1
	Klhl23		Ick
	Klhl32		Icosl
	Klhl5		Idh1
	Kmt2c		Idh2
	Kpnb1		Idh3g
	Krtcap2		Ier3
	Ky		Iffo1
	Lamp1		Ifit2
	Lamp2		Ifitm3
	Lamtor1		Ifnar2
	Lamtor4		Igf2
	Lap3		Igfbp4
	Laptm4b		Iglon5
	Laptm5		Igsf10
	Larp6		Igsf11
	Lats2		Igsf8
	Lbh		Igsf9b
	Lcorl		Ikbkb
	Ldha		Ikzf1
	Ldlr		Il10ra
	Ldlrad4		Il12rb1
	Leprot		Il1a
	Letm1		Il23a
	Lgalsl		Il33
	Lgi2		Il6ra
	Lgi3		Ilf2
	Lgr5		Ilvbl
	Lhfpl2		Immp2l
	Lhfpl3		Inf2
	Lima1		Inpp5d
	Limch1		Insc
	Limd1		Insig1
	Lims2		Insm1
	Lin7a		Ipo11
	Lingo1		Ippk
	Lingo3		Iqgap3
	Lipa		Irf1
	Lmbrd1		Irf5
	Lmcd1		Irf8
	Lmf1		Irx1
	Lmo1		Isg20
	Lnx1		Itch
	Loxl3		Itfg1
	Lpar1		Itfg3
	Lpar3		Itga6
	Lpin2		Itga8
	Lrch3		Itgad
	Lrig1		Itgam
	Lrp1		Itgb1
	Lrp11		Itgb2
	Lrp1b		Itgb3
	Lrp4		Itgb4
	Lrpap1		Itgb7
	Lrrc4		Itih2
	Lrrc4c		Itih5
	Lrrc57		Itm2c
	Lrrc8c		Jam3
	Lrrfip1		Josd2
	Lrrn2		Jph1
	Lrrtm2		Jph4
	Lrrtm3		Junb
	Lrrtm4		Jund
	Lsamp		Jup
	Lss		Kat2b
	Lta4h		Katnal1
	Ltbp1		Kbtbd7
	Ltbp3		Kcna1
	Ltbp4		Kcnc1
	Luzp2		Kcne4
	Ly6e		Kcnh2
	Lynx1		Kcnh8
	Lypd6		Kcnk13
	Lysmd2		Kcnk2
	Maged1		Kcnmb4
	Magt1		Kcnq2
	Malat1		Kctd13
	Man1a2		Kctd3
	Man1c1		Khdrbs3
	Man2a2		Kif11
	Man2b1		Kif13b
	Manf		Kif18a
	Map2k1		Kif19a
	Map2k5		Kif1a
	Map3k1		Kif20a
	Map3k5		Kif20b
	Map4		Kif21a
	Map7		Kif22
	Map7d2		Kif23
	March1		Kif26a
	Mark1		Kif2c
	Masp1		Kifc1
	Mast4		Kl
	Matn4		Klc1
	Mb21d2		Klf12
	Mbnl1		Klf13
	Mbp		Klf4
	Mcf2		Klhl13
	Mdga2		Klhl2
	Me1		Klhl4
	Me2		Klhl7
	Me3		Klk6
	Med12l		Klk8
	Megf10		Kndc1
	Megf11		L3mbtl2
	Metrnl		Lad1
	Mfap4		Lag3
	Mfhas1		Lage3
	Mfn1		Lama1
	Mfsd1		Lama4
	Mfsd2a		Lamc3
	Mgat3		Laptm4a
	Mgll		Large
	Mid1ip1		Lars2
	Mif		Lasp1
	Mif4gd		Lass2
	Mitf		Lcp1
	Mkx		Ldb2
	Mlec		Ldb3
	Mlf2		Ldlrad3
	Mmd2		Ldlrap1
	Mmp15		Leprel4
	Mmp16		Lgals1
	Mmp17		Lgals9
	Mmp2		Lgmn
	Mocs2		Lifr
	Moxd1		Lig1
	Mpp5		Litaf
	Mpp6		Lix1l
	Mpped1		Llgl1
	Mrc2		Llph
	Mro		Lmnb1
	Mrpl33		Lox
	Mrps25		Loxl2
	Msmo1		Lpcat2
	Msrb2		Lphn3
	Msrb3		Lpl
	Mta3		Lrp3
	Mtap		Lrp8
	Mtch2		Lrrc1
	Mtdh		Lrrc16a
	Mthfd1		Lrrc28
	Mthfd1l		Lrrc33
	Mtmr10		Lrrc42
	Mtss1		Lrrc4b
	Mtss1l		Lrrc8b
	Mvd		Lrrn1
	Myl9		Lrrn3
	Myo10		Lrrtm1
	Myo16		Lrtm2
	Myo1e		Lsm2
	Myo5a		Lsm5
	Myo6		Lsm7
	Myt1		Ltbr
	N4bp2		Ltc4s
	N4bp2l1		Lum
	Naa60		Lxn
	Nacc2		Ly6g6f
	Nalcn		Ly86
	Nap1l5		Lyn
	Nasp		Lypd1
	Nat8l		Lyz2
	Nav1		Lzts2
	Nav2		Macrod1
	Nbas		Mad1l1
	Nbl1		Mad2l1
	Ncald		Mafb
	Ncam1		Mag
	Ncam2		Mageh1
	Ncan		Magohb
	Ncapd3		Mal
	Ncdn		Maml2
	Nceh1		Man1a
	Nckap1		Man1b1
	Nckap5		Manbal
	Ncoa1		Maneal
	Ncoa4		Map2
	Ncor1		Map3k11
	Ncor2		Map4k4
	Ndfip1		Map4k5
	Ndn		Map6d1
	Ndrg2		Mapk10
	Ndst1		Mapk14
	Ndufa1		Mapk3
	Ndufa13		Mapk7
	Ndufb11		Mapk8ip1
	Ndufc2		Mapre1
	Ndufs7		March8
	Ndufs8		Marcks
	Ndufv1		Marcksl1
	Nebl		Mast3
	Necab2		Matn1
	Nek6		Matn2
	Neo1		Mau2
	Nes		Mboat1
	Neto1		Mbtps1
	Nfasc		Mc4r
	Nfatc1		Mc5r
	Nfatc2		Mcam
	Nfia		Mcm10
	Nfib		Mcm2
	Nfic		Mcm3
	Nfix		Mcm5
	Nfkbie		Mcm6
	Nfkbiz		Mcm7
	Nhsl2		Mcoln1
	Nid1		Mdh2
	Nim1k		Mdk
	Ninj1		Mdp1
	Ninj2		Med10
	Nisch		Med20
	Nkain2		Med21
	Nkd1		Med27
	Nkd2		Med28
	Nktr		Med30
	Nkx2-2		Melk
	Nlgn1		Meox1
	Nlgn2		Mertk
	Nlgn3		Mesdc2
	Nme2		Mest
	Nme3		Metrn
	Nme4		Mettl1
	Nmrk1		Mettl14
	Noc2l		Mettl15
	Nod1		Mettl7a1
	Nol11		Mettl9
	Nol4l		Mex3a
	Nop10		Mex3b
	Notch1		Mfap2
	Nova1		Mfsd3
	Npas1		Mgat4a
	Npas3		Mgst3
	Npat		Miat
	Npc1		Mical1
	Npepps		Mical3
	Npr2		Micall1
	Nptx1		Midn
	Nptx2		Mink1
	Nr2f1		Mir686
	Nr2f6		Mis18bp1
	Nr3c1		Mki67
	Nr4a1		Mmadhc
	Nrarp		Mmgt1
	Nrp1		Mmp28
	Nrxn1		Mobkl2b
	Nsf		Mobp
	Nsmf		Mog
	Nt5e		Mon2
	Ntm		Mpdu1
	Ntn4		Mpeg1
	Ntrk2		Mphosph6
	Ntrk3		Mpi
	Nucb1		Mpp2
	Nudcd1		Mpst
	Nudt17		Mpv17
	Nudt18		Mpzl1
	Nudt19		Mrc1
	Nudt5		Mri1
	Numb		Mrpl10
	Nup153		Mrpl18
	Nup210		Mrpl36
	Nxph1		Mrpl4
	Oaf		Mrpl48
	Olfm2		Mrpl49
	Olfml1		Mrpl52
	Olig1		Mrps14
	Olig2		Mrps28
	Omg		Mrps33
	Opa3		Mrps7
	Opcml		Mrto4
	Orai1		Msx1
	Os9		Mt3
	Ost4		Mtap7
	Ostf1		Mtf1
	Ostm1		Mthfd2l
	Otud7b		Mthfr
	Oxct1		Mtmr1
	Oxr1		Mtmr2
	P2rx4		Mtus1
	P3h3		Mvk
	P3h4		Mvp
	P4ha1		Mx2
	P4hb		Mxd3
	Pa2g4		Mybpc1
	Pafah1b1		Mycl1
	Palmd		Myg1
	Pam		Myh14
	Papss1		Myl6
	Paqr4		Myo18a
	Paqr8		Myo1d
	Pard3		Myrf
	Parm1		Myt1l
	Parp3		N6amt2
	Pcdh10		Naa38
	Pcdh11x		Nacad
	Pcdh15		Nagpa
	Pcdh17		Nampt
	Pcdh19		Nans
	Pcdh20		Nap1l1
	Pcdh7		Nap1l4
	Pcdhb15		Nav3
	Pcdhb20		Nbr1
[truncated: 957 more rows]

## Sheet: table 4
	Oligodendroglial enrich genes : 3372 genes		ID	GO process for correlated hub genes	GeneRatio	BgRatio	pval	p.adj	q.val	geneID	Count
[truncated: 3,371 more rows]

[truncated: 8 more sheets: table 5, table 6, table 7, table 8, table 9, table 10, table 11, table 12]
