# Supplementary material for: Pharmacogenomic screening identifies and repurposes leucovorin and dyclonine as pro-oligodendrogenic compounds in brain repair
Source: Nat Commun. 2024 Nov 13;15:9837. doi: 10.1038/s41467-024-54003-9 (PMC11561360; doi:10.1038/s41467-024-54003-9)
Supplement: Supplementary file 4 — Supplementary Data 2 [file 41467_2024_54003_MOESM4_ESM.xlsx]

## Sheet: Index
	Table	Content
	Methods table 1	Names and characteristics of small molecules (sm) 1 to 11 and positive controls
	Methods table 2	Main methodology and selection criteria during the bio-informatics screening
	Methods table 3	Summary statistics
	Methods table 4	List of primary antibodies
	Methods table 5	List of secondary antibodies

## Sheet: methods_table 1
	Nomenclature	Drug	CAS number	Formule	Provider
	Sm1	Meticrane (Arresten)	1084-65-7	C10H13NO4S2	Sigma-Aldrich
	Sm2	Heptaminol	543-15-7	C8H20ClNO	Sigma-Aldrich
	Sm3	melatonin	73-31-4	C13H16N2O2	Sigma-Aldrich
	Sm4	Naringenin	67604-48-2	C15H12O5	Sigma-Aldrich
	Sm5	Prestwick-674 (Dyclonine HCl)	536-43-6	C18H27NO2 · HCl	Merck
	Sm6	Ginkgolide A	15291-75-5	C20H24O9	Selleckchem
	Sm7	Levonorgestrel	797-63-7	C21H28O2	Merck
	Sm8	Medrysone	2668-66-8	C22H32O3	Merck
	Sm9	Thioperamide	106243-16-7	C15H24N4S	Aobious
	Sm10	Trihexyphenidyl	144-11-6	C20H31NO	Selleckchem
	Sm11	Calcium folinate	1492-18-8	C20H21CaN7O7	Merck
	Clem	Clemastine	17-7-4	C21H26ClNO · C4H4O4	SelleckChem
	T3	Triiodothyronine	55-06-1	C15H11I3NO4 · Na	Sigma-Aldrich

## Sheet: methods_table 2
	Gene subset		CNS region / Developmental stage	Methodology and criteria used	Datasets	References
	Transcriptomics comparison of different brain cell subtypes & oligodendroglial stages- 4462 genes	Oligodendroglial enriched genes: 4478 genes	Expression profiling from neurons, astrocytes, OPCs, newly formed oligodendrocytes, myelinating oligodendrocytes, microglia, endothelial cells, and pericytes from mouse cerebral cortex (P7 and P17)	Expression > 3 FPKM in oligodendroglial cells (OPC, iOLs or mOLs) + differential ratio of expression compared to neurons and astrocytes: 1.5 fold ratio (3393 genes), 2.1 fold ratio (1998 genes), or top 500 of gene expression in oligodendroglia (1500 genes)	Microarray sequencing : GSE52564	Zhang et al., 2014
			Expression profiling from mouse hypothalamus underlying OL differentiation (adult)	1390 DEGs (expression > 3 FPKM in OPCs, iOLs, mOLs; 4 fold ratio of differential expression compared to neurons & astrocytes)	Single-cell RNA-sequencing : GSE87544	Chen et al., 2017
			Expression profiling of OLs from spinal cord, substantia nigra-ventral tegmental area, striatum, amygdala, hypothalamic nuclei, zona incerta, hippocampus, and somatosensory cortex of male and female mice (P21 and adult P90)	532 DEGs (using criteria: min.cells = 10, min.genes = 500, thresh.use = 0.25, min.pct = 0.25)	Single-cell RNA-sequencing : GSE75330	Marques et al., 2016
		Differential expression during oligodendroglial development: 4517 genes	Expression profiling from mouse forebrain and spinal cord OPCs (E13.5 and P7)	2368 DEGs (OPC1a, b, cyclic, committed progenitors and newly formed OLs, P value < 0.01)	Bulk & Single-cell RNA-sequencing : GSE95194; GSE95093	Marques et al., 2018
			Expression profiling of OLs isolated from spinal cord, substantia nigra-ventral tegmental area, striatum, amygdala, hypothalamic nuclei, zona incerta, hippocampus, and somatosensory cortex of male and female mice (P21 and adult P90)	1598 DEGs (we analyzed Marques et al; 2016 scRNA-seq dataset, using the following criteria: min.cells = 10, min.genes = 500, mitochondrial percentage <0.1. We used RunPCA() to perform principal component analysis (PCA) followed by ElbowPlot() to select the first 20 dimensions used in FindNeighbors(). FindCluster() at a resolution of 0.9, and using FindAllMarkers() selected the top 150 genes of ea…	Single-cell RNA-sequencing : GSE75330	Marques et al., 2016
			Expression profiling of the OL lineage cells from the spinal cord of mice (adult)	1775 DEGs (differential expression of 1.5 with other cell types)	Single-cell RNA-sequencing : GSE113973	Falcão et al., 2018
			Transcriptomic profile of cells from nine different brain regions (Frontal and Posterior Cortex, Hippocampus, Thalamus, Cerebellum, Striatum, Globus Pallidus externus/Nucleus Basalis, Entopeduncular / Subthalamic Nuclei, & Substantia Nigra / Ventral Tegmental Area) (adult)	1130 DEGs (expressed between OPCs and mature OLs)	Single-cell RNA-sequencing : GSE116470	Saunders et al., 2018
	Oligodendroglial enriched genes- 3372 genes	Lineage enrichment: 1919 genes expressed in progenitors versus 2139 in more differentiating/ maturating cell)	Forebrain subventricular zone (P4, P8 and P11)	3354 genes (transcriptomes of dorsal and lateral progenitors (NSCs, TAPs) genes expressed in progenitors generating oligodendroglia of the neonatal dorsal SVZ (P.val< 0.05, FC > 1.2). By comparing with 4462 genes: 1898 genes (progenitors-enriched), 2099 genes (differentiation/maturation- enriched), 3372 genes (all oligodendroglial enriched)	Microarray sequencing : GSE60905, GSE52564	Azim et al., 2015; Azim et al., 2017

## Sheet: methods_table 3
	Statistical test applied	Number of replicates (N)	Descriptive stats	P value
Fig. 3c	Linear mixed-effects modelling to account for paired-measurements acquired from same batch of cells across the treatment groups (one measure per batch in each treatment). Significance of the treatment effect was assessed by Type II Wald chi-square test, followed by comparisons of the treatment groups versus the vehicle groups using the Tukey's method as performed with emmeans R package.	N= 5	normalized fold change (FC)	Sm1 (0.0045), Sm2 (0.0067), Sm3 (0.0092), Sm4 (0.0031), Sm5 (0.0011), Sm6 (0.0031), Sm7 (0.0074), Sm8 (0.0172), Sm9 (0.0005), Sm10 (0.0004), Sm11(0.0031), T3 (0.2282), Clem (0.3058)
Fig. 3d		N= 5		ns
Fig. 3e		N= 4		Sm9 (0.0423), Sm11 (0.0148)
Fig. 3f		N= 5		ns
Fig. 3g		N= 5		Sm1 (0.0044), Sm2 (0.0067), Sm3 (0.0092), Sm4 (0.0031), Sm5 (0.0011), Sm6 (0.0031), Sm7 (0.0074), Sm8 (0.0169), Sm9 (0.0005), Sm10 (0.0004), Sm11(0.0031), T3 (0.2282), Clem (0.3058)
Fig. 3i		N= 6		Sm1 (0.0276), Sm2 (0.0156), Sm3 (0.0270), Sm4 (0.0151), Sm5 (0.0151), Sm6 (0.0151), Sm7 (0.1102), Sm8 (0.0153), Sm9 (0.0151), Sm10 (0.0098), Sm11(0.0151), T3 (0.0332), Clem (0.6666)
Fig. S-3		N= 4 (250nM), N= 3 (500nM), N= 6 (750nM)		250nM [Sm1 (0.98), Sm2 (0.98), Sm3 (0.98), Sm4 (0.98), Sm5 (0.98), Sm6 (0.98), Sm7 (0.98), Sm8 (0.98), Sm9 (0.98), Sm10 (0.98), Sm11(0.46)], 500nM [Sm1 (0.79), Sm2 (0.99), Sm3 (0.99), Sm4 (0.79), Sm5 (0.42), Sm6 (0.10), Sm7 (0.0009), Sm8 (0.88), Sm9 (0.79), Sm10 (0.99), Sm11(0.99)], 750nM [Sm1 (0.02), Sm2 (0.02), Sm3 (0.04), Sm4 (0.0087), Sm5 (0.0085), Sm6 (0.03), Sm7 (0.15), Sm8 (0.01), Sm9 (0.0…
Fig. 4c	one-way ANOVA with Dunnett post hoc test	N=3	mean ± s.e.m.	ns
Fig. 4d	one-way ANOVA with Dunnett post hoc test	N=3		Clem (0.00644), Sm1(0.04643), Sm11(0.00634), Sm2(0.39238), Sm5(0.03054), Sm7 (0.99999), T3(0.00312)
Fig. 5c	Statistical unpaired bilateral Wilcoxon Mann Whitney test	N= 5 (n=1-3 confocal acquisitions for each cerebellum)	mean ± s.e.m.	Sm1 (0.0341), Sm2 (0.0005), Sm5 (0.002), Sm6 (0.0901), Sm7 (0.19), Sm11 (<0,0001), Clem (0.0081), T3 (0.0955)
Fig. 5e	Statistical unpaired bilateral Wilcoxon Mann Whitney test	N= 5 (n=1-3 confocal acquisitions for each cerebellum)		Sm1 (0.14), Sm2 (0.0281), Sm5 (0.0002), Sm6 (0.289), Sm7 (0.5737), Sm11 (0.0006), Clem (0.2359), T3 (0.0003)
Fig. 6c	one-way ANOVA with Dunnett post hoc test	N= 5	mean ± s.e.m.	Nx-Hx (<1e-05), Nx-HxSm5 (<1e-05), Nx-Hxsm11 (<1e-05)
Fig. 6d		N= 5		Nx-Hx (0.68034), Nx-HxSm5 (0.00118), Nx-Hxsm11 (0.01167), Hx-Nx (0.68034), HxSm5-Nx (0.00918), HxSm11-Nx (0.07397)
Fig. 6f		N= 5		Nx-Hx (0.78041), Nx-HxSm5 (0.04588), Nx-HxSm11 (0.00319), Hx-Nx (0.7804), HxSm5-Nx (0.1895), HxSm11-Nx (0.0159)
Fig. 6h		N= 10 for Nx, Hx, HxSm11 and N=9 for HxSm5		Nx-Hx (0.00278), Nx-HxSm5 (0.25528), Nx-HxSm11 (0.02857), Hx-Nx (0.00278), HxSm5-Nx (0.17536), HxSm11-Nx (0.70555)
Fig. 6j		N= 10 for Nx, Hx, HxSm11 and N=9 for HxSm5		Nx-Hx (<0.001), Nx-HxSm5 (0.0887), Nx-HxSm11 (<0.001), Hx-Nx (<0.001), HxSm5-Nx (0.0573), HxSm11-Nx (0.9129)
Fig. 6l		N= 10 for Nx, Hx, HxSm11 and N=9 for HxSm5		Nx-Hx (<0.001), Nx-HxSm5 (0.4417), Nx-HxSm11 (0.00395), Hx-Nx (<0.001), HxSm5-Nx (<0.001), HxSm11-Nx (0.0651)
Fig. 6m		N= 5 for Nx, Hx, HxSm11 and N=4 for HxSm5		Nx-Hx (0.0778), Nx-HxSm5 (0.0001), Nx-HxSm11 (0.9957)
Fig. S7c		N= 5		ns
Fig. S7g		N= 5		ns
Fig. 7f	one-way ANOVA with Dunnett post hoc test	N= 13 (vehicle), N= 14 (Dycl), N= 9 (Leuc)	mean ± s.e.m.	Dycl (0.0424), Leuc (<0,0001)
Fig. 7g		N= 13 (vehicle), N= 14 (Dycl), N= 9 (Leuc)		ns
Fig. 7h		N= 13 (vehicle), N= 14 (Dycl), N= 9 (Leuc)		Dycl (0.9825), Leuc (0.0017)
Fig. 7I		N= 13 (vehicle), N= 14 (Dycl), N= 9 (Leuc)		Dycl (0.0034), Leuc (<0,0001)
Fig. 7m		N= 5		Dycl (0.0160), Leuc (0.0061)
Fig. 7n		N= 13 (vehicle), N= 13 (Dycl), N= 9 (Leuc)		Dycl (0.0261), Leuc (<0,0001)
Fig. 7o		N= 5		Clem (0.9291), Dycl (0.0145), Leuc (<0,0001)
Fig. S8b	one-way ANOVA with Dunnett post hoc test	N= 5 cages (vehicle), N= 5 cages (Dycl), N= 4 cages (Leuc)	mean ± s.e.m.	ns
Fig. S8e		N=5 (vehicle), N= 4 (Dycl), N= 4 (2XDycl), N= 3 (Leuc), N= 5 (10XLeuc), N= 5 (Clem)		Dycl (0.00185), 2XDycl (0.00928), Leuc (<0,0001), 10XLeuc(< 0.001), Clem (< 0.001)
Fig. S8f		N=5 (vehicle), N= 4 (Dycl), N= 4 (2XDycl), N= 3 (Leuc), N= 5 (10XLeuc), N= 5 (Clem)		ns
Fig. S8g		N=5 (vehicle), N= 4 (Dycl), N= 4 (2XDycl), N= 3 (Leuc), N= 5 (10XLeuc), N= 5 (Clem)		Leuc (0.047), 10XLeuc (0.0344)
Fig. S8h		N=5 (vehicle), N= 4 (Dycl), N= 4 (2XDycl), N= 3 (Leuc), N= 5 (10XLeuc), N= 5 (Clem)		Dycl (0.016), 2XDycl (0.0101), Leuc (0.0001), 10XLeuc(0.0001), Clem (0.0003)
Fig. 8b	one-way ANOVA with Dunnett post hoc test	N=6 (vehicle), N= 4 (Clem), N= 5 (Dycl), N= 5 (Leuc)	mean ± s.e.m.	Dycl (0.0045), Leuc (<0.0001), Clem (0.0345)
Fig. 8c		N=5 (vehicle), N= 4 (Clem), N= 6 (Dycl), N= 5 (Leuc)		ns
Fig. 8h		N=3		Axons 1 to 1.5 mm: Leuc (0.0164), Axons >1 mm: Leuc (0.00555)
Fig. 9b	one-way ANOVA with Dunnett post hoc test	N=9 (vehicle), N= 10 (Dycl), N= 10 (Leuc)	mean ± s.e.m.	Leuc (0.0018)
Fig. 9c		N=10		Dycl (0.021), Leuc (0.0008)
Fig. 9d		N=5 (vehicle), N= 6 (Dycl), N= 5 (Leuc)		Leuc (0.0231)
Fig. 9e		N=5 (vehicle), N= 6 (Dycl), N= 5 (Leuc)		Dycl (0.0012), Leuc (0.0489)
Fig. 9g		N= 5 (vehicle), N= 4 (Dycl), N= 3 (Leuc)		Dycl (0.0359), Leuc (0.0005)
Fig. 9h		N= 5 (vehicle), N= 6 (Dycl), N= 5 (Leuc)		Dycl (0.0007), Leuc (<0,0001)
Fig. 9j		N= 12 (vehicle), N= 14 (Dycl), N= 10 (Leuc)		Dycl (0.00007), Leuc (0.0401)

## Sheet: methods_table 4
	Primary Antibody
	Target	Host	Supplier	Reference	Dilution
	Arginase-I	chicken	Sigma Aldrich	ABS535	1/250
	Bcas1	rabbit	Synaptic Systems	445003	1/500
	β-3 Tubulin	rabbit	BABCO	PRB-435P	1/1000
	Calbindin	rabbit	Swant	CB-38	1/1000
	CC1 (APC)	m IgG2b	Calbiochem	OP80	1/100
	CD68	rat	AbD SEROTEC	MCA1957	1/400
	CNPase	m IgG1	millipore	MAB326R	1/250
	Cox2	rabbit	Abcam	Ab15191	1/500
	dMBP	rabbit	Sigma Aldrich	AB5864	1/800
	GFP	chicken	AVES	GFP10-20	1/1000
	GFAP	chicken	Avelabs	75-240	1/500
	GSTπ	rabbit	Enzo	ADI-MSA-102-E	1/2000
	GSTπ	m IgG1	BD biosciences	610718	1/500
	Iba1	rabbit	Wako Fujifilm	019-19741	1/500
	iNOS	m IgG2a	BD Biosciences	610329	1/100
	MBP	rat	Abcam	ab7349	1/200
	MCM2	mIgG1	BD Biosciences	610701	1/500
	MOG	mIgG1	Lubetzki team (ICM)	Hybridoma	1/20
	Olig1	m IgG1	NeuroMab	75-180	1/500
	Olig2	rabbit	Millipore	AB9610	1/500
	Olig2	m IgG2a	Millipore	MABN50	1/500
	PDGFRα	rat	BD Biosciences	558774	1/250
	Sox10	rabbit	Proteintech	10422	1/1000
	Sox10	goat	R&D systems	AF2864	1/100

## Sheet: methods_table 5
	Secondary Antibody
	Target	Host	Conjugate	Supplier	Reference	Dilution
	goat	donkey	Alexa405	Abcam	AB175665	1/750
	mouse	goat	Alexa 488	Molecular Probes	A-11029	1/1000
	mouse IgG1	goat	Alexa 488	Molecular Probes	A-11029	1/1000
	rabbit	goat	Alexa 488	Molecular Probes	A-11034	1/1000
	rat	goat	Alexa 488	Molecular Probes	A-11006	1/1000
	rabbit	donkey	Alexa 488	Thermo Fisher Scientific	A-21206	1/1000
	mouse	donkey	Alexa 488	Invitrogen	A32766	1/500
	rabbit	donkey	Alexa 488	Jackson	711-545-152	1/500
	chicken	donkey	FITC	Jackson	703-095-155	1/500
	rat	donkey	TRITC	Thermo Fisher Scientific	A24548	1/1000
	mouse IgG2b	goat	Alexa 555	Thermo Fisher Scientific	A-21147	1/500
	rabbit	goat	Alexa 568	Molecular Probes	A-11036	1/1000
	mouse IgG2a	goat	Alexa 568	Thermo Fisher Scientific	A-21134	1/1000
	rat	goat	Cy5	Jackson	112-175-167	1/1000
	rat	goat	Alexa 647	Molecular Probes	A21247	1/1000
	chicken	goat	Alexa 647	Thermo Fisher Scientific	A32933TR	1/1000
	mouse IgG1	goat	Alexa 647	Molecular Probes	A21240	1/1000
	mouse IgG2a	goat	Alexa 647	Molecular Probes	A-21241	1/1000
	mouse IgG2b	goat	Alexa 647	Molecular Probes	A21242	1/1000
	mouse	donkey	Alexa 647	Thermo Fisher Scientific	A-31571	1/1000
	rabbit	donkey	Alexa 647	Invitrogen	A31573	1/500
