# Supplementary material for: Pharmacogenomic screening identifies and repurposes leucovorin and dyclonine as pro-oligodendrogenic compounds in brain repair
Source: Nat Commun. 2024 Nov 13;15:9837. doi: 10.1038/s41467-024-54003-9 (PMC11561360; doi:10.1038/s41467-024-54003-9)
Supplement: Supplementary file 5 — Supplementary Data 3 [file 41467_2024_54003_MOESM5_ESM.xlsx]

## Sheet: Index
	Table name	Content	Related to
	Zang_OPCs_top2000	List of top 2000 genes from Zang et al., 2014 brain cell transcriptomes sorted by the highest ratio of expression between OPCs and mOLs	Suplemental figure 3
	Zang_mOLs_top2000	List of top 2000 genes from Zang et al., 2014 brain cell transcriptomes sorted by the highest ratio of expression between mOLs and OPCs	Suplemental figure 3
	Marques_OPCs_logFC05	List of genes sorted by log2FC > 0.5 of markers enriched in OPC clusters (OPC and cycOPC clusters) from single cell oligodendroglial transcriptomes of Marques et al., 2016 and 2018	Suplemental figure 3
	Marques_mOLs_logFC05	List of genes sorted by log2FC < -0.5 of markers enriched in mOL clusters (mOL1 and mOL2 clusters) from single cell oligodendroglial transcriptomes of Marques et al., 2016 and 2018	Suplemental figure 3
	Chd7iKO_OPCs_DEGs	List of differentiatly expressed genes between O4+ cells purified from Chd7iKO OPCs vs. Control postnatal day 7 cortices (Marie et al., 2018) with a cutoff by p-value of 0.001	Suplemental figure 3
	IL1b_model_P10_O4_DEGs	List of differentiatly expressed genes between O4+ cells purified from IL1beta treated vs. Control postnatal day 10 cortices (Schang et al., 2022) with a cutoff by FDR of 0.05	Suplemental figure 3

## Sheet: Zang_OPCs_top2000
Gene symbol	ratio OPC versus mOL	OPCs	iOLs	mOLs	Microglia	Endothelial Cells	Astrocytes	Neuron
Pdgfra	823.113	596.173	79.6339	0.72429	0.320274	0.392908	0.125503	8.8289
Cspg4	368.262	117.379	23.1175	0.318739	0.184764	3.51553	1.30493	8.71171
Fam70a	317.372	52.2481	9.54224	0.164627	0.1	0.22542	2.98362	29.1714
Slc7a3	302.098	33.5855	6.67002	0.111174	0.119969	25.0498	2.20229	7.30341
Calcrl	275.652	27.6488	5.29837	0.100304	0.287477	15.4578	0.184505	0.458153
Nxph1	262.649	102.292	20.5671	0.389462	0.1	0.140519	0.263566	15.9345
Dll3	241.354	28.6824	5.31742	0.11884	0.1	0.1	0.243681	4.07417
Fam70b	213.318	99.322	18.5286	0.465605	0.1	0.180924	0.1	1.27744
C1ql1	212.025	358.234	93.0045	1.68959	0.674671	0.10992	0.628572	8.45074
Emid1	203.828	122.158	26.0666	0.599318	0.434727	1.15089	28.3769	5.53882
Gsx1	191.454	19.7922	4.35327	0.103379	0.1	0.1	0.521344	1.0743
Ntn1	190.839	35.1241	10.6387	0.184051	0.968907	2.86096	1.43907	7.82417
Sstr1	190.732	55.0425	10.4281	0.288586	0.1	0.141402	0.202043	9.77357
Pnlip	184.413	21.0844	4.10949	0.114333	0.1	0.1	0.1	0.442434
Cdo1	180.475	193.216	25.6866	1.0706	0.478212	3.81771	30.4962	13.2024
Cacng4	179.846	275.754	79.3809	1.53328	0.594035	0.201854	14.7317	30.6283
Xylt1	174.156	62.4601	17.5898	0.358644	0.128135	0.190811	19.2135	3.78057
Ppapdc1a	171.985	90.7836	18.0284	0.527857	0.37735	0.124958	6.68755	3.54651
Col3a1	171.984	23.3691	0.1	0.135879	0.465511	2.44667	0.159282	0.819158
B3gnt7	167.582	16.7582	6.24271	0.1	2.92143	0.1	0.128893	1.06374
2010317E24Rik	166.468	31.1451	4.21806	0.187093	0.153402	0.573282	4.93866	1.30781
Megf11	163.412	44.6551	11.8629	0.273267	0.150443	0.199634	0.278695	2.46556
Pid1	156.33	60.2219	12.5686	0.385223	5.63854	1.91161	12.7286	9.71519
E130309F12Rik	152.257	46.7887	9.23075	0.307301	0.1	0.110387	0.731885	8.49109
Dpysl3	151.926	90.809	20.3111	0.597719	0.310407	1.33761	18.2856	162.675
Ptprz1	151.691	416.581	94.4765	2.74625	1.67886	0.767059	1021.05	45.489
Smoc1	148.891	51.3189	11.8598	0.344673	0.184306	0.1	2.84377	6.87844
Stk32a	147.411	14.7411	3.46424	0.1	0.1	0.1	0.1378	1.19913
Pbk	145.803	14.5803	1.38879	0.1	0.781601	3.31562	5.638	1.72377
Pcdh20	144.974	14.4974	2.61959	0.1	0.1	0.1	3.10606	1.82506
Lnx1	144.774	58.7842	8.22024	0.406041	0.287929	0.360305	4.70678	7.00373
Kcnd2	142.473	26.9319	4.41927	0.189031	0.107412	0.1	8.87101	11.3186
Prrx1	140.43	15.575	2.6001	0.110909	0.1	0.55558	17.8439	0.917673
C1ql2	138.789	14.5534	1.96283	0.10486	0.104336	0.1	0.122493	1.79338
Rlbp1	138.447	153.935	24.8336	1.11187	0.66701	0.368928	36.2127	9.10967
Ednrb	136.126	292.718	46.4784	2.15034	4.7406	1.9469	332.99	17.2446
Chrna4	135.475	37.6702	6.94258	0.27806	0.121768	0.1	0.438382	4.42605
Cntn6	134.667	13.4667	4.84113	0.1	0.137	0.1	1.02232	2.39362
Chl1	132.049	38.1697	5.75786	0.289058	0.104	0.2372	19.7713	50.5828
Lhfpl3	128.12	267.791	63.4668	2.09016	0.114776	0.230362	0.328906	9.21082
Cxadr	128.044	26.1234	4.91997	0.204019	0.198746	0.994728	0.920503	45.0486
Cp	126.244	13.5268	1.79037	0.107149	1.36955	5.34563	0.253926	0.209596
Chst7	125.928	19.168	1.84536	0.152214	38.9321	9.16975	7.45907	1.78173
Susd5	124.216	25.4025	15.1247	0.204503	0.1	0.1	0.1	0.261553
Ccna2	123.006	12.3006	1.1053	0.1	0.661388	6.68255	6.73781	1.82231
Hes5	120.826	73.6409	13.5939	0.609477	0.720093	0.272236	295.099	11.0072
Sdc3	119.014	323.508	71.4393	2.71824	9.43006	23.7612	39.1834	88.88
Rrm2	117.868	13.2766	1.02938	0.112639	0.891392	4.75798	5.79213	1.88662
Gria3	116.807	54.4047	13.5939	0.465764	0.176611	0.1	1.60427	4.48318
Lad1	114.804	13.7758	3.47121	0.119994	0.818098	0.1	0.1	0.1
Spry4	114.446	18.7872	3.23217	0.164158	0.629691	6.18026	22.4145	3.49252
Kcnd3	114.065	22.2664	5.05003	0.195209	0.109339	0.10945	11.3404	13.8093
Top2a	111.473	11.1473	0.860069	0.1	0.917497	6.87977	7.65278	0.809239
Slc35f1	111.313	76.5752	25.1485	0.687925	0.124137	0.231095	11.6995	30.6968
Myt1	111.218	38.142	9.21202	0.342948	0.1	0.1	0.133928	7.50948
Serinc2	111.046	11.1046	1.61048	0.1	0.196479	0.1	1.47556	1.83556
Chst11	109.228	85.2511	18.0068	0.780488	7.318	18.139	26.0009	4.96068
Scn3a	107.23	11.3364	2.43702	0.10572	0.1	0.1	0.1	8.67222
Tmem100	107.062	87.688	15.4528	0.819043	7.97835	4.32752	28.179	1.71495
Dcn	105.728	29.426	0.204667	0.278316	0.452496	0.654455	0.204697	1.18907
Bmp7	104.353	31.7698	5.67146	0.304445	0.236184	0.281691	22.1252	18.4545
Map3k1	103.667	11.2483	2.54523	0.108505	6.07384	9.89939	5.65009	4.07189
Col18a1	103.073	12.8231	1.00952	0.124407	0.207143	24.8645	0.654091	0.96723
Emid2	102.722	16.9011	2.03016	0.164533	0.299736	2.01761	0.553953	3.42627
Dbpht2	102.636	19.1383	4.66374	0.186469	0.120495	0.1	1.45343	10.3755
Grin3a	102.5	23.464	4.56466	0.228917	0.124677	0.118637	4.96356	6.77945
Lum	101.929	10.2936	0.1	0.100988	0.1	0.172179	0.126482	0.181956
Ube2c	100.14	17.5383	1.61885	0.175138	2.18159	10.641	4.36265	3.36347
Pdgfrl	99.7161	12.9535	1.67151	0.129904	0.137553	1.13732	8.04259	0.659196
Ascl1	98.4918	9.84918	1.31576	0.1	0.1	0.1	1.19137	2.58612
Sall3	94.9666	9.49666	2.4142	0.1	8.79096	0.1	19.2774	2.56505
Ntn4	94.7857	9.47857	1.66433	0.1	0.12179	1.03752	6.42793	2.4636
Col11a1	93.3858	9.33858	2.21614	0.1	0.1	0.1	2.58735	12.3928
Vcan	91.4443	161.011	86.058	1.76075	0.183115	0.230232	30.7447	10.0951
Adamts10	90.9982	11.6482	3.13864	0.128005	3.86185	17.2618	9.23789	8.77658
Eya1	87.4774	13.816	3.05853	0.157938	0.1	0.102137	11.005	7.03448
Fam5c	86.858	58.2604	16.9063	0.670754	0.247682	0.121542	4.23266	5.47016
Pion	86.4022	9.99056	1.42094	0.115629	1.0415	1.15342	14.102	2.24537
Prc1	86.3447	8.63447	0.831551	0.1	0.305615	4.10962	4.51789	0.856992
Tmem132e	85.9624	8.59624	1.95718	0.1	0.1	0.1	0.388624	3.92738
Fam19a4	85.1184	8.51184	0.936272	0.1	0.1	0.1	0.1	0.369659
Pcdh15	84.5157	41.6823	7.58855	0.49319	0.1	0.1	0.193558	2.38743
Fam19a2	83.8574	14.4121	2.78518	0.171864	0.102131	0.10715	0.1	11.4522
Olfm2	81.7682	167.792	28.0026	2.05205	1.29365	0.40584	3.64136	50.625
Col15a1	81.6971	12.342	0.307468	0.15107	7.64655	2.4023	0.1	0.694631
Uhrf1	81.695	8.1695	0.9221	0.1	1.506	2.61568	3.74728	0.799929
Zfp36l1	81.0374	66.4385	8.73835	0.819849	105.066	82.0935	132.232	7.03853
Pdzrn4	80.8015	8.56823	1.87504	0.106041	0.1	0.1	0.385562	1.91812
Accn4	80.6501	34.0591	8.79984	0.422306	0.200895	0.113626	0.108416	13.8052
Inhbb	79.0152	10.2838	1.72502	0.13015	0.1	1.29651	7.07202	1.1645
Chst5	78.7907	16.4483	5.70721	0.208759	0.1	0.1	0.130634	0.317794
Fstl5	78.6177	8.12538	0.841103	0.103353	0.1	0.110733	0.758397	13.1605
A730017C20Rik	77.5577	38.0527	8.1221	0.490638	0.415137	0.32214	7.71383	20.4671
Itga9	77.1705	12.8754	4.01302	0.166844	13.0981	0.860842	0.1	0.48839
Ntrk3	76.689	35.5365	7.43802	0.463384	0.407091	0.167268	90.0484	9.57043
Cthrc1	76.6065	27.2941	3.9026	0.356289	0.236154	68.7309	10.4933	4.07761
Cd276	76.1122	16.9887	4.50173	0.223207	17.5884	1.99537	5.64804	5.44822
St8sia1	74.6699	8.0396	2.0353	0.107669	0.1	0.757083	1.36032	2.48018
Ckap2l	74.1509	7.41509	0.739595	0.1	0.440314	1.62144	3.11348	0.859525
Sntg1	73.1953	9.55429	2.50509	0.130532	0.109014	0.1	0.1	2.69987
Ccnb2	73.1558	7.31558	0.618729	0.1	0.992553	6.92951	2.47392	1.1759
Slitrk1	72.6808	23.5061	3.60677	0.323415	0.104392	0.1	0.118778	5.34777
Nuf2	72.6654	7.26654	0.509511	0.1	0.371134	3.0938	3.07164	0.528097
Ccnd1	72.65	70.4731	8.64873	0.970035	33.4878	73.1324	39.0367	3.74527
Acan	72.5762	7.25762	1.69329	0.1	0.1	0.1	0.13439	0.46056
Gstt1	72.3144	11.3831	1.64381	0.157411	0.136397	1.0158	5.43273	1.44892
Mmp16	72.2082	27.3787	4.50267	0.379163	0.1	0.1	2.50281	8.89906
S100a3	71.8996	15.2922	5.59703	0.212689	0.1	0.1	0.546932	0.264369
Dscaml1	70.7872	16.1612	8.76111	0.228307	0.1	0.1	1.0003	21.9137
Klf12	70.3614	8.17195	2.0506	0.116143	0.725028	3.97	6.62929	5.87118
Kcnk10	70.3553	7.89485	1.22436	0.112214	0.1	0.1	3.74588	3.62011
Sox5	70.1997	11.8049	3.82762	0.168162	0.1	0.166435	8.37916	2.72487
Lrrtm3	70.1557	23.6517	7.17021	0.337132	0.119502	0.1	0.147385	1.85858
Kcnj16	69.8897	6.98897	1.521	0.1	0.1	0.1	3.56417	0.251244
Crtap	68.7164	13.6242	3.06017	0.198267	5.44917	42.2486	8.35867	2.8556
Spsb4	68.7102	13.3935	3.40336	0.194928	0.103583	0.1	5.40489	3.06289
Col1a2	68.5915	34.5453	0.202996	0.503638	0.676175	2.87759	6.43474	1.62779
Etv4	68.0894	54.6855	7.96347	0.803142	0.9688	1.13446	81.1694	4.83826
Tmem196	67.9715	6.79715	1.26644	0.1	0.1	0.1	0.27531	2.42682
F2r	67.5364	23.5421	9.47314	0.348584	1.66247	59.2123	13.2719	9.10944
Eno1	67.4155	19.996	2.61999	0.296608	14.5481	8.44354	2.43515	6.83695
Pde7b	66.6291	6.66291	1.2755	0.1	0.255611	15.2075	4.16383	0.735309
Spon1	66.5836	70.1997	28.1186	1.05431	0.299011	0.16563	19.4895	7.06908
Pdpn	66.4716	20.477	3.95665	0.308057	0.244003	0.285583	37.4881	3.6028
Sulf1	66.459	7.47654	1.21764	0.112499	0.1	0.19143	0.122449	0.327923
Mfap4	65.9577	9.61613	0.126869	0.145792	0.358278	0.116596	0.757281	2.9894
Cdh24	65.6907	8.93738	2.12232	0.136053	0.192671	0.555917	2.58357	5.52234
Lrrtm4	65.0177	12.6593	3.46346	0.194705	0.1	0.10077	0.215415	4.02329
Cav2	64.9261	34.5383	7.20009	0.531963	0.267487	65.5314	13.5844	4.26628
Slitrk2	64.3501	15.3562	4.18327	0.238635	0.1	0.1	20.4616	1.79231
Fndc1	63.8083	6.38083	0.904868	0.1	0.1	12.9024	0.12124	2.98082
Zeb1	63.4928	35.9823	7.25938	0.566715	2.51	19.8535	37.2924	9.51148
Sox3	63.1041	20.2094	5.9618	0.320255	0.1	0.1	5.5208	1.1324
Sema5b	62.6066	27.0009	19.4676	0.431278	0.1	0.109783	41.2164	5.5102
Hapln3	61.7078	9.46382	1.87824	0.153365	0.216873	20.2278	14.213	1.00502
Chst15	61.4355	7.5847	1.46948	0.123458	3.50069	8.85061	2.93505	1.2824
2200002K05Rik	61.2905	6.12905	1.0659	0.1	0.1	0.1	0.130408	4.76401
Edn3	61.2512	6.74124	0.1	0.110059	0.195522	12.1438	0.125091	0.109242
Plxnc1	61.1221	7.254	0.945121	0.118681	0.379453	0.208948	6.85529	7.46947
Cdk1	61.0097	6.10097	0.512688	0.1	2.3226	18.1858	2.72714	1.03601
Slc9a7	60.8775	10.6276	3.27413	0.174574	1.0319	0.423056	6.40065	6.67487
Slc6a13	60.3748	11.2476	0.1	0.186296	0.622232	0.639136	0.1	0.505828
Dab2	60.1777	17.1656	2.87739	0.28525	19.0918	41.4008	9.99079	1.62116
Ampd3	60.0798	38.6336	12.8227	0.643038	4.12749	0.559786	19.4351	2.10283
Cav1	60.0372	80.3597	23.3924	1.3385	0.419994	218.446	5.73303	1.41197
Prss23	60.004	9.64832	3.43464	0.160795	0.1	12.0712	0.534496	0.580824
Sox6	59.3567	31.9447	20.2465	0.538182	0.1	0.105958	9.09814	4.73712
Mcm6	59.3446	24.2573	2.9203	0.408753	4.181	7.85004	4.97655	6.49998
Trim67	59.2529	5.92529	1.04813	0.1	0.198074	0.1	0.131764	11.7804
Fnbp1l	59.2501	14.0797	2.78462	0.237631	1.64152	24.0503	11.5224	54.4764
Shc4	59.0944	29.2578	6.6952	0.495102	0.1	0.113879	0.147371	0.795026
Cacna1d	58.847	7.71852	2.41823	0.131163	3.09591	0.131917	2.19506	6.79798
Prkg2	58.4859	6.76857	1.20623	0.11573	0.112787	0.1	0.1	0.437752
Colec12	58.0743	5.80743	0.155552	0.1	1.84937	4.74056	3.35853	0.378281
Lrp1	57.219	141.081	49.2631	2.46563	108.957	1.33049	79.4942	29.879
A930003O13Rik	57.2127	8.09703	1.70204	0.141525	0.1	0.1	0.1	0.4828
Thsd7b	57.0198	5.70198	1.23845	0.1	0.1	0.1	0.131443	34.6226
Cyr61	56.908	55.0122	5.26233	0.966686	20.7928	408.12	842.292	27.7727
Smarca1	56.5446	7.29199	1.42137	0.12896	0.1	0.161594	1.54249	8.11372
Elfn1	56.4395	11.7258	2.54427	0.207759	0.151127	0.1	0.159243	6.95275
Eln	56.239	17.0243	1.77442	0.302713	0.347227	37.7714	7.78018	61.131
Kcnip3	55.1038	125.603	28.7944	2.27939	1.19937	0.253686	39.5485	5.62631
Sox11	54.7574	9.23606	2.15434	0.168673	0.144425	0.601562	11.7952	33.5513
Mfap2	54.5037	17.4162	5.9715	0.319541	0.294339	2.51103	5.50812	12.1615
Snora34	54.3419	5.43419	0.1	0.1	0.1	1.31237	0.790079	0.1
Pcbd1	54.3068	10.5649	3.3838	0.194541	0.481198	1.83292	1.8001	4.93416
Tap2	54.1103	17.7889	3.50855	0.328753	26.5837	14.0917	9.33604	2.6069
Cdh4	53.9688	5.39688	0.860691	0.1	0.1	0.285004	4.08699	38.3953
Ankrd6	53.8609	14.7999	4.14892	0.27478	0.134307	1.58531	9.90684	4.554
Mc5r	53.636	5.3636	2.11646	0.1	0.104944	0.179998	0.1	0.303375
Igf2	53.2036	46.2326	0.290791	0.868975	1.97498	17.345	2.07822	6.37772
Tacc2	53.0866	33.9086	5.77742	0.638741	1.2589	1.83124	1.79032	15.8843
Tmem200b	52.8763	5.28763	0.85896	0.1	0.491554	0.734592	0.489421	0.214884
Ect2	52.6859	5.66592	0.684555	0.107542	0.10925	2.46306	2.49566	0.639166
Ptprg	52.4967	37.7774	13.9566	0.719615	0.401078	78.8729	19.9574	19.3304
Oprl1	52.4232	22.8736	4.60334	0.436326	0.257879	0.146034	0.162511	19.8745
Itga8	52.1111	5.21111	0.53698	0.1	0.1	0.522525	0.1	1.71669
Maml2	52.0022	10.9088	4.65934	0.209776	2.69319	2.63863	12.5787	3.03396
Rps6ka6	51.8194	5.36517	1.40359	0.103536	0.1	0.206091	2.90491	4.9173
Fut9	51.3507	10.0934	2.5561	0.196558	0.1	0.1	14.6437	8.51387
Abca1	51.3112	15.5394	5.78763	0.302847	8.48766	48.3712	67.5195	3.23183
Shisa7	50.9491	30.8665	6.89704	0.605829	0.941413	0.1	0.246827	19.1465
Fam64a	50.8932	6.02967	0.432283	0.118477	0.857789	3.9497	2.60876	0.817403
Gas1	50.855	20.847	3.61915	0.40993	0.307429	0.427137	38.2685	3.99202
Galnt3	50.6077	5.06077	0.832217	0.1	0.326852	0.1	0.1	0.113733
Adamtsl3	50.527	5.0527	0.95061	0.1	0.1	0.1	0.281648	0.314619
Col1a1	50.4701	19.5085	0.1	0.386537	0.447709	0.394091	0.840529	3.07077
Epb4.1	50.3787	32.4551	9.07842	0.644223	7.28659	11.6062	4.46791	11.9857
Mdk	50.304	67.3332	12.4176	1.33852	2.1677	4.48208	36.8406	14.2292
Nr2e1	50.0723	16.9336	3.66741	0.338183	0.112142	0.138933	32.3902	3.34777
4833422C13Rik	49.9363	4.99363	0.529794	0.1	0.1	0.323981	2.37845	1.27777
Pou3f2	49.6615	4.96615	1.06607	0.1	0.106024	0.1	19.0745	6.56425
Prelp	49.6217	5.02191	0.1	0.101204	0.215153	0.121044	1.45348	0.129813
Cpxm1	49.5311	14.9202	2.75906	0.301228	1.03042	0.421407	11	4.02415
Rbl1	49.3296	4.93296	0.698195	0.1	1.45117	4.42705	3.97903	1.0254
Cspg5	48.9059	554.116	78.5546	11.3302	6.03624	1.48887	300.236	53.1712
Vipr2	48.8949	4.88949	0.928536	0.1	0.1	0.1	1.87538	0.362266
Tpx2	48.5887	8.24339	0.759705	0.169657	0.363378	3.00555	3.68805	0.904534
Dchs1	48.4462	7.65213	2.677	0.157951	1.44976	6.59662	8.10754	12.8474
Flrt3	48.1764	9.64173	2.17119	0.200134	0.156158	0.294913	3.66203	19.9344
Ppp1r14c	48.0183	30.707	7.99127	0.639485	0.295995	0.37148	8.74424	10.9229
Ppp4r4	47.9587	5.67322	1.76286	0.118294	0.1	0.112946	0.570555	1.7702
Mki67	47.7618	4.77618	0.344216	0.1	0.25087	2.32279	4.64553	0.839761
Hey2	47.7162	5.47243	2.6925	0.114687	0.1	1.24565	14.3276	0.634231
Ugdh	47.7046	73.7649	16.3919	1.54628	4.03225	5.49229	14.0215	10.1907
Alcam	47.4481	45.1929	10.5864	0.95247	0.259642	1.77485	53.0099	14.8965
Fam180a	47.3849	5.56898	0.899717	0.117527	0.1	0.1	0.1	0.1
Gabrb2	47.2768	10.843	1.68427	0.229351	0.1	0.182854	2.17282	9.5921
Mybl1	47.1174	4.75339	1.11308	0.100884	0.1	0.419509	1.69122	0.484115
Pcdhgc4	46.9738	8.8363	2.96681	0.188111	0.1	0.92481	4.41384	16.5996
Spc25	46.6752	4.66752	0.668687	0.1	0.241011	3.33128	1.94859	0.859379
Rev3l	46.5283	18.7781	4.77614	0.403585	0.190836	3.95674	12.0446	10.4144
Tmem35	46.3988	35.0726	10.5506	0.755896	0.655237	0.405916	2.57279	25.9328
Unc79	46.2235	7.8296	1.643	0.169386	0.288598	0.1	4.09643	5.10797
Rab20	46.1288	5.05142	1.48218	0.109507	85.2726	0.861663	0.614173	0.140308
Vstm2a	46.0814	11.6309	1.98991	0.252399	0.118779	0.311302	0.642463	37.1667
Epha5	46.0337	6.39649	1.24611	0.138953	0.1	0.1	5.1932	8.41534
Echdc2	46.0088	7.88146	2.34966	0.171303	0.300017	0.373204	29.4938	9.38185
Cntn4	45.979	10.4245	2.27618	0.226723	0.1	0.1	0.1	1.59712
A430107P09Rik	45.8194	4.58194	1.58057	0.1	0.1	0.1	0.1	0.306032
Mmp14	45.7153	15.7343	2.51713	0.344181	3.10244	20.8511	68.9081	6.3101
Nrxn1	45.6937	46.095	13.1444	1.00878	0.424162	0.213768	98.3597	44.9796
Fbln2	45.6525	4.58547	0.452068	0.100443	0.174032	16.4345	16.5538	3.67052
Adcy3	45.3568	17.4225	3.84911	0.384121	1.96798	0.969933	6.24092	6.66439
Rnf180	45.3011	11.083	1.87212	0.244652	5.01468	0.104502	16.7531	3.48791
Ckap2	45.2896	9.78811	3.55466	0.216122	0.236943	3.27501	4.51786	1.9687
Nptx2	44.9106	38.3139	6.52694	0.853115	0.780191	0.154746	17.2698	11.2233
Spc24	44.8912	4.48912	0.427131	0.1	0.495345	2.21231	1.13465	0.647132
Kif11	44.7286	4.47286	0.410237	0.1	0.137949	2.01235	2.61096	1.49079
Serpine2	44.6652	465.568	79.1741	10.4235	105.59	140.954	237.756	32.056
Lrp5	44.3244	9.74838	1.80416	0.219933	32.6529	15.8038	8.07153	1.3527
Cacna1e	44.3165	6.01264	1.07115	0.135675	0.1	2.8521	0.343016	5.62382
Dpp10	44.2846	21.7273	5.30312	0.490629	0.203868	0.205349	0.110417	13.703
Wnt10a	44.2635	4.42636	0.789912	0.1	0.140587	0.1	0.1	0.258713
2810459M11Rik	44.262	10.9536	2.70915	0.247473	0.310895	0.195438	18.8647	2.23827
Lmnb1	44.2015	30.82	5.88393	0.697262	6.41339	16.5353	8.53135	14.9616
Nrg2	44.1585	4.41585	1.87866	0.1	0.191145	0.1	0.457043	1.93782
Sgcd	44.0694	4.40694	1.35888	0.1	0.1	0.1	1.38294	0.527554
Dpp6	43.9019	75.6854	24.5855	1.72396	0.721524	0.228889	2.68338	21.2845
Dcaf12l1	43.8892	20.2179	4.75644	0.460658	0.249662	0.243728	0.776277	3.84918
Tnfrsf1a	43.8165	26.8634	5.99164	0.613088	109.868	24.463	11.6082	1.61585
Dyrk3	43.7638	4.76514	1.45812	0.108883	1.7121	0.10294	3.33724	5.53666
Hectd2	43.541	4.78152	0.946382	0.109817	0.203368	0.221637	16.292	5.86829
Krt1	43.5062	6.03437	1.43828	0.138702	0.1	0.1	0.221477	2.75807
Fchsd2	43.4654	47.9676	21.54	1.10358	16.2441	8.99309	19.3189	21.877
Flrt2	43.4057	5.66195	0.849987	0.130443	0.1	11.1898	1.12765	4.91048
Scn1a	43.2028	4.86587	0.939873	0.112629	0.1	0.1	0.1	2.50074
Cdca3	42.8919	9.78965	0.870183	0.22824	1.17282	3.74293	3.22938	1.08035
Gria2	42.8796	108.371	64.5773	2.52733	0.487617	0.40232	166.769	57.005
Mmp15	42.8302	249.951	36.3792	5.83585	2.66476	27.7059	10.6481	27.9093
Gpc6	42.8067	7.57858	1.57821	0.177042	0.102834	0.232446	18.5694	1.5741
Svil	42.7753	6.32768	3.07309	0.147929	0.960024	3.86396	3.04175	0.580816
Neto1	42.2076	16.4096	4.11569	0.388783	0.147396	0.136432	0.102278	14.2699
Leprel2	41.9682	8.59998	3.48463	0.204917	5.50155	2.78249	11.6342	9.79443
Rcn1	41.9481	49.2547	16.794	1.17418	1.61106	13.9421	12.0858	7.79815
Slc22a3	41.7819	4.17819	0.492087	0.1	0.1	0.1	0.1	0.517383
Ptchd2	41.7808	10.236	1.61373	0.244991	0.40232	0.1	5.90214	3.85635
Lrrfip1	41.7663	15.2	4.26128	0.36393	7.31257	29.3228	6.5735	17.1865
Grm5	41.7524	13.2339	3.48909	0.316961	0.103738	0.149927	36.2091	9.39173
Bmper	41.7296	4.92699	0.908972	0.11807	0.1	0.1	7.58285	3.34873
Plk1	41.4072	4.14072	0.582523	0.1	0.493018	1.87176	1.85762	0.791138
Csmd1	41.2945	6.46101	3.28534	0.156462	0.1	0.1	5.54535	1.24959
Zdhhc22	41.2014	8.45217	1.67371	0.205143	0.173347	0.1	0.1	21.6073
Hs6st2	41.1829	4.79464	0.778617	0.116423	0.1	0.199607	0.297266	7.03895
Il1a	41.0091	24.2062	0.178542	0.590263	269.836	0.179338	0.230498	0.430328
Kcnh8	40.7514	4.07514	0.696978	0.1	0.1	0.1	0.123522	0.417095
Tcf19	40.722	11.05	1.03343	0.271351	2.21312	15.8192	2.88732	2.65157
Shisa6	40.7129	4.07129	0.942257	0.1	0.1	0.1	0.710203	7.32684
Lamc3	40.6447	4.06447	0.1	0.1	0.226731	2.80783	0.210278	0.243264
Ccnb1	40.5747	4.05747	0.503372	0.1	0.297554	1.46108	1.45775	0.485245
Dock11	40.5708	4.05708	0.632425	0.1	1.36275	2.52055	3.38091	5.45147
3110035E14Rik	40.5549	266.462	150.961	6.5704	1.41794	0.460226	0.297893	8.47427
Col4a5	40.4392	4.78587	0.113455	0.118348	0.1	0.409602	9.24272	0.629912
Bub1b	40.4216	4.04216	0.324476	0.1	0.654736	3.31981	1.72837	0.512822
P2ry1	40.27	4.94296	1.13873	0.122746	0.1	0.1	1.10634	5.92604
Lamb1	40.0535	5.24186	0.1	0.130872	0.198163	64.5038	0.870181	2.35564
Miat	40.0112	16.9702	5.99164	0.424137	1.05204	0.150918	34.6719	76.9453
Plce1	40.0101	4.00101	0.751559	0.1	0.1	0.811713	6.34324	0.339219
Col6a1	39.956	6.05577	0.114333	0.151561	0.324258	0.184721	0.33099	6.37905
Robo1	39.7845	11.6707	2.81536	0.293347	0.1	0.432147	2.3991	11.0045
Itih5	39.6822	15.2897	1.22927	0.385304	0.175507	6.55115	8.00967	0.302133
Ptgfrn	39.6734	14.9694	3.1451	0.377315	3.19048	41.3978	10.6614	4.78099
Ptprt	39.5714	12.3571	8.13666	0.312272	0.1	0.109769	12.4872	5.35461
Kif23	39.4491	3.94491	0.362474	0.1	0.361942	5.13159	2.71034	0.492513
Tmem132d	39.2474	10.559	4.89805	0.269036	0.1	0.1	0.1	0.972872
Shisa9	39.1276	15.315	6.459	0.391412	0.10464	0.1	15.1229	6.99672
Snord22	38.9449	3.89449	0.1	0.1	0.719637	1.08455	3.40618	2.59726
Racgap1	38.8698	18.2363	2.20213	0.469164	1.82712	4.77058	4.53253	5.11633
B3gnt5	38.5852	7.17526	1.53351	0.185959	0.1	0.159142	6.6202	2.32322
Vsig10	38.2193	4.25659	1.16348	0.111373	0.442319	7.03478	0.709832	0.279778
Ccdc114	38.2187	3.82187	0.666686	0.1	0.208213	0.529156	2.8238	3.29572
Spire2	38.1973	8.19589	2.40924	0.214567	0.268595	0.1	0.1	8.37389
Sorcs3	38.1934	10.5409	2.07157	0.275987	0.109961	0.1	0.1	3.53713
Hrasls	38.1201	6.38326	2.33999	0.167451	0.1	0.1	0.1	1.11058
Nog	38.1133	4.72859	0.831058	0.124066	0.14071	0.376843	7.80009	2.51984
Rarg	37.966	6.20813	1.60261	0.163518	0.915231	7.68371	3.79915	1.78377
Casp7	37.9574	7.85953	2.17096	0.207062	3.98029	22.2045	3.544	1.84218
Efnb2	37.9111	6.25785	1.23682	0.165067	2.94759	13.6531	5.11334	23.1229
Siah3	37.866	4.89214	2.84345	0.129196	0.108368	0.1	0.169549	2.59149
Kcnip1	37.1657	24.3776	5.06067	0.655917	0.159146	0.192318	1.77171	32.3059
Fam114a1	37.1335	14.8775	5.35472	0.400649	1.30417	7.39214	3.77333	0.437096
Adcy8	37.0587	6.41618	1.00527	0.173135	0.136435	0.1	3.29285	14.0023
Fam169a	36.9324	8.16095	2.92	0.22097	0.1	0.645545	1.18388	9.49316
Fat4	36.8463	3.68463	0.861301	0.1	0.1	4.33065	4.3162	2.23526
Tmem179	36.7955	81.252	15.005	2.2082	2.65736	0.447107	0.215658	21.5422
Nusap1	36.7222	3.67222	0.384386	0.1	0.310432	3.55293	2.56284	0.79139
Pvrl4	36.6683	3.66683	0.59075	0.1	4.34401	0.1	0.660693	0.761583
Hells	36.5246	3.65246	0.61148	0.1	0.139008	3.92785	4.0937	1.20539
5730559C18Rik	36.4989	28.7348	22.6151	0.78728	0.1	0.1	0.237328	0.96546
Slc4a10	36.4543	12.7582	2.32308	0.349978	0.183896	0.146275	0.156258	9.14876
Sncaip	36.4061	4.57085	0.661042	0.125552	1.63544	0.458282	11.8645	3.1631
Mxd3	36.3672	3.63672	0.413521	0.1	0.406116	2.36464	1.40475	0.827329
Irgm1	36.3584	3.63584	0.709712	0.1	7.06301	6.37978	5.47831	0.495495
Ptprr	36.3426	4.36907	0.842774	0.120219	0.10091	2.96046	0.682656	2.86992
A230077H06Rik	36.3085	3.63085	0.518349	0.1	0.1	0.101994	0.1	1.34958
Irx1	36.288	3.6288	0.964811	0.1	0.1	0.1	0.1	0.541134
Afap1l2	36.2617	35.3596	18.5003	0.975121	0.256898	8.67991	20.9106	1.4051
Slc6a20a	36.2612	3.62612	0.1	0.1	0.240335	8.19991	0.211721	0.242731
Ptk7	36.2328	15.7439	5.46115	0.434519	0.769011	2.47763	8.79072	3.64857
E130306D19Rik	36.1951	3.61951	0.394981	0.1	1.20974	0.641026	1.77537	0.260292
Accn2	36.1683	66.3584	24.6318	1.83471	1.1176	0.531944	1.44719	24.9627
Rasd1	36.1649	3.70437	0.1	0.10243	1.79684	39.576	2.34543	4.58633
S1pr2	36.1335	9.46425	1.97164	0.261925	8.48007	0.881542	1.93834	0.685883
Ctbp2	36.1066	10.6807	2.68061	0.29581	7.4548	14.2064	26.8492	8.60199
Cntnap5b	36.0883	3.60883	0.50622	0.1	0.1	0.1	0.677796	1.48116
Gpr183	36.0582	6.13565	0.114567	0.170159	190.316	0.173599	0.127744	0.117473
Kif18b	36.0444	3.60444	0.402784	0.1	0.347511	0.963093	1.34387	0.385134
Cxcr7	35.9689	27.7684	5.30869	0.772012	0.898517	38.5836	1.50011	1.02886
Ccl7	35.945	5.4334	0.1	0.151159	102.656	0.166027	0.27088	0.722424
Mcm5	35.889	20.8137	2.67837	0.579948	4.68764	9.85171	3.92362	2.45847
Ano6	35.4945	9.34992	2.47717	0.263419	8.25031	23.7175	9.87509	7.68118
Hmgcll1	35.3102	3.5669	1.14458	0.101016	0.1	0.1	1.54503	4.8823
Tspan13	35.3045	94.0696	19.5129	2.66452	27.1679	223.524	18.0666	61.4086
Nrp2	35.2291	6.12607	1.81786	0.173893	9.26884	15.9682	1.1388	6.56388
Creg2	35.2269	13.5929	4.97421	0.385867	0.152551	0.1	0.865004	5.98996
Gabrb3	35.2242	21.6481	3.91549	0.61458	0.341593	0.27527	0.958123	24.3184
Fam69c	35.2118	10.4485	1.34867	0.296732	0.217431	0.106213	15.0043	1.3349
Cxcl1	35.1911	7.33334	0.332692	0.208386	41.7002	130.167	12.5078	15.4364
Slitrk4	35.0881	3.65295	0.8306	0.104108	0.1	0.1	0.1	1.94227
Myo10	35.0102	13.4748	4.69379	0.384883	0.406197	40.5361	33.97	1.7593
Chsy1	34.9985	8.24472	2.87816	0.235574	6.28418	4.59712	21.6551	5.40011
Dbc1	34.9498	57.7447	22.8911	1.65222	0.736982	0.256877	0.24436	14.2351
6330406I15Rik	34.9295	5.18353	2.29793	0.1484	0.1	0.1	0.1	0.482462
2810417H13Rik	34.9153	3.49153	0.190242	0.1	0.37868	3.5143	0.68407	0.487228
Cand2	34.8439	3.48439	0.689175	0.1	2.01528	0.299492	2.58589	1.25188
Vstm2b	34.8402	43.1179	6.95207	1.23759	0.356575	8.44561	0.184076	18.1006
Creb3l1	34.8217	4.20308	0.454659	0.120703	0.692265	0.787527	4.71881	1.62169
Cobl	34.7878	13.4882	3.30247	0.387728	0.172887	0.1	0.1	2.04858
Nid2	34.7567	4.04183	0.187283	0.116289	8.30614	70.7201	7.92554	0.924808
Nkd2	34.7276	3.47276	0.966182	0.1	0.1	3.64557	0.471475	3.71673
Hap1	34.7121	35.1637	10.4758	1.01301	0.758319	0.526963	2.40154	35.2633
Lmcd1	34.6141	13.0021	4.18604	0.37563	0.371432	3.8786	8.17771	21.2335
Trib2	34.4724	37.97	16.3059	1.10146	0.63701	24.5992	77.2649	13.4965
Cks2	34.4481	4.55324	0.886528	0.132177	1.78483	10.5078	1.86121	1.22174
Farp1	34.4159	27.1206	7.73845	0.788025	1.39445	8.18352	15.7035	14.8484
Fabp7	34.4047	262.918	53.8617	7.64192	5.41234	14.7235	1604.11	156.073
Cdc25c	34.356	3.4356	0.438705	0.1	0.158264	1.06051	1.10338	0.375216
Frmd3	34.2564	3.42564	0.64421	0.1	0.100873	0.1	0.55205	3.59498
Adarb2	34.0209	3.40209	0.803302	0.1	0.1	0.1	0.1	6.92969
Snora70	33.9286	3.39286	0.58543	0.1	2.16282	2.1984	0.506497	0.852874
Fam196b	33.7658	3.37658	0.417859	0.1	0.1	0.1	0.1	0.602418
Has2	33.7652	3.37652	1.41097	0.1	0.1	0.1	3.1756	0.215893
Hes1	33.7394	7.78543	0.897544	0.230752	22.1358	107.443	130.991	3.05676
Pcolce	33.7194	9.55639	0.177896	0.283409	0.860614	2.91455	0.502061	0.430789
Ache	33.6843	20.7361	4.76746	0.615602	2.75833	0.590526	0.515629	128.715
P2rx7	33.4799	20.9909	4.48977	0.626971	27.8172	0.843378	5.10251	0.686729
Rasl11a	33.4619	4.61563	1.03	0.137937	1.45123	2.8411	17.521	1.97166
Car8	33.2968	15.1647	5.09711	0.455439	0.16042	0.281311	31.1866	3.49928
Kcnh2	33.263	5.54498	2.3998	0.166701	0.512898	0.1	0.341552	6.3409
Dmd	33.0933	4.01887	1.28917	0.121441	0.1	0.638018	8.26536	1.11923
Kif2c	33.0732	3.30732	0.192587	0.1	0.576416	1.43301	1.31024	0.318113
1190002H23Rik	33.0709	96.5168	24.5821	2.91848	2.85239	73.2818	73.4071	5.25699
Fam110b	33.0701	13.7698	4.12619	0.416383	0.413621	0.671177	7.91232	12.2152
Lama1	33.0542	3.30542	0.21311	0.1	0.10104	6.77257	0.258798	0.351448
Snora31	33.0137	3.30137	0.975267	0.1	2.26954	0.1	0.1	0.1
Phldb2	32.9616	3.29616	0.707743	0.1	0.1	11.1305	3.04171	0.3469
Loxl3	32.9253	9.49515	2.81833	0.288385	5.48378	1.03267	5.37593	0.440449
Ptpn14	32.9053	3.29053	3.17965	0.1	0.1	2.49801	0.268667	0.658295
Tmem136	32.8369	5.89886	1.48542	0.179642	0.14689	1.79838	12.6765	5.74287
Gpnmb	32.8171	3.28171	1.07262	0.1	3.24761	0.1	0.174056	0.1
Fgf14	32.6553	4.57847	1.48742	0.140206	0.139222	0.1	0.691176	6.57894
S100a4	32.4786	35.2773	12.6305	1.08617	6.79298	1.09902	4.16844	0.953431
Etv5	32.4407	34.8158	4.15526	1.07321	25.8419	1.5516	31.5974	5.47376
Bub1	32.3909	3.23909	0.265864	0.1	0.176693	3.36527	1.80808	0.309379
C430049B03Rik	32.3798	7.42727	3.39113	0.229379	0.412256	0.760416	0.309046	0.310418
C330027C09Rik	32.1532	4.8498	0.972594	0.150834	0.112301	3.01883	3.84681	1.14123
Gabrg1	32.1221	12.2186	2.55219	0.380379	0.134535	0.157665	37.6961	3.34528
Pknox2	32.0824	12.771	4.85583	0.398068	0.397079	1.20327	3.04219	19.09
Gabrg3	32.0596	3.20596	0.706005	0.1	0.1	0.1	2.39168	6.53811
Ppargc1a	32.0469	3.44721	0.548079	0.107568	0.1	0.100511	12.0021	13.6681
2610109H07Rik	31.8629	3.18629	0.425805	0.1	0.1	0.1	1.15751	12.8797
Rab27b	31.815	3.57473	0.8422	0.11236	0.1	0.1	0.198779	1.44609
Serping1	31.5575	3.36935	0.132323	0.106769	0.12893	0.446664	0.741197	2.2522
Sorbs2	31.5154	8.53324	1.65588	0.270765	0.195288	15.1794	0.588935	9.68031
Lmo1	31.5141	16.3443	2.57244	0.518635	0.324081	1.03116	0.452395	5.69757
Fbn1	31.3473	3.49045	1.83495	0.111348	0.1	0.339012	1.06861	1.33143
Gucy2f	31.3296	3.13296	0.503386	0.1	0.1	0.1	1.33665	0.197167
Per2	31.2513	9.93822	3.59622	0.31801	1.04314	1.46944	10.8376	13.5886
Slc22a6	31.1085	3.11085	0.1	0.1	0.106542	0.1077	0.1	0.212171
Dgkb	31.0885	5.49272	0.961884	0.17668	0.1	0.138556	13.9168	3.01987
Kcnh5	31.0444	3.10444	0.760084	0.1	0.1	0.1	2.86034	0.473886
Abcb4	31.0418	9.11523	1.78808	0.293644	5.70898	1.88318	0.962673	0.398709
Scel	30.933	3.0933	0.949034	0.1	0.1	0.1	1.53814	0.192166
Rgs9	30.9191	11.9023	2.4605	0.384949	0.289102	1.19618	11.9971	4.35457
Kcna3	30.7549	3.55879	0.715832	0.115714	0.154179	0.1	1.00918	5.54494
Nrg1	30.741	3.33771	0.810114	0.108576	0.1	0.1	7.15793	16.4627
Sez6	30.7377	30.8787	4.98925	1.00459	0.94301	0.199941	2.91944	34.0516
Prkg1	30.7163	3.07163	1.18972	0.1	0.144682	1.41675	0.841991	0.342973
Pcgf2	30.5756	7.85411	2.77286	0.256875	1.29019	3.81715	6.60079	17.5811
Spag5	30.4902	4.58652	0.376283	0.150426	0.589028	1.15671	7.40108	0.428212
Obsl1	30.4753	5.65592	1.72183	0.18559	0.192665	1.25087	5.19096	4.12159
Pkd2	30.3746	14.2528	5.94065	0.469232	0.585023	7.19507	12.468	6.71258
Shcbp1	30.362	3.0362	0.289706	0.1	0.179123	2.05114	1.84849	0.369762
Slc16a12	30.3289	3.03289	0.474083	0.1	0.1	1.84489	0.186813	0.100654
Chaf1b	30.2033	3.92614	0.466103	0.129991	0.667386	3.26912	1.50082	1.27211
Glce	30.129	10.5488	6.33581	0.35012	0.902601	4.75414	2.02416	9.60152
Gprasp2	30.071	17.5789	4.3817	0.58458	2.56542	1.62399	7.76232	49.7608
Ppp1r14b	30.03	75.9048	21.1983	2.52763	46.9883	17.799	13.8475	22.0996
Mis18bp1	29.9133	2.99133	0.27549	0.1	0.1	0.865223	2.21041	0.388021
Wnt7a	29.8261	18.3915	2.69027	0.616625	0.505566	0.129091	38.9305	5.14093
Mex3a	29.8055	4.76095	1.99955	0.159734	1.61643	5.06363	4.05207	19.927
Ccr5	29.7608	6.95097	0.134248	0.233562	109.007	0.108356	0.109968	0.1
Mc4r	29.7303	2.97303	0.500975	0.1	0.1	0.1	0.1	0.444238
Gem	29.7064	16.6506	1.91874	0.560505	152.141	89.2726	190.575	19.4901
4833424O15Rik	29.6999	81.4211	24.5463	2.74146	0.1	0.13835	3.39176	8.46154
Syne2	29.6699	2.96699	1.16493	0.1	0.1	1.99794	2.27428	0.837153
Ripply2	29.6504	2.96504	0.25881	0.1	0.182556	0.118601	0.1	0.801717
Tox3	29.6256	15.3945	5.94876	0.519635	0.1	2.97611	4.9287	8.87618
Stom	29.5206	23.8009	6.3933	0.806248	15.1802	46.8583	12.58	1.30412
B3gat2	29.4309	32.6147	14.8047	1.10818	0.119451	0.790366	6.27613	4.01838
Zfp503	29.3724	4.75913	2.54348	0.162027	0.1	5.0855	0.771535	4.40632
Aurkb	29.3055	2.93055	0.346996	0.1	0.624981	2.05489	2.30153	0.671054
Cyp1b1	29.2954	2.92954	0.1	0.1	0.1	0.152702	9.02232	0.727855
Adm	29.2627	9.19313	1.55934	0.314159	1.51839	91.6753	2.60427	1.02427
Atad2	29.1347	3.51507	0.703367	0.120649	1.1703	2.59251	5.48765	0.726198
Dok6	29.1175	4.93036	1.39703	0.169326	0.1	0.1	5.29532	3.87249
Emb	29.065	6.02428	1.51021	0.207269	0.944803	0.490884	0.10392	1.30411
Kif22	29.032	7.83474	0.945804	0.269866	0.841339	5.32717	3.46356	1.0454
Ctgf	28.9687	10.4022	0.179605	0.359083	0.625605	39.0029	37.0552	21.1398
Vtn	28.9157	36.9441	0.275365	1.27765	6.77042	132.334	3.21461	2.78401
Vcam1	28.9066	27.1089	3.07058	0.937811	5.99967	6.31801	190.683	7.50934
Il17d	28.8561	23.0162	7.68171	0.79762	0.396753	0.102461	6.26204	6.49345
Fam111a	28.8383	2.88383	0.192665	0.1	3.26365	7.01072	0.685109	0.21253
Ttk	28.8299	2.91616	0.223561	0.101151	0.143411	1.88066	1.48361	0.348727
Arhgap31	28.7851	28.828	12.308	1.00149	2.7129	20.1815	7.03155	0.963414
Atp2b3	28.7212	5.25231	2.03712	0.182872	0.1	0.1	0.1	8.72317
Col5a3	28.6828	2.91229	0.574369	0.101534	0.1	1.07933	2.39778	0.224605
Slc41a2	28.6725	7.42847	1.70487	0.25908	0.1	0.1	1.94447	2.82149
Slc29a1	28.6594	21.8274	3.3073	0.761612	112.484	61.5068	12.4109	22.3285
Gpr161	28.6504	3.29038	1.15318	0.114846	0.1	0.972955	2.91468	4.02802
Ccl3	28.6496	47.016	0.9842	1.64107	2453.9	1.11371	1.33202	1.62833
Grid2ip	28.6232	2.86232	0.60779	0.1	0.102735	0.1	0.423869	8.86178
Hpgds	28.5642	3.54129	0.1	0.123977	13.227	0.1	0.1	0.306694
Sdk1	28.5303	3.18635	0.989272	0.111683	3.5177	0.245042	0.599153	1.71597
Gabra3	28.5028	23.6543	4.72387	0.829894	0.330468	0.206912	0.166624	9.96744
Dtl	28.4934	3.07585	0.449956	0.10795	0.177944	1.29555	2.535	0.873418
Rxrg	28.391	6.45339	1.00915	0.227304	0.208037	0.145221	2.6379	2.30393
Fxyd6	28.3829	161.82	58.5565	5.70134	2.65063	17.0692	17.171	153.008
4933409K07Rik	28.3494	7.66655	1.14709	0.270431	0.530397	0.970683	22.0201	4.62108
Melk	28.3352	2.83352	0.220448	0.1	0.39818	1.63466	1.10733	0.214898
D2Ertd750e	28.2637	5.5162	0.768247	0.195169	0.36197	3.89931	2.45927	0.47181
Als2cl	28.2182	5.45628	1.46599	0.19336	0.880967	7.32648	22.3211	0.620735
Mcm2	28.2076	15.0406	2.40804	0.533209	4.2412	10.1038	3.50253	1.85489
Tgfb2	28.1963	3.67745	0.721164	0.130423	0.1	10.3156	27.6619	3.13604
Plscr4	28.1808	2.81808	0.477617	0.1	0.1	0.16046	2.95676	0.416426
Zfp36l2	28.1505	49.3014	13.9264	1.75135	88.8593	13.0426	173.762	33.3232
6430706D22Rik	28.137	5.00373	1.0069	0.177835	1.98554	1.63302	3.76734	1.77443
Acvr2a	28.1107	7.32595	3.19299	0.260611	0.701678	5.54501	5.32214	12.0177
Aldh1a2	28.1091	3.90566	0.1	0.138947	0.525236	0.291131	0.1	0.407288
Cd247	28.0829	5.3314	2.39616	0.189845	1.6546	2.36256	12.5738	6.31506
Ephb3	28.065	10.4113	2.23063	0.37097	5.57346	0.1	29.9986	2.98555
Dzip1l	28.0434	2.80434	0.626601	0.1	0.103577	0.255699	19.7931	3.03091
1110021L09Rik	28.0261	10.5519	2.86286	0.376501	1.70554	2.43506	11.9172	4.9736
Slc7a2	27.9985	4.73805	0.568951	0.169225	0.158507	0.668797	37.4222	1.52847
Meox1	27.993	2.7993	0.194895	0.1	0.253467	43.8494	0.132769	1.02625
Gpc5	27.9663	50.4572	9.6957	1.80422	0.512788	0.114498	38.9625	2.69039
Wee1	27.9558	4.10411	0.487925	0.146807	2.25116	11.601	5.73231	1.47671
Rnf144b	27.9508	11.1558	7.55027	0.399122	10.6881	45.0229	2.10861	0.943994
Slc1a4	27.9331	43.373	9.65466	1.55275	3.931	84.695	303.149	39.096
Moxd1	27.9166	2.79166	0.919035	0.1	0.1	0.313406	0.433235	2.51868
Adcyap1r1	27.8334	81.2942	37.2239	2.92075	1.67289	0.498721	186.529	22.8338
F630043A04Rik	27.822	2.7822	0.426145	0.1	0.151311	2.06965	1.6391	0.684754
Nrcam	27.7968	37.2619	22.7061	1.34051	0.592111	0.958307	56.3355	12.4145
G530011O06Rik	27.758	5.81944	1.15204	0.209649	2.38575	0.406201	20.3755	1.38903
Nfkbid	27.7512	3.68766	0.16561	0.132883	204.556	5.89466	1.27459	2.19047
Igsf10	27.7434	2.77434	1.60878	0.1	0.112882	0.119066	2.88847	1.23277
Dpyd	27.731	12.4454	3.56241	0.44879	0.1	0.1	0.464661	0.486399
D930015E06Rik	27.5941	3.98763	1.49369	0.14451	5.82316	1.9699	2.75735	8.1545
Birc5	27.5826	11.3821	1.51726	0.412657	2.28999	9.45642	3.1341	1.5834
Tlr2	27.5129	3.25356	0.166583	0.118255	156.834	1.05579	0.154542	0.128118
Dmrtb1	27.5014	35.4491	25.1181	1.28899	19.4435	0.105727	0.254503	6.03643
Kcnk1	27.422	24.0148	4.24908	0.875748	0.430288	0.119804	0.653847	3.65513
Cxxc4	27.3421	3.71898	1.26987	0.136016	0.1	1.60271	2.7864	9.28017
Mest	27.1428	19.0675	3.40029	0.702489	0.679674	15.1465	29.3108	9.96876
Tcf7	27.0915	2.70915	0.757501	0.1	0.778733	38.7688	4.55728	0.443422
E130114P18Rik	26.9845	2.69845	0.304255	0.1	0.1	0.170165	2.66257	0.712479
Sp5	26.9642	2.69642	0.500779	0.1	0.1	1.61272	7.4615	0.599014
Ptpru	26.9536	7.42692	1.54223	0.275545	0.44653	0.299001	0.393591	5.40525
Fam190a	26.7362	3.58899	0.907968	0.134238	0.1	3.7514	0.409382	3.78024
Ptprn	26.694	92.2029	26.4863	3.45406	3.4619	0.305057	0.301116	91.292
Adamts1	26.6631	28.0957	4.51388	1.05373	111.293	125.818	57.2995	3.23088
Cd180	26.6497	7.65453	0.138464	0.287228	76.2565	0.100556	0.125212	0.222284
Grtp1	26.6214	19.1786	10.3563	0.720422	0.177219	0.488308	17.9525	2.80342
Iqgap3	26.6154	2.66154	0.199668	0.1	1.09799	2.14803	2.07585	0.196338
Nnat	26.5661	286.769	95.294	10.7946	4.14027	16.9183	71.6831	525.864
Lrfn2	26.4798	6.67319	1.35833	0.252011	0.272771	0.1	0.300978	2.44588
Lingo3	26.4778	19.1429	3.3089	0.72298	0.165967	0.1	0.235962	2.27844
Nek2	26.4632	2.64632	0.362584	0.1	0.433609	1.50567	1.61363	1.0517
Abca6	26.4583	3.81015	0.866103	0.144006	0.115705	0.1	0.159111	0.141699
Cacng5	26.3154	11.6691	2.52325	0.443433	0.1	0.1	1.17288	30.9572
Sox21	26.2903	22.423	11.3116	0.8529	0.185121	0.215777	26.6478	3.22353
Astn1	26.2677	47.531	20.1842	1.80949	0.504793	0.200737	54.9815	37.8799
Ralgps2	26.1308	9.92353	3.11225	0.379763	2.50195	5.37375	4.08938	17.3851
Elavl4	26.1251	14.6415	2.65083	0.56044	0.354205	0.175186	3.65762	35.1888
N4bp2	26.1162	4.39124	2.26006	0.168143	0.428037	2.23698	7.51968	3.96956
Bhlhb9	26.0947	26.6612	12.1049	1.02171	1.82252	12.8888	15.0369	22.0394
Resp18	26.0727	23.4705	3.47478	0.900194	0.13273	0.520871	0.1	38.5202
Chrd	26.0632	5.64491	1.3356	0.216585	0.740756	0.211657	3.64047	6.85999
1810010H24Rik	26.0403	11.9723	2.30858	0.459762	3.31679	0.180915	7.39728	2.11383
Prrt4	26.0141	2.60141	0.421987	0.1	0.124771	1.88577	0.154927	3.80111
Gpr25	26.0016	2.60016	1.27813	0.1	0.121286	0.1	0.1	2.06287
Gpx3	25.9754	8.1545	4.25053	0.313932	6.40421	0.292923	1.46902	4.75638
Frmd7	25.8777	2.58777	0.351523	0.1	0.1	0.1	0.1	0.626279
Mafb	25.8455	13.4379	1.17882	0.519933	139.676	3.45311	3.38034	4.75555
Flrt1	25.7959	5.47971	2.11517	0.212426	0.1	0.1	1.09956	3.75468
Bcam	25.7923	7.7368	1.55425	0.299965	0.744062	41.4331	1.88232	2.67029
Cd302	25.6855	27.4748	5.31113	1.06966	16.5777	9.5172	11.3736	4.65768
Fstl1	25.6766	10.0912	0.59322	0.39301	0.547212	17.7568	27.5726	5.767
Ramp1	25.6668	58.6283	16.0592	2.28421	26.2942	0.389976	17.9323	59.6987
Ryr3	25.6563	2.56563	0.609516	0.1	0.1	0.1	0.1	0.925875
Cdca7l	25.6347	3.02303	0.72763	0.117927	0.615163	3.39332	1.40415	1.60942
Myo1b	25.6321	4.23112	0.381109	0.165072	8.09328	95.9707	1.34146	3.20031
Arhgef6	25.6145	4.65327	0.646545	0.181665	10.4245	2.53385	1.70311	0.862583
Myh10	25.6012	13.1626	3.14578	0.514142	1.44647	49.867	7.38891	15.8964
Spin2	25.5819	2.9338	0.825392	0.114683	0.131176	0.530822	0.446205	1.39883
Syce2	25.4301	5.34458	0.866194	0.210168	2.65192	1.11824	1.28714	2.79474
Kcnk2	25.4185	19.6333	3.49111	0.772402	0.789708	0.252643	21.0813	14.0682
Cpne8	25.4033	6.23208	0.591395	0.245326	0.915764	7.40248	1.5394	5.31934
Srrm3	25.3856	6.27987	1.12281	0.247379	0.631417	0.1	0.1	12.0429
Fanca	25.3784	2.53784	0.356222	0.1	0.2454	0.415442	1.42989	0.361767
Zdhhc23	25.3623	3.52402	1.50686	0.138947	0.1	0.1	0.707868	1.30736
Lrp8	25.3524	5.91706	1.42741	0.233392	0.354195	58.4689	12.3129	26.2364
Ptpn21	25.3245	2.53245	0.61258	0.1	1.43682	2.18655	3.10324	1.09461
Usp24	25.2876	37.6995	9.4211	1.49083	6.51779	5.83532	20.7499	9.81033
Kcnma1	25.2704	6.2477	1.66257	0.247235	0.123334	0.1	5.30596	5.68799
Cd248	25.2597	3.0502	0.153961	0.120753	0.403889	11.8375	0.790874	0.37597
Wnt7b	25.2511	21.6333	3.45797	0.856727	0.663229	0.121068	15.5227	29.03
Grip1	25.2218	3.06755	0.670793	0.121623	0.1	0.113626	10.0957	10.1689
Leprel1	25.2124	2.93092	0.521811	0.116249	9.49803	0.28088	0.437435	0.246952
Pm20d2	25.2028	3.80336	0.956011	0.150911	0.1	0.1	2.32169	2.63511
Wnt4	25.1704	9.24667	3.79835	0.367362	0.538234	0.1	0.275437	3.93062
Pth1r	25.1136	5.87037	1.25247	0.233753	0.352927	4.19083	3.68175	0.883512
Hapln1	25.0811	13.2503	1.66068	0.528299	0.269067	0.478413	63.2813	11.7849
Fzd9	25.0655	16.8421	3.78379	0.671925	0.34258	0.239504	22.3113	1.78595
Arl4c	25.0237	21.3922	3.54536	0.854877	237.005	2.74293	21.0337	27.5866
Fat3	24.9794	2.49794	0.518898	0.1	0.429007	0.1	3.21825	17.5175
Fam155a	24.9569	18.854	5.92871	0.755462	0.466699	0.155721	0.253629	29.6777
Cdca2	24.9514	2.49514	0.24484	0.1	0.272029	0.824667	1.97367	0.402575
Meis2	24.9088	10.9906	2.34368	0.441235	0.221323	0.197202	22.1417	23.6979
Tceal6	24.827	21.5517	4.50447	0.868075	0.481635	0.268359	0.412513	21.0563
Tpd52l1	24.821	6.96236	2.13704	0.280502	0.188974	52.1744	4.26972	3.93989
Hunk	24.7818	9.42331	6.29894	0.380252	0.1	2.55499	5.75434	1.95615
Phf19	24.7772	3.22801	0.487274	0.130281	1.38301	0.795171	3.203	0.309488
Lass4	24.739	14.15	3.02152	0.571973	0.917976	11.0727	6.75322	13.947
1700045I19Rik	24.7097	2.64463	0.573825	0.107028	0.104177	0.114625	6.039	2.74958
Akna	24.6834	2.82173	0.274432	0.114317	27.9553	1.5914	6.47393	2.33514
Pnma3	24.6797	3.22907	0.740976	0.130839	0.110839	0.1	0.835173	4.09073
Samsn1	24.6578	2.46578	0.1	0.1	12.7495	18.8529	0.110054	0.1
Gfra2	24.524	6.67285	1.07855	0.272095	0.250171	0.267198	0.1	3.36232
Ccl2	24.5238	11.9488	0.142404	0.487232	243.073	0.876674	0.481232	1.06294
Prkd1	24.4607	9.86759	1.94185	0.403407	0.1	1.6713	12.1768	1.60652
Cmtm4	24.4605	36.9847	14.3955	1.51202	6.3015	3.98287	15.0353	5.99161
Ddah1	24.4601	70.6779	10.4344	2.88951	1.51384	28.3405	72.8457	18.3734
Kcnb1	24.4094	6.81208	1.36643	0.279077	0.165886	0.104982	3.60679	5.49105
Mgat5b	24.3877	25.0803	10.9334	1.0284	0.921901	0.105401	0.160173	29.0658
Gtse1	24.3318	2.43318	0.439008	0.1	0.298459	0.615081	1.26661	2.39539
Wdhd1	24.2805	4.67584	1.08566	0.192576	0.287943	0.737173	2.24077	0.966495
Gjb2	24.2787	2.87516	0.1	0.118423	0.200344	0.163459	2.96594	0.313402
Evc	24.2595	2.96093	0.690906	0.122053	0.110094	0.372251	6.71858	0.780222
Adap2	24.1879	2.76382	0.1	0.114265	22.0436	1.69543	0.138081	0.142475
Apobec3	24.1861	2.41861	0.378583	0.1	11.6649	3.06883	3.57755	0.436731
Tmem176b	24.1756	272.406	89.3841	11.2678	313.736	92.5683	73.1176	59.6098
Ndc80	24.1632	2.41632	0.228114	0.1	0.165752	2.67212	1.27788	0.250358
Nol4	24.1488	9.14874	1.72622	0.378849	0.123026	0.125854	2.05395	13.9649
Chga	24.1344	40.9984	8.484	1.69875	1.04302	0.30539	0.252567	33.3723
Tmem132c	24.0988	2.40988	0.552152	0.1	0.1	0.1	0.1	0.592547
Lphn3	24.0964	26.3355	12.6011	1.09292	0.192277	8.82793	19.8257	11.6501
Islr	24.0705	7.31621	0.242397	0.303949	0.209567	2.29995	7.1753	34.047
Pkia	24.0605	69.4341	27.918	2.88581	0.630795	9.99309	13.6154	102.374
Espl1	24.0482	2.40482	0.284315	0.1	2.90909	0.458456	1.91541	0.354843
Pttg1	24.0295	11.9686	1.38379	0.498081	3.64493	11.2339	5.52901	3.21224
Dscam	23.9938	43.7633	27.5715	1.82395	0.130131	0.1	0.1	8.96376
Tbx18	23.9927	2.39927	0.1	0.1	0.1	0.76124	0.100659	0.156272
Cenph	23.9774	2.9965	0.544105	0.124972	0.157662	1.41322	1.75652	0.780975
Tox	23.9725	10.7777	3.17682	0.449585	0.124308	0.925192	6.8069	5.26674
Dusp6	23.9593	27.4296	4.03992	1.14484	70.3084	213.006	74.1618	17.4162
Mtss1l	23.9486	167.814	45.0531	7.00726	2.64101	5.49997	131.384	61.9213
Tk1	23.9256	2.39256	0.260985	0.1	1.32226	3.69947	1.70483	0.370443
Bmp6	23.915	2.52337	0.1	0.105514	0.118824	0.21829	0.379466	3.5679
Maf	23.9146	5.26043	0.327097	0.219968	25.5199	1.85675	1.20389	5.82902
Nfatc2	23.8811	12.337	6.49772	0.516602	13.0772	0.162294	7.14368	10.6337
Slc29a4	23.8642	13.9576	2.00888	0.584874	0.84145	12.2925	0.783701	17.5139
Vit	23.858	2.3858	0.235532	0.1	0.1	0.1	9.95257	1.09607
Pygo1	23.7899	6.65033	3.78253	0.279544	0.1	0.253774	3.21095	6.76157
Clvs2	23.7404	4.27632	0.683545	0.180129	0.146965	0.1	0.1	8.70044
Clec3b	23.7301	2.72178	0.123948	0.114698	0.254351	0.472156	0.580586	0.467253
Nt5dc2	23.6882	20.4526	5.54745	0.863405	18.9627	13.0429	6.48366	5.46963
Lpl	23.6729	3.70527	0.411558	0.15652	2.87643	0.619034	0.219479	1.28774
Pcdha11	23.6698	2.36698	0.376324	0.1	0.1	0.1	0.1	2.54698
Galnt10	23.6617	47.6155	20.781	2.01234	24.0275	6.83071	0.550467	3.73115
Arhgap24	23.6408	7.09684	6.62676	0.300194	1.17871	0.366101	1.06168	1.00565
Snx22	23.6399	45.3434	23.174	1.91809	0.982902	0.1	2.07745	2.62232
Unc80	23.6301	4.5903	1.09912	0.194256	0.115757	0.1	0.486514	3.44949
Akap13	23.6112	6.47505	2.6445	0.274237	9.49924	10.5798	5.52332	1.27505
Nlrp3	23.5975	2.99353	0.1	0.126858	65.5775	0.1	0.103886	0.1
Fam196a	23.5676	2.35676	0.803645	0.1	0.1	0.1	0.408091	17.2521
Alms1	23.5594	2.35594	0.677675	0.1	0.111038	0.94332	4.88135	1.54592
Gramd1c	23.5368	2.35368	0.889391	0.1	0.120421	0.223167	3.7547	1.24954
Slc9a5	23.5341	4.64903	1.0277	0.197544	2.0572	2.0226	1.93066	5.36728
BC017612	23.5255	2.67914	0.273994	0.113882	1.28462	8.06651	0.518284	0.969889
Angptl1	23.5108	2.35108	0.275119	0.1	0.1	0.12491	1.84134	0.333533
Trip13	23.4983	2.34983	0.274888	0.1	0.197999	1.66847	1.04624	1.03697
6530411M01Rik	23.4925	2.34925	0.234623	0.1	0.119756	0.1	1.8639	0.484333
Cygb	23.4829	8.42807	1.63783	0.358903	0.586058	0.953177	0.179855	26.4383
Cdc20	23.4609	10.5406	1.26269	0.449284	1.33254	8.45355	2.62119	1.21581
Bcl6	23.4547	12.4485	1.92854	0.530747	7.0015	1.37035	12.3592	5.41494
Arhgap20	23.4289	6.23506	4.27261	0.266127	0.1	0.79674	0.1	9.35993
AI854517	23.4171	23.222	5.20131	0.991669	0.688151	0.1	36.4701	7.65645
Asf1b	23.3504	2.68248	0.293266	0.11488	2.02761	1.49285	0.576556	0.373446
Kif15	23.3123	2.33123	0.395238	0.1	0.113095	1.16608	1.79708	0.262818
Fry	23.2741	9.72729	3.94446	0.417945	0.300053	14.5128	9.4382	7.52406
C230035I16Rik	23.2722	2.32722	1.33933	0.1	0.1	0.722017	2.24253	0.567767
Msrb3	23.2508	2.89585	1.36899	0.124549	0.1	20.3736	0.402697	0.454178
Slc2a12	23.2255	4.25865	0.811226	0.18336	0.1	1.45242	5.42397	0.236077
Pitpnc1	23.2236	11.6247	1.95162	0.500556	6.30069	8.57484	25.5186	7.32644
Lrfn5	23.2189	3.54958	0.883007	0.152874	0.1	0.1	0.1	8.95382
Fbln1	23.2063	3.83599	0.411698	0.165299	0.128867	10.6228	10.1794	6.44642
Hcn3	23.2049	3.71918	1.27874	0.160276	0.584857	0.103124	2.0227	16.379
Kbtbd8	23.1727	3.53334	1.1987	0.152479	0.13008	0.155105	3.58617	0.567921
Col5a2	23.169	2.3169	0.1	0.1	0.1	2.91196	2.6033	2.10104
Grid1	23.1559	30.0673	19.1396	1.29847	0.155149	0.1	18.3752	7.07615
Adamts9	23.1292	2.31292	0.31204	0.1	0.1	16.3011	4.84145	0.393275
Tox2	23.0978	2.89044	0.875649	0.12514	0.841244	0.129331	4.51359	4.61528
Hook1	23.082	4.31559	2.43798	0.186968	0.1	0.274354	1.84312	8.63121
Nr4a3	23.0817	5.21227	1.79373	0.225818	7.42305	5.87559	46.5285	20.9816
Gcnt1	23.0749	2.30749	0.1	0.1	12.7218	0.219313	0.142102	0.833614
Gsta4	23.0602	21.685	4.2764	0.940366	1.16973	57.4303	15.1785	2.10424
Kif26b	23.0449	2.30449	0.733935	0.1	0.1	0.1	0.1	2.12782
Ppfibp1	23.0387	43.1372	36.7467	1.87238	2.12109	45.9855	1.61744	4.35976
Cttnbp2	22.9758	16.7057	4.68299	0.727097	0.178007	3.0227	13.5865	6.70902
C530028O21Rik	22.9704	38.3574	10.3517	1.66986	17.3037	2.35214	3.04059	31.1268
Bend4	22.9668	3.15402	1.13731	0.137329	0.149513	0.1	0.960107	5.00687
Rad51	22.9175	3.32604	0.447983	0.145131	0.374584	1.54165	1.6415	0.914114
Rprm	22.8934	57.4585	11.2247	2.50983	1.26544	0.578987	1.94283	16.3891
Dach1	22.8501	2.28501	0.378806	0.1	0.1	19.9782	0.915123	24.6605
Cep55	22.8378	2.28378	0.236041	0.1	0.215535	3.15136	1.10583	0.23986
Timeless	22.833	3.63173	0.564913	0.159056	0.304848	4.37424	1.56794	4.54505
Acpl2	22.8184	4.66188	1.22355	0.204304	0.11619	0.11672	1.27611	3.69958
Lrrtm1	22.7907	20.5699	6.36864	0.902554	0.249913	0.1	0.307999	6.99649
Ets1	22.7838	3.84668	0.535785	0.168834	14.8694	120.952	1.07621	2.52133
Tap1	22.7825	3.46309	1.21019	0.152007	9.02769	8.15391	2.55594	1.32119
Cass4	22.7643	2.29147	0.1	0.100661	16.8744	0.1	0.1	0.410922
Arhgef26	22.7611	9.94075	1.9836	0.436743	0.220158	1.48386	50.2934	7.47
Gpx8	22.7412	21.3767	4.4894	0.939997	0.4632	7.49704	20.9018	3.20297
Chek1	22.7173	2.27173	0.341458	0.1	0.1	0.941029	1.755	0.78692
Zic1	22.7149	2.68354	0.135041	0.11814	0.112439	3.55731	6.03595	45.8941
Pcdhga1	22.7004	2.76825	1.82328	0.121947	0.316158	1.42851	1.23957	1.78424
Cdh18	22.6606	2.26606	0.304889	0.1	0.1	0.126465	0.100202	4.1273
Col4a2	22.6094	16.4113	0.487119	0.725863	2.08833	312.617	6.86847	5.18888
Cc2d2a	22.599	8.36893	2.37391	0.370322	0.331883	1.53114	11.4971	1.37146
Boc	22.5941	3.10647	0.383672	0.137491	0.218816	2.66214	12.3553	1.96878
Lox	22.5892	2.27171	0.402892	0.100566	0.141086	0.310899	0.1	0.207672
Tnfaip3	22.5852	7.74005	1.88598	0.342704	135.175	54.6556	5.01905	1.66272
Kif20a	22.5815	3.6173	0.389047	0.160189	0.48382	2.68139	1.44115	0.364227
Npas3	22.5477	10.6172	2.97944	0.470878	0.1	0.137138	23.3826	5.22549
Xpr1	22.5373	23.519	14.0286	1.04356	3.19039	11.1204	23.641	22.677
Tnr	22.4937	111.36	158.604	4.95072	0.1	0.1	0.696229	3.35148
Tmie	22.4532	2.24532	0.364626	0.1	0.1	0.122083	1.62638	0.720888
Rab27a	22.447	2.53962	0.339398	0.113139	4.79774	1.15903	0.159417	0.600827
Plek	22.4125	21.7235	0.728622	0.969257	155.154	0.343172	0.621055	1.51516
Mrc2	22.3921	2.23921	0.1	0.1	3.59172	1.46087	0.880714	0.445425
Kifc1	22.3297	5.14806	0.724751	0.230548	0.180297	1.27724	1.30091	0.84393
Troap	22.2976	2.22976	0.210035	0.1	0.359662	0.57085	1.45802	0.30074
Kctd12	22.2706	23.4893	3.07575	1.05472	135.049	27.2335	5.58381	20.8254
AW551984	22.2693	2.22693	0.313381	0.1	0.1	0.16362	0.100939	11.3473
Igfbp3	22.2639	24.9155	7.15549	1.1191	0.494371	22.9761	0.847118	3.01323
Slc7a5	22.2326	34.4659	12.9089	1.55024	47.755	688.838	82.3345	38.5045
Dlgap5	22.2255	2.22255	0.207822	0.1	0.304112	1.20626	1.01353	0.143315
Adora2b	22.2178	8.79235	1.25311	0.395735	0.739218	0.336851	33.3331	1.44416
AI504432	22.1743	5.41807	0.986559	0.24434	0.135245	0.1	1.35569	7.43983
Pcdhgc3	22.0925	173.189	104.309	7.83925	3.39673	58.5211	129.257	30.3929
Iqgap2	22.0729	2.20729	0.270799	0.1	0.315381	1.01705	2.75041	0.791335
Osm	22.07	3.65825	0.130572	0.165757	209.889	0.1	0.170893	0.1
Prune2	22.0417	4.48101	1.95481	0.203297	0.657012	0.1	0.791764	8.38099
Eml4	22.0401	13.3597	4.24936	0.606152	5.7062	4.37529	8.47789	8.32733
Abhd2	22.0329	90.7071	25.4193	4.11689	4.78096	93.3995	14.1077	14.8255
Ncald	22.0303	190.111	51.3395	8.6295	2.44061	2.66458	8.87828	24.9671
Stxbp5l	22.0259	2.38852	0.790102	0.108441	0.1	0.1	0.166861	2.62001
Neil3	22.0138	2.20138	0.222244	0.1	0.1	1.54318	2.56395	0.299883
F3	21.9869	35.6979	5.16981	1.6236	1.35979	0.83658	163.723	6.21663
Asph	21.9543	20.8566	5.45027	0.950002	20.5586	3.0631	33.2832	15.5815
Cdk2	21.9528	14.0405	6.64626	0.639579	10.1668	22.6168	13.4638	1.68105
Cxcl10	21.945	2.78835	0.10662	0.127061	49.8984	2.8868	19.547	1.66235
Cpne3	21.9167	8.98732	2.93514	0.410068	2.60441	5.97701	5.79394	3.64172
Pafah1b3	21.9003	24.2768	9.12536	1.10851	11.4166	6.83709	2.80102	40.557
C1qtnf6	21.8971	24.3225	11.4794	1.11077	2.83583	21.3569	12.2284	2.71767
Aspm	21.8573	2.18573	0.220346	0.1	0.1	0.430551	1.69598	0.196082
Fam5b	21.7869	17.0239	4.59198	0.781383	0.783671	0.161382	4.47161	17.5349
Dleu7	21.7755	2.7605	1.2786	0.126771	0.149275	0.339269	0.833419	4.39069
Cacna1g	21.7131	7.69312	2.53929	0.354308	0.570173	0.1	0.894368	10.9594
Foxg1	21.7127	32.9756	8.04537	1.51872	0.509294	0.346661	40.8282	52.8498
C1qtnf2	21.6539	2.16539	0.455749	0.1	0.1	1.15358	0.1	0.886873
Kctd12b	21.5933	2.15933	0.239627	0.1	0.131366	24.1948	1.45012	0.366927
Zfp811	21.567	2.41528	0.848472	0.11199	0.103498	0.1	1.05019	2.60569
Ica1	21.5493	11.1179	4.26945	0.515927	0.281479	11.8866	0.290853	11.1831
Cd83	21.5193	33.4615	1.56613	1.55495	1848.9	13.8964	1.64952	1.73747
Npas1	21.4942	16.6605	7.61218	0.775115	0.609455	0.208366	0.340624	18.7237
Pdzd2	21.4513	3.80854	0.911723	0.177543	0.12429	4.38069	0.601629	12.6965
Pcdhb2	21.4496	2.51173	1.32214	0.117099	0.1	0.235315	0.185142	0.793435
Pdia5	21.4478	4.76907	1.65239	0.222357	3.17023	29.8429	2.5404	1.62648
Slc1a6	21.4315	7.58699	1.98852	0.354011	0.256323	0.11705	0.33822	10.8541
Bcl2	21.342	2.38465	0.483569	0.111736	3.37859	10.5632	14.3878	2.15455
1700086L19Rik	21.3351	92.2834	24.2555	4.32543	0.319311	0.317022	8.40827	29.244
Cacng8	21.325	11.9703	2.55604	0.56133	0.89229	0.1	7.9145	12.3626
1110067D22Rik	21.3147	26.8882	6.30094	1.26149	0.781368	7.02564	22.2919	15.5362
Pcdha9	21.2766	2.12766	0.677957	0.1	0.1	0.1	0.128078	2.86651
Prrg3	21.2722	4.54292	1.35726	0.213561	0.148405	4.44494	0.582754	7.34812
Emilin1	21.2164	2.409	0.262808	0.113545	5.01269	3.38817	0.362317	0.470398
Lpin2	21.163	14.2058	4.33894	0.671257	23.2529	3.36344	9.32742	9.97606
AI836003	21.1349	8.0716	2.57518	0.381908	0.223438	0.577091	0.770114	23.3594
March1	21.1282	9.44208	1.82426	0.446894	4.30838	0.1	0.197217	6.74354
Il13ra1	21.1033	3.33554	0.150413	0.158058	10.6849	19.7379	4.03232	0.979744
St6gal2	21.078	2.34208	0.839344	0.111115	0.1	0.1	4.62274	3.84856
Otud1	21.0441	6.79319	1.51403	0.322807	45.914	6.75046	23.0482	3.98322
Jag1	21.0163	5.25732	1.86694	0.250155	0.239826	17.4832	5.19304	3.30567
Dnahc7b	20.9931	2.09931	0.477026	0.1	0.1	0.1	0.636693	0.354706
Hmmr	20.9799	2.09799	0.148452	0.1	0.125872	1.22685	1.08419	0.139449
Lonrf3	20.9696	3.66893	0.808164	0.174965	3.95515	3.03949	21.2722	0.654727
Tmem145	20.9694	14.5297	5.6234	0.6929	1.51578	0.123745	1.69076	41.2026
Cep192	20.9615	3.18323	1.52993	0.151861	0.735003	2.58793	4.91912	1.51957
Mdfic	20.9598	2.09598	0.232395	0.1	0.719734	4.56376	3.84992	0.291723
Zfp462	20.9383	12.6421	4.9649	0.603778	0.1	0.249319	6.87283	4.57792
Syt6	20.8308	3.1819	0.647088	0.152749	2.16037	0.1	0.11634	8.93396
Pcdhac2	20.8161	4.5881	1.1563	0.220411	0.245714	0.1	0.904775	12.023
Neu4	20.7823	99.7692	92.7462	4.80068	0.233986	0.1	0.1	0.449268
Adrb2	20.7236	2.41465	0.1	0.116517	103.204	8.44506	0.512203	0.307287
Fam69b	20.6644	27.5358	8.01189	1.33252	2.21843	5.22778	5.78622	24.1374
Dfna5	20.6239	3.61514	0.888576	0.175289	0.491165	0.122555	0.899377	1.83759
2700099C18Rik	20.6043	2.35743	0.26638	0.114415	0.1	1.29846	2.67509	0.373314
Cdc14a	20.5837	5.47473	1.16162	0.265973	1.55447	4.37137	6.89896	1.30235
Cdca5	20.5832	2.54424	0.505988	0.123608	0.885309	1.88903	1.95252	0.475428
6330512M04Rik	20.5651	2.53593	0.588436	0.123312	7.59495	0.1	0.1	0.370737
Timp3	20.564	34.5757	17.6808	1.68137	0.935835	46.4211	144.716	7.83857
Pole	20.5496	2.28802	0.39796	0.111341	0.176965	0.723749	2.48351	0.431883
Mrc1	20.5086	3.08656	0.1	0.1505	19.4901	0.17159	0.1	0.362747
Prr16	20.5008	2.05008	0.415156	0.1	0.1	0.1	0.412972	0.643657
Nup210	20.4484	14.5295	5.82489	0.710542	1.13829	6.71572	3.61801	7.11397
Tlr7	20.4481	7.05556	0.200157	0.345047	72.0291	0.1	0.1	0.121843
Gsx2	20.4324	2.04324	0.297621	0.1	0.1	0.1	0.511063	0.367511
Atp2b4	20.4291	7.97628	1.69119	0.390436	0.290107	0.505096	19.5631	8.78727
Lypd6	20.4058	22.9003	4.42181	1.12224	1.22905	1.47191	2.41405	5.41343
C5ar1	20.3886	2.91534	0.116009	0.142988	97.6167	0.1	0.1	0.125121
Mid1	20.3678	17.199	4.13556	0.844423	3.13562	6.64884	19.1319	9.75096
Mro	20.3633	15.3715	6.62276	0.754861	0.147124	0.130495	17.5364	1.59567
Dnmbp	20.3391	4.21095	1.85967	0.207037	2.25687	3.43336	3.47411	1.23565
Rasgrf1	20.3229	21.6664	3.62346	1.06611	1.03177	0.158354	3.88374	3.51191
Rnf43	20.2926	17.6073	5.95376	0.867672	0.144275	0.1	0.407888	0.289177
Frmd6	20.2881	6.02271	3.19784	0.296859	0.580283	11.7606	4.31669	6.78095
Dmrta1	20.2626	4.48729	1.26693	0.221457	0.1	0.1	0.163059	0.381551
Postn	20.2517	2.24408	0.232032	0.11081	1.1876	2.31182	0.287525	0.255416
Matn4	20.2483	372.799	164.789	18.4114	0.663296	0.164047	0.510746	5.16971
2810474O19Rik	20.2135	2.91354	0.820364	0.144139	0.752378	2.01244	4.83664	1.7237
Ung	20.2122	2.96536	0.336776	0.146711	1.931	1.63156	1.57444	1.14961
Dctd	20.2101	4.73962	1.50415	0.234518	0.480666	1.72541	4.46121	1.72865
Wsb1	20.1517	93.0105	40.5281	4.61551	63.7962	84.5033	272.188	107.443
Arhgap22	20.1431	4.82086	1.42133	0.239331	26.2935	0.1	1.14051	0.364366
Foxm1	20.0807	7.90373	1.26208	0.393598	1.47456	2.52897	3.92676	1.6698
P2ry2	20.0688	2.00688	1.06954	0.1	9.24198	0.47627	0.272688	0.137397
Tlr13	20.063	2.62432	0.1	0.130804	24.4576	0.496461	0.1	0.1
Fignl1	20.0621	2.84743	0.467288	0.141931	0.151653	0.520958	1.44559	0.262313
Ccdc39	20.0484	2.23241	0.612671	0.111351	0.1	0.103329	4.01067	3.9147
Tmem64	20.0283	18.3166	6.44964	0.914537	11.1497	14.982	7.93187	4.60098
Nes	20.0255	2.00256	0.193001	0.1	2.30453	43.5782	11.2901	1.09138
Tmem176a	20.0069	98.5844	34.3201	4.92753	146.59	21.1801	26.6709	6.68583
Ltbp4	19.9806	10.914	2.76736	0.546228	1.03478	74.6076	1.94076	4.49399
Traf4	19.954	110.824	63.1617	5.55395	2.18732	7.08939	22.9677	13.1082
Slc13a5	19.9324	16.7276	3.03941	0.839213	0.594928	0.111027	63.3501	2.15039
Itpkb	19.9117	12.8416	5.52856	0.644926	22.8147	39.5917	9.7916	1.11519
Pvrl2	19.8874	25.1273	6.35426	1.26348	38.5429	41.5872	8.78073	13.1146
Frrs1	19.8844	2.77227	0.499463	0.13942	6.21354	3.15232	1.21319	0.196193
3632451O06Rik	19.8483	60.9783	23.7254	3.07222	0.131674	0.282066	0.37042	3.60862
Kcnt2	19.8417	1.98417	0.708376	0.1	0.1	0.1	0.14238	2.88045
Khdrbs2	19.8295	10.6561	5.52642	0.537384	0.1	0.1	0.321989	11.1176
Usp27x	19.8281	2.73457	0.605319	0.137914	0.166923	0.522822	2.43972	4.68873
Scml2	19.8247	1.98247	0.350177	0.1	0.1	0.217879	1.51772	0.96024
Adamts6	19.82	3.45664	1.52652	0.174402	0.2449	0.301167	9.04697	1.02889
C77370	19.8166	2.56568	0.818907	0.129471	0.1	1.02853	0.197746	4.20417
Tril	19.8066	45.7058	16.9839	2.3076	0.905707	1.92348	145.485	7.28691
Lrp11	19.7533	26.5983	4.95882	1.34653	0.715306	0.945264	4.54677	43.7677
Prss50	19.7274	1.97274	0.424895	0.1	0.1	0.1	0.977888	0.109126
Cfh	19.7181	11.5019	0.624027	0.583319	29.9074	7.63114	0.130935	0.337639
Hook2	19.7027	3.11339	1.11864	0.158019	1.67796	0.444514	2.82776	7.59021
Cdk6	19.6992	2.3491	0.348866	0.119249	5.40816	1.01695	0.623142	0.370013
Eps8	19.6987	22.8497	15.5387	1.15996	3.63092	1.45813	27.4985	4.03446
Myo16	19.6936	5.12471	1.63123	0.260221	0.129429	0.1	2.14977	4.17536
Qpct	19.6748	57.4056	12.9423	2.91772	12.3545	1.39128	0.239719	24.5247
Cenpi	19.6697	2.95851	0.85604	0.15041	0.183563	1.41248	1.89217	0.385214
Nkain3	19.6687	1.96687	0.308557	0.1	0.1	0.1	0.100429	1.19502
Cacna2d2	19.642	2.7099	0.56518	0.137964	0.110861	0.112472	2.16596	89.9107
Grik4	19.6267	19.3308	7.13703	0.984921	0.30049	0.1	0.303275	5.93437
Mgat4a	19.6124	5.59777	1.81199	0.28542	18.5826	19.5536	0.35362	3.17293
Pde3b	19.6118	12.8847	4.14026	0.656988	33.6474	0.64084	1.36131	3.00336
Atad5	19.5827	1.95827	0.606377	0.1	0.116557	0.804102	2.63606	1.57866
Nedd9	19.5744	4.89044	1.04414	0.249838	0.903875	24.04	28.9873	4.3851
Ppp2r2b	19.553	40.9364	11.139	2.09362	1.01846	0.733408	46.3281	50.4608
Rem2	19.5209	3.06257	0.500787	0.156887	0.805358	0.518527	0.386493	22.2119
Ankrd57	19.4019	10.1617	3.80066	0.523749	12.1551	1.98653	6.7362	5.64906
Podxl2	19.353	82.062	29.8035	4.24028	10.8318	9.7958	9.68067	122.984
Il10ra	19.3393	7.08056	0.159018	0.366123	177.456	0.138832	0.130997	0.1
Gpc3	19.3189	1.93189	0.399606	0.1	0.105079	2.47117	0.292675	1.20268
Lgr5	19.3086	1.93086	0.411793	0.1	0.1	0.1	0.1	0.51432
1300014I06Rik	19.3081	33.6476	26.0209	1.74267	9.09588	15.375	2.96868	2.48261
Fancd2	19.2896	1.92896	0.251757	0.1	0.249844	0.432731	1.00202	0.19974
Rad54l	19.2404	2.10133	0.299672	0.109215	0.155108	0.4794	1.07801	0.227604
Zfp711	19.2305	3.92345	1.45224	0.204022	0.1	1.5097	1.74093	9.14368
Rai2	19.219	1.9219	0.362058	0.1	0.1	0.136263	0.120047	4.69986
Slc16a14	19.2173	1.92173	0.512798	0.1	0.1	0.1	0.162137	2.01611
Il17rd	19.1835	1.91835	0.41993	0.1	0.1	3.54479	11.3959	0.740703
9930013L23Rik	19.1551	2.64553	0.1	0.138111	0.101324	0.230699	0.1	1.40763
G0s2	19.1511	57.151	13.456	2.98422	20.8938	2.65078	30.2226	2.07308
B3galtl	19.1137	15.3013	7.16616	0.800542	4.67953	2.76641	20.017	5.99437
Nfatc1	19.1033	6.44149	1.98172	0.337193	23.5221	2.94967	5.52042	0.498627
Zfpm2	19.064	6.1802	1.93126	0.324182	0.1	0.1	6.00727	1.1138
Bcl6b	19.0336	1.90336	0.273015	0.1	1.20125	55.6124	0.704044	0.690689
Ptpn5	19.0318	27.6137	3.94625	1.45092	1.92915	0.28444	9.34583	17.77
Cmtm3	18.9929	32.4903	7.16884	1.71065	56.3242	34.0925	35.0281	6.59841
Sfxn1	18.983	20.2915	6.56805	1.06893	5.41156	7.01091	44.1386	16.0494
Bgn	18.9677	23.1081	19.8112	1.21829	0.748815	67.6671	12.1637	2.39541
Rnf150	18.9477	2.00375	0.556625	0.105751	0.405253	0.10794	0.114626	1.73301
Rfx4	18.9091	7.48528	1.28532	0.395856	0.158709	0.1	29.79	1.60801
Cenpf	18.9059	1.89059	0.183798	0.1	0.162075	0.610846	1.39475	2.26722
Ophn1	18.8648	9.29788	6.3808	0.492869	21.0778	11.091	11.6821	7.62617
Midn	18.8631	42.3275	17.3148	2.24393	34.3903	26.3333	30.0875	42.2085
Zic2	18.8569	2.75282	0.161305	0.145985	0.1	15.4093	15.5749	53.8887
Myb	18.8238	1.88238	0.49146	0.1	0.116071	0.108995	1.3861	0.376333
4930422G04Rik	18.7849	1.8785	0.416821	0.1	0.1	0.46914	1.8871	0.968023
Vegfc	18.7788	1.87788	0.30592	0.1	0.1	9.98114	2.24017	0.635989
Col4a1	18.7452	30.5452	1.48724	1.6295	2.42329	413.702	13.2576	6.11035
Gpr124	18.7297	2.99095	0.511941	0.159691	0.60812	36.5369	0.648985	0.9117
Gpr158	18.7109	5.84313	0.922233	0.312285	0.108952	0.1	0.797863	7.35013
Acsl5	18.7051	14.5675	4.42812	0.778797	19.3132	20.8046	1.6028	3.07074
Vwc2	18.6889	3.77481	1.13543	0.201981	0.1	0.1	0.1	7.70173
Snx25	18.6803	21.1633	9.43	1.13292	2.92265	8.12658	7.33197	6.80937
Ccnd2	18.6802	8.99483	1.00874	0.481517	0.979905	5.34581	64.8309	13.992
Gpr149	18.6725	1.86725	0.279232	0.1	0.1	0.1	0.1	7.93325
Ramp2	18.5526	31.29	10.8777	1.68656	3.81179	374.187	15.0253	6.00638
Klf2	18.5296	35.3007	3.04277	1.9051	441.737	291.209	196.709	32.4691
E130203B14Rik	18.5147	2.87597	0.193433	0.155334	0.367979	5.5224	2.82792	0.211447
Rad51ap1	18.4916	2.36112	0.312967	0.127686	0.22884	9.17002	1.15877	0.594861
Bid	18.4771	4.28136	1.90511	0.231711	23.5969	1.50379	0.461321	4.00249
Kntc1	18.4706	1.84706	0.223117	0.1	0.1	0.769685	0.887445	0.202658
Neto2	18.4607	22.4552	6.2998	1.21638	0.145057	0.586508	6.24496	12.9286
Tnfsf12	18.3835	9.9206	2.20235	0.539647	11.9013	3.76819	2.88362	2.2974
Disc1	18.3206	1.83206	0.400274	0.1	3.02913	3.0935	3.56885	0.561883
Eml5	18.3199	4.38008	1.65154	0.239089	0.117293	0.232319	3.83363	10.8519
Med12l	18.2847	5.7847	2.44158	0.316368	4.33904	0.1	14.9458	3.56132
Sostdc1	18.2415	1.82415	0.43671	0.1	0.1	0.1	0.111746	1.45811
Mgmt	18.2412	1.82412	0.341839	0.1	4.89749	3.87985	0.567738	0.335894
Xrn1	18.2313	3.53759	2.07583	0.19404	0.713624	3.41804	5.90621	3.86698
Rnf182	18.2213	5.39545	1.12645	0.296106	0.1	0.11556	8.94846	4.68044
Sfrp4	18.2147	1.82147	0.309694	0.1	0.1	0.124104	3.90345	5.94428
Pole2	18.2072	1.82072	0.578045	0.1	0.364237	2.41362	1.61219	0.394634
Slc24a4	18.2003	2.1926	0.534642	0.120471	0.110577	0.1	0.156392	0.178003
BC055324	18.1786	1.81786	0.351688	0.1	0.354221	1.0935	0.952605	0.701628
Ccl4	18.1585	56.3955	0.862491	3.10575	2771.59	0.424087	1.49844	1.42676
Plxna3	18.1573	18.3812	14.3676	1.01233	1.10967	0.163727	13.1079	21.3031
Loxl2	18.1448	1.81448	0.1	0.1	0.117187	4.54297	0.251871	0.186268
Trim25	18.1439	5.02849	1.86148	0.277144	4.92659	26.0465	1.90937	0.672365
Tnfrsf19	18.1072	48.2049	8.75509	2.66219	1.56575	64.5589	201.304	17.2169
Mlxipl	18.097	2.10857	0.1	0.116515	33.9535	0.1	1.38203	0.130399
Arid4a	18.083	5.33161	1.91238	0.294841	1.2747	4.63083	10.1816	5.4043
Vav2	18.0803	11.7994	3.87419	0.652612	25.4067	2.78313	4.67408	8.95146
Abca9	18.0696	6.26013	0.252972	0.346446	26.8114	0.547009	0.257474	0.247302
Tes	18.0552	1.80552	0.686269	0.1	6.44853	58.6371	0.404145	1.20938
Hebp2	18.0537	2.10801	0.936133	0.116763	0.144992	0.428131	0.171608	1.85546
Kif18a	17.999	1.7999	0.240251	0.1	0.1	2.06604	4.17827	0.720643
Slc22a15	17.9934	2.70092	0.877093	0.150106	0.1	0.778713	0.476169	8.2722
Foxred2	17.9857	4.67971	1.3902	0.260191	0.583605	0.175682	4.44415	3.51948
Gpc4	17.9053	2.9493	0.218604	0.164717	0.107272	1.44982	21.4913	2.34948
Rbbp8	17.8368	3.96024	1.63308	0.222026	1.20898	6.49471	3.73322	1.8651
Csmd3	17.8315	9.80828	3.46134	0.550054	0.377855	0.1	0.126456	1.9551
Fzd1	17.809	10.2479	3.1689	0.575436	0.131904	6.27228	12.8364	3.23117
Nlgn1	17.7616	23.7787	9.35414	1.33877	0.1	0.1	13.8626	3.06882
Esco2	17.7364	1.77364	0.173988	0.1	0.1	0.511574	2.07446	0.22687
Apol11b	17.7331	1.77331	0.1	0.1	0.1	0.110348	0.1	0.124749
Sfrs18	17.709	37.5173	14.2976	2.11855	2.90475	6.41484	120.818	31.5289
Elk3	17.6808	4.2209	0.846333	0.238728	16.6455	34.578	3.9173	0.746493
Tshz3	17.6603	3.875	1.12327	0.219419	0.1	1.68718	0.716539	1.32438
Sdc1	17.6192	5.13117	1.92049	0.291226	0.192769	3.30089	1.02664	5.1838
Sh3bp4	17.5987	90.3383	73.7814	5.13324	0.835691	50.8128	2.44808	7.22365
Nr4a1	17.5933	77.2702	22.2602	4.39203	389.939	181.659	870.652	165.588
Bai3	17.5856	11.2196	4.51879	0.637997	0.15722	0.152389	29.3539	6.62872
Usp51	17.5535	1.75535	0.303188	0.1	0.1	0.1	1.65907	0.647619
Col13a1	17.5265	1.75265	0.1	0.1	0.1	0.210432	0.1	0.141628
Grin2d	17.474	3.85183	1.14298	0.220432	0.295071	0.23291	0.217842	14.5051
Tshz2	17.4331	3.92953	0.658039	0.225407	0.180507	12.4254	0.210319	5.57468
Athl1	17.4286	5.11539	1.17293	0.293505	1.40857	3.54974	6.33149	3.31793
Ttc39b	17.4284	2.94652	0.767448	0.169064	2.44714	8.90324	3.44958	11.6684
Cenpm	17.4136	5.71488	0.537378	0.328186	0.347717	3.00843	1.58897	1.11778
Plk2	17.4127	22.9051	6.68001	1.31542	8.75288	430.308	42.581	27.2242
Igsf21	17.3922	62.1846	22.9152	3.57542	2.35518	0.259344	9.85054	38.8013
Eif2c4	17.3846	4.15208	1.5476	0.238837	0.907624	0.999873	3.56462	4.27216
Mamld1	17.3769	6.47931	1.72277	0.37287	0.438696	5.1598	1.86091	6.84507
Rbmx	17.3735	50.1651	24.227	2.88745	3.50374	21.4068	41.4163	35.2647
Chrm2	17.3668	1.73668	0.382362	0.1	0.1	0.1	0.22376	1.6956
Zkscan2	17.3532	4.39455	2.06135	0.25324	0.1	0.1	4.31766	4.59451
Chml	17.33	2.22889	1.3702	0.128615	0.346742	2.55511	3.22824	5.47996
Stambpl1	17.3293	8.91244	4.17555	0.514298	16.7825	0.497222	7.61209	3.68953
Icosl	17.2901	3.68109	1.112	0.212901	82.184	1.75337	0.747188	0.291489
Icam1	17.2742	6.70103	0.155897	0.387922	528.195	166.507	6.0287	3.04833
Cyp7b1	17.2729	7.38168	1.45	0.427356	0.11079	0.322548	14.7005	2.49235
Scn2a1	17.2616	7.6338	1.60497	0.442243	0.150275	0.202225	0.890351	11.231
Ninl	17.2594	1.72594	0.775511	0.1	0.894548	0.1	2.71769	1.0881
Plxnb2	17.2352	32.7433	7.5434	1.89979	180.003	4.32172	22.7095	17.4127
Col4a6	17.2237	1.72237	0.1	0.1	0.1	0.1	1.51243	0.194763
Cdt1	17.219	6.15117	1.44366	0.357232	19.3835	2.23434	2.38841	1.75424
Sfmbt2	17.2188	1.72188	0.349753	0.1	0.316986	0.462151	2.22512	0.866687
Gpm6a	17.2095	409.389	91.5122	23.7886	4.9315	5.24981	368.818	381.718
Gucy1a2	17.2081	1.72081	0.491886	0.1	0.1	0.395217	0.79704	5.94203
Slc6a19	17.1907	1.97952	0.855516	0.115151	0.1	0.1	0.1	0.1
Ddx43	17.1633	1.71633	0.545147	0.1	0.241167	0.107101	0.1	0.1
Kit	17.1603	6.43296	0.927918	0.374875	0.108472	10.3101	0.416188	28.3441
Mertk	17.1553	9.56988	1.0606	0.55784	24.1949	3.93551	33.7846	0.727119
Tro	17.1528	14.2126	5.38464	0.828589	0.439412	0.144355	5.19558	26.6501
Zbtb20	17.1468	3.79726	1.7264	0.221455	0.326328	0.90195	8.47308	4.21984
C3ar1	17.0996	5.57363	0.100085	0.325951	108.093	0.1	0.1	0.211344
Dzip3	17.0921	11.0338	5.50525	0.645552	0.326543	1.87618	12.7591	14.8708
Plxna2	17.0745	3.6837	0.677218	0.215743	0.131196	9.33237	4.5452	6.63436
Nmnat2	17.0723	28.999	8.45587	1.69859	0.709778	0.175007	1.88267	13.5251
Gm4980	17.0674	4.25247	0.522061	0.249157	32.2438	0.279056	0.151556	4.3252
Serpine1	17.049	1.7049	0.1	0.1	45.6005	21.439	0.162684	1.26864
Spred2	17.0183	11.919	2.27529	0.700367	5.11877	18.1173	10.7979	16.3072
Atp13a4	17.0052	5.9423	0.81835	0.349441	0.235288	0.118009	76.3019	1.46609
Adcy7	16.9951	1.69951	0.207597	0.1	22.0463	0.144051	0.176061	1.215
2810055F11Rik	16.9341	1.8666	0.601395	0.110227	0.489831	5.63858	3.21018	1.35633
BC096441	16.9312	3.4725	2.14962	0.205095	0.98479	1.68093	0.569561	0.390594
Raph1	16.914	3.88179	2.24023	0.229501	0.727093	8.02337	2.37943	6.19164
Arl5c	16.9124	1.8663	0.353946	0.110351	36.3544	5.58903	1.3912	0.414181
Lrrn2	16.9085	29.2382	8.61062	1.7292	0.64545	0.10566	11.1604	24.3707
Ccr1	16.8874	3.2054	0.1	0.18981	60.2626	0.1	0.1	0.102971
Rhcg	16.8811	1.68811	0.363182	0.1	0.1	0.1	3.47368	0.362029
Fam110a	16.8797	9.5665	1.90539	0.566747	146.431	7.37814	2.40557	3.59561
Cacna2d3	16.8738	8.01719	1.44902	0.475128	0.24302	0.164016	0.369576	34.9512
9030425E11Rik	16.8728	1.68728	0.1	0.1	0.4464	0.404574	0.102797	6.88043
Ivns1abp	16.8212	61.2756	32.5517	3.64276	77.4221	57.7944	39.4581	54.977
Sgcz	16.8094	1.68094	0.255149	0.1	0.1	0.1	0.1	0.589351
Alpl	16.7863	5.86244	0.679988	0.349239	0.211768	2.59921	27.602	1.46698
Lrrn3	16.7842	22.7012	10.7337	1.35253	0.132482	0.854136	3.58615	5.3768
Nudt17	16.7459	3.78593	1.28202	0.226081	0.242708	0.775244	0.426728	0.905569
Ccdc37	16.7293	1.67293	0.276767	0.1	0.143797	0.1	14.6326	0.479684
Slc44a5	16.7264	7.17031	5.96424	0.428683	0.151056	9.69658	1.00975	4.82638
Ets2	16.6719	9.04037	3.50248	0.542251	27.251	62.2174	8.57548	19.815
Accn1	16.6568	16.1578	2.80505	0.970043	1.16765	0.128507	0.982582	9.20044
C230004F18Rik	16.6506	2.1446	0.58626	0.1288	0.103498	0.1	0.451262	3.97062
Sdc2	16.6458	30.1109	8.53059	1.80892	0.334458	7.0597	28.2453	8.97798
Lpp	16.6419	1.66419	0.285129	0.1	0.545599	3.45126	6.34293	1.59121
Rgs2	16.6245	18.0796	1.63232	1.08753	99.9427	16.1064	18.5553	15.5565
Iqcj-schip1	16.6192	1.66192	0.301905	0.1	0.352477	0.1	0.1	0.972383
Ptafr	16.6063	2.50389	0.126621	0.150779	96.3321	0.1	0.1	0.187196
Wdr17	16.5937	2.69244	0.694192	0.162256	0.110505	0.1	1.57408	3.09787
Ikzf2	16.5753	1.9322	0.802849	0.116571	0.134912	0.155273	1.40417	0.413435
Eda2r	16.5691	1.65691	0.752314	0.1	0.1	0.186889	0.252502	0.639649
Mybl2	16.5656	1.65656	0.282107	0.1	0.313435	0.968697	0.897189	0.378934
St3gal6	16.5408	17.9238	3.36575	1.08361	53.0752	119.913	3.04561	0.690817
Fam19a1	16.5326	4.16586	0.641047	0.251979	0.147113	0.120717	0.107128	2.57608
Anpep	16.5276	1.65276	0.1	0.1	0.429404	3.13978	0.138718	0.143564
Fam13a	16.5252	2.185	0.397409	0.132223	0.279865	13.3821	2.62704	0.87736
Col16a1	16.5159	9.29857	9.02825	0.563006	0.121666	0.220695	15.525	1.42862
Adamts3	16.5149	1.77752	0.584468	0.107631	0.1	0.1	4.5861	1.63948
Ccne2	16.5013	1.65013	0.310033	0.1	0.1	2.19941	0.582534	0.756879
Fanci	16.4962	1.64962	0.264289	0.1	0.18248	0.629471	1.1344	0.692005
Setbp1	16.4916	4.29126	1.96306	0.260208	0.1	0.733121	6.85286	4.98037
Nsg1	16.4825	83.6455	20.229	5.07479	2.94837	7.99365	5.75324	212.757
Myo19	16.4757	3.09018	1.50606	0.18756	0.764082	1.8795	5.89243	2.52313
Ier3	16.4755	10.8857	1.85429	0.660719	517.813	161.91	14.9425	8.70538
Ace	16.4658	3.32198	1.08435	0.20175	0.912243	3.26892	0.584785	2.42615
Ddx58	16.451	2.10865	0.34602	0.128177	1.60005	8.62936	1.30849	0.306114
Efemp2	16.4453	13.2936	5.71081	0.808354	7.62421	5.27939	18.4774	3.4949
Cdc42ep5	16.4418	1.64418	0.291743	0.1	0.372416	4.69257	0.663695	0.489277
Tead1	16.4357	2.0172	0.484333	0.122733	0.1	3.67661	14.6053	8.3866
Ston1	16.4303	1.81281	0.298119	0.110334	0.43114	0.450163	2.5662	1.99409
Ltbp1	16.4239	2.56905	0.254351	0.156421	0.132495	0.758239	10.5195	0.415841
Zfp961	16.4167	3.52721	1.56388	0.214855	0.260871	4.66069	1.59679	1.11609
Cebpa	16.4167	15.0504	1.62269	0.916773	355.147	0.950628	2.5068	19.9774
Zfp219	16.4074	38.0553	11.4119	2.3194	17.1775	3.29032	35.7783	12.4243
Rgs1	16.4003	23.157	0.41262	1.41199	194.579	0.120351	0.142078	0.105081
Nsun7	16.3992	1.63992	0.411938	0.1	0.1	0.1	1.36939	1.16435
Nfkbiz	16.3961	16.0523	2.18835	0.979029	112.484	32.8252	49.8205	4.3319
Ddx11	16.3916	1.81192	0.261984	0.11054	1.03374	1.19134	2.30671	0.456634
Tub	16.3788	34.2781	24.1417	2.09284	0.719783	0.184447	0.994447	25.4496
Gm3696	16.3772	2.30955	0.568927	0.141022	2.42596	0.991006	0.182084	3.67613
Sox9	16.3729	5.4508	0.96338	0.332917	0.278201	3.00612	93.2425	8.27773
9430021M05Rik	16.3675	2.04851	0.800829	0.125157	0.1	0.1	0.122018	1.06541
Dbf4	16.3337	3.6655	1.28624	0.224413	1.28197	6.2668	2.92937	1.35812
Gria1	16.3255	10.3625	1.99241	0.634747	0.580952	0.205927	0.974177	52.5454
Ncan	16.3232	46.7862	7.26249	2.86624	1.54248	0.831034	280.146	33.3105
Wdr67	16.3194	4.0003	1.14297	0.245125	2.76479	0.734654	6.558	1.3511
Ikzf4	16.3016	1.8759	0.473826	0.115074	0.1	0.1	1.54112	2.89985
C1qtnf1	16.2953	1.62953	0.1	0.1	0.123739	2.81999	0.211844	7.65599
Sgol2	16.2816	1.62816	0.205131	0.1	0.1	0.594126	1.44007	0.285816
Hrh1	16.2732	5.01006	1.5466	0.307872	0.1	0.1	6.50933	0.620016
Epha2	16.2571	2.33389	0.1	0.143561	30.5067	49.1381	1.46774	0.635678
Kcnn3	16.2102	1.7128	0.343576	0.105662	0.1	0.1	21.2042	1.57338
Ska1	16.2043	1.62043	0.170662	0.1	0.147953	1.17333	1.05092	0.214467
Tac1	16.2005	11.819	2.14267	0.729545	0.133223	0.273449	1.93122	7.79671
Gas2l3	16.1764	1.68344	0.674406	0.104068	3.66013	5.37507	0.906654	0.646619
Gm17066	16.1674	13.3384	5.86501	0.825019	2.95815	4.12274	23.8986	11.2471
Sh2b2	16.166	3.5162	0.563416	0.217505	36.4462	1.24731	3.84308	5.5307
Skp2	16.1379	3.22605	1.12406	0.199906	0.642208	0.906142	4.29387	1.76144
Thrb	16.1331	2.63199	0.494904	0.163143	0.1	0.1	2.49595	1.25801
Fndc3b	16.1205	3.70531	1.15394	0.229851	2.32467	9.14116	10.7486	24.5106
Prkar2b	16.1165	18.4896	11.911	1.14725	0.358886	2.73332	3.18148	32.4483
Bglap	16.1023	2.05145	0.1	0.127401	0.1	0.1	0.1231	0.125324
Gdpd2	16.0996	3.61756	0.706527	0.224699	0.234609	0.1	71.551	4.74106
Pcsk5	16.0491	1.60491	0.416735	0.1	0.1	0.26403	0.510584	2.7994
Cdca7	16.0447	1.60447	0.141201	0.1	2.44455	3.57813	2.31841	5.36173
Podn	16.0387	1.83606	0.562955	0.114477	0.1	0.1	0.560864	0.437355
Ccnd3	16.0281	45.3433	10.2159	2.82898	33.1457	55.9855	24.2525	9.07794
Pros1	16.0269	12.4256	1.54992	0.775296	36.144	37.0959	4.88395	1.00713
Tet2	16.0135	4.38125	2.45718	0.273597	1.63108	4.19701	12.1322	4.88175
Lyn	16.0091	14.4872	1.40943	0.904935	132.919	40.9374	5.08872	0.764074
Adra1a	16.0013	2.07495	0.429543	0.129673	0.1	0.1	2.30491	1.46095
Mphosph9	15.9665	4.56136	2.09659	0.285683	0.521759	2.14611	3.5185	2.57439
Mobkl1a	15.9461	5.49105	3.05192	0.344352	1.00114	4.20944	6.92278	7.56224
Fbxo5	15.9297	2.82519	0.711769	0.177354	0.222488	1.68202	2.74821	1.50301
Metrnl	15.916	5.79378	0.865784	0.364023	20.4596	0.980411	9.27828	0.728262
Hlf	15.9115	13.1695	2.65517	0.827672	1.4286	0.640726	12.9494	3.40335
Cryl1	15.8968	25.0213	8.91608	1.57398	88.1	2.98134	1.77158	6.79263
Cbx2	15.89	1.589	0.45979	0.1	0.221528	0.88867	1.51369	1.39457
Phlpp2	15.8809	6.49017	3.62377	0.408679	2.00237	1.29259	5.27859	6.50869
Fam198a	15.8748	2.33188	0.317883	0.146892	0.1	0.1	4.45218	0.282842
Fam46c	15.8722	6.77392	0.974657	0.426778	94.7257	1.63765	2.83899	0.864026
Tbc1d4	15.8695	2.43584	0.585746	0.153492	2.34671	4.29221	2.46772	5.73949
AI118078	15.8649	5.45692	1.72391	0.343963	0.411949	0.1	0.224167	2.15928
Ncapd2	15.7903	11.3575	1.84103	0.719268	1.7823	3.39907	7.2875	3.74537
Plekha6	15.7846	7.23805	6.47898	0.45855	0.243592	0.11173	0.848005	9.70099
Ptpn4	15.7437	7.4475	3.7886	0.473046	0.336211	3.55788	10.2525	6.03146
Nme4	15.7365	6.53968	3.43562	0.415573	5.15019	2.40577	0.973562	1.49047
Gpt2	15.723	137.698	48.6935	8.75773	3.79572	0.736126	22.6931	8.86555
Tgfbr2	15.7004	4.48761	0.160136	0.285827	60.0126	57.8355	1.21262	1.25291
St7	15.6759	16.0051	7.68957	1.021	4.2124	7.37491	9.09399	17.3797
Ptprc	15.6756	2.62003	0.110711	0.16714	7.6321	0.240447	0.1	0.134468
Dcbld1	15.6568	7.52078	2.85685	0.480352	0.154761	23.446	6.07488	3.3986
Mum1l1	15.6539	1.56539	0.348838	0.1	0.1	1.03295	1.12564	1.47512
Nebl	15.6274	7.6831	3.50756	0.491644	0.1	15.1821	11.8471	1.65383
Antxr2	15.6258	1.56258	0.736985	0.1	0.879416	4.51845	1.6443	0.288141
Slc38a1	15.6025	9.36243	6.5313	0.600059	10.7213	1.38844	1.78048	23.0793
Havcr2	15.597	2.4877	0.140738	0.159498	22.7349	0.1	0.1	0.1
Lama4	15.5954	3.67509	1.50069	0.235652	0.18371	112.427	6.64513	0.707642
Cdc25b	15.5902	4.41315	0.708774	0.283072	1.20851	2.56855	7.39986	3.87427
Zkscan17	15.5781	10.7442	4.12404	0.689701	11.302	11.8051	7.43305	4.26553
Kif20b	15.5726	1.55726	0.184598	0.1	0.1	0.760228	1.38401	0.243683
Rgl3	15.5581	5.00285	2.13026	0.321558	8.32169	0.641981	5.8557	0.291488
Slc15a2	15.5099	18.5714	2.08253	1.19739	2.30964	2.86983	160.641	5.41969
Haus4	15.5081	3.15181	0.611868	0.203236	2.12005	4.93899	1.87645	2.72936
Stil	15.4706	1.54706	0.19012	0.1	0.117806	1.20648	2.11896	0.605082
Rbms1	15.4642	2.28704	0.526092	0.147893	1.60442	31.8592	1.13995	26.5638
Plscr1	15.4517	1.54517	0.36904	0.1	0.840248	0.754553	6.43788	0.422935
Zfp783	15.4425	6.38775	3.72763	0.413647	0.274801	0.147934	4.54608	2.48195
Celf2	15.4415	20.3446	4.21908	1.31752	9.22443	1.65393	34.3998	26.582
Fam149a	15.4398	7.45128	2.13126	0.482602	0.75584	1.43271	3.10919	2.25943
Cacna1c	15.4282	6.49653	2.31717	0.421082	0.1	0.270818	0.414992	8.19872
Ece2	15.3956	17.8158	6.00886	1.1572	6.97899	10.0164	5.75578	15.1818
S1pr3	15.3838	1.53838	0.113729	0.1	0.122179	6.98107	4.52252	0.881498
Cdh6	15.3791	7.15131	3.50682	0.465002	0.1	0.495638	2.52357	3.82803
Thbs2	15.371	1.56854	0.63966	0.102046	0.254297	1.62275	1.1138	3.4148
Dyrk2	15.3431	9.54263	3.48083	0.621949	45.427	12.1864	19.5993	18.2482
Srgap1	15.3421	9.66857	3.69816	0.630197	0.1	8.34208	4.55334	4.80795
Srpx	15.3258	1.53258	0.23612	0.1	0.1	0.1	1.87641	0.183212
Nrg3	15.3196	2.07659	0.366295	0.135551	0.126916	0.1	0.165418	9.85735
Opcml	15.3179	29.3218	20.3606	1.91422	0.202125	0.185591	1.11524	46.0087
Dcc	15.2996	5.82581	1.60058	0.38078	0.1	0.1	3.60229	8.41047
Zfp940	15.2952	2.42258	0.842251	0.158388	0.492455	0.71405	1.42077	2.07659
Olfm3	15.2886	2.36192	0.368669	0.15449	0.1	0.102066	0.394199	4.15031
Nhsl1	15.2697	9.9524	3.20003	0.651774	0.259569	9.82333	49.2981	5.53226
Sel1l3	15.269	7.17523	0.924346	0.469922	0.415647	0.1	6.97592	6.66249
Nell2	15.2452	57.8292	11.2062	3.79328	1.7465	0.621044	1.37991	32.1386
Bex4	15.2329	17.2992	8.05805	1.13565	0.301899	0.305322	4.64957	29.6041
Vim	15.1634	22.5417	2.74262	1.48659	15.1848	583.873	63.0815	11.2729
Zdhhc15	15.1525	5.14412	1.75472	0.339491	0.1	2.16359	1.03928	1.25758
Tmem86a	15.15	32.494	15.2105	2.14482	153.982	39.2156	5.95466	4.12621
Cd86	15.126	3.75693	0.109829	0.248375	53.0453	0.1	0.1	0.128689
Bbs12	15.1155	1.6925	0.419455	0.111971	0.31133	0.525946	1.3231	0.70537
Cdc7	15.058	9.71651	2.93236	0.645273	0.277965	1.48587	4.23402	4.06593
Kifc5b	15.0393	3.76696	0.825645	0.250475	0.4194	1.02679	2.65913	1.59912
Tagln2	15.0058	48.0417	10.7468	3.20154	112.613	208.789	7.43278	9.59419
Fam102b	14.997	18.564	7.77415	1.23784	21.6681	9.59504	7.10053	19.2339
Pgcp	14.9957	58.3164	23.5617	3.88888	6.67262	16.7543	32.8231	2.17197
Osbpl6	14.9859	3.99611	1.37728	0.266659	0.129607	0.666878	3.73858	2.87247
Ipw	14.9848	2.16245	0.868499	0.14431	0.112092	0.1	5.64977	25.7173
Mpp3	14.9814	5.99635	1.37574	0.400253	0.787992	0.50981	3.97731	7.73505
Hnrnpa1	14.9761	8.50976	5.1196	0.568222	2.08433	7.76862	4.94119	18.9339
Cdca8	14.9685	10.6451	1.25773	0.711163	1.49089	3.69011	3.79615	2.04732
Fbxo17	14.9666	2.8049	0.957547	0.187412	0.447502	0.205854	1.10292	0.484258
Dscc1	14.9583	1.49583	0.141849	0.1	0.11064	0.736545	0.698555	0.269895
Itga3	14.9553	2.74033	1.36427	0.183235	0.175457	5.01364	0.643681	6.95968
Vav3	14.9486	1.9992	0.562509	0.133738	0.3212	1.70815	6.34406	0.984368
Thbs1	14.9284	1.49284	0.1	0.1	4.3626	0.548853	23.7131	1.64977
Tyms	14.928	1.4928	0.340151	0.1	1.04816	2.62451	0.63542	0.401013
Ccdc120	14.9279	3.13648	1.06305	0.21011	0.206712	0.450927	1.12012	7.26705
Reep1	14.9193	34.0882	31.063	2.28484	0.461735	40.2264	2.75274	55.3847
Odz1	14.8563	1.48563	0.256734	0.1	0.1	0.1	0.1	2.13262
Klc3	14.8454	1.8105	0.503942	0.121957	0.289195	0.1	0.555948	0.497312
Gm13696	14.8436	20.9042	12.6804	1.4083	3.04984	0.282373	51.6521	13.9102
Nova1	14.8351	24.387	8.01045	1.64387	1.9974	0.1	19.7462	8.63018
Bdkrb2	14.8101	1.48101	0.339493	0.1	0.327453	1.12491	6.02536	1.45317
Hhipl1	14.807	2.67776	0.591592	0.180845	0.1	0.1	9.52615	2.58974
Pmel	14.8042	9.71164	7.28093	0.656008	0.265912	0.294297	0.667928	0.234622
Mbd4	14.7929	2.51945	0.862324	0.170315	0.295208	0.701141	2.76682	1.29484
Ttc28	14.7791	3.59452	1.15766	0.243217	7.80562	3.06799	3.84917	7.8704
Gm13695	14.7589	21.0998	12.8197	1.42963	3.08549	0.28745	52.1272	14.0655
Gm13697	14.7589	21.0998	12.8197	1.42963	3.08549	0.28745	52.1272	14.0655
H2-T22	14.7555	3.2268	0.768255	0.218685	6.0153	3.23897	1.36095	1.47282
Syt16	14.7488	19.902	4.56618	1.3494	0.419462	0.196757	0.412647	13.2478
Susd1	14.7402	2.30057	0.800897	0.156075	3.3237	0.10005	0.24686	1.2575
Frmpd1	14.7244	5.37457	1.32979	0.365012	0.174809	0.1	17.0967	1.0497
B4galt1	14.7226	3.13942	0.223473	0.213239	91.9034	20.7639	4.60416	1.6595
Ckap4	14.7107	10.4293	3.1751	0.708961	12.8191	18.8254	12.7461	11.5996
Casp8	14.6993	1.52463	0.101455	0.103721	12.4311	21.862	1.29717	0.197094
Slc16a2	14.6791	20.5596	4.38893	1.40061	0.591155	37.57	18.6893	8.01397
Rasa2	14.6729	6.9504	2.83115	0.473688	1.10336	3.30164	40.9359	5.70809
Ifitm2	14.6721	6.70486	0.937195	0.456981	25.2756	52.4693	9.5656	27.602
Mastl	14.6627	1.46627	0.260969	0.1	0.1	0.926449	1.10073	0.39756
Gm13691	14.6537	104.4	63.1762	7.1245	14.0907	1.53622	253.573	69.7598
Txlng	14.6461	3.3226	1.44459	0.226859	0.130194	2.32971	2.61167	2.89509
Dzip1	14.6375	16.5602	9.30368	1.13135	0.29506	0.167829	18.1896	11.9364
Chrna7	14.6375	2.16183	0.806906	0.147691	0.110988	0.1	0.455259	3.95638
Ppic	14.6365	3.62702	0.220662	0.247806	0.836892	223.984	13.5707	1.89981
Swap70	14.6172	7.85424	2.68542	0.537328	35.5345	52.583	15.9263	0.878611
Steap3	14.6093	5.99856	0.372036	0.410598	1.37506	21.2451	20.4964	1.27532
Il6ra	14.6072	3.31181	0.279536	0.226724	41.8572	1.07498	0.230825	0.231479
Fzd4	14.5684	2.33682	0.740848	0.160404	1.0362	34.9752	6.80434	0.895958
Lrrc33	14.567	4.0048	0.1	0.274923	132.364	18.4996	0.4443	0.314661
Lrrcc1	14.5607	5.73662	2.08995	0.393979	0.334972	5.95792	8.15854	2.98371
Clasp1	14.5411	10.344	3.92739	0.711366	1.77213	7.40118	14.9964	15.194
Zcchc12	14.5363	9.30081	5.61505	0.639833	0.146815	0.441364	1.42822	64.4969
Cdc6	14.5214	1.45214	0.165192	0.1	0.114975	1.11288	0.476414	0.16888
Rad54b	14.5049	1.45049	0.215876	0.1	0.118704	1.60341	1.85138	0.286644
Glt25d2	14.474	2.81306	1.13344	0.194354	0.180842	21.6924	22.9709	1.39626
Mcm10	14.4685	1.44685	0.176535	0.1	0.266794	0.699934	0.810203	0.152929
Cenpe	14.4637	1.44637	0.174844	0.1	0.1	0.875168	1.15117	0.220966
1700113I22Rik	14.458	1.4458	0.221163	0.1	0.342061	0.56326	1.70973	0.349996
Cpxm2	14.4395	1.44395	0.358403	0.1	0.1	0.1	1.68885	0.360795
Slc27a3	14.4372	4.08695	1.27219	0.283085	0.219453	0.788221	1.15389	9.41932
Rara	14.4297	2.99328	1.24437	0.207439	2.34137	7.17333	6.39516	5.04252
Naprt1	14.4229	4.9585	0.999964	0.343795	5.21404	1.7414	12.8302	1.10504
Golim4	14.4058	13.7108	4.57238	0.951755	0.950485	32.2137	13.7374	3.3041
Msi1	14.4047	12.8582	3.57991	0.89264	0.531765	0.1	24.8238	17.2888
Gins1	14.4045	4.07175	0.787923	0.282672	1.23437	1.5154	2.41715	1.6416
Jam2	14.4002	54.8003	41.6421	3.80554	6.55268	53.9715	56.7339	4.32859
Bex1	14.351	21.5828	8.16553	1.50391	1.10996	2.75792	4.33289	52.7594
Ntn3	14.3494	3.58211	1.30982	0.249636	0.56614	0.783114	2.71394	6.1323
Uggt2	14.3298	7.0031	3.19247	0.48871	0.284446	2.21155	6.75301	5.20521
Ptprm	14.3285	9.83983	4.73098	0.686733	4.23236	63.5074	9.31734	7.01546
Txnip	14.3146	23.6039	2.39168	1.64894	358.451	68.443	27.5419	5.00118
Slc4a7	14.2958	10.7816	6.2385	0.754184	4.56787	5.09926	10.3716	9.32151
Dse	14.2802	3.25348	0.750864	0.227831	2.95552	0.654681	0.669186	1.41247
Slc2a3	14.2714	17.3162	5.09848	1.21335	5.39405	0.983275	1.70805	32.9063
Zfp763	14.2577	1.86052	0.810178	0.130492	0.121805	0.418954	0.915373	1.54252
Mmp17	14.2568	21.8114	4.49179	1.5299	1.62762	4.73974	1.98128	6.30955
Disp2	14.2557	14.2616	3.5741	1.00041	0.329985	0.12505	1.06039	50.5394
Camk1g	14.2535	4.49512	0.701652	0.315369	0.686627	0.11493	2.00822	6.57146
Igdcc4	14.2429	6.78368	1.58512	0.476284	0.351511	0.1	41.5959	13.4074
Cwc22	14.2372	68.4943	39.9464	4.81094	9.84836	2.13128	161.784	43.8069
A230050P20Rik	14.2067	10.5298	4.68398	0.741185	4.38239	3.35793	3.71531	12.6226
Adamts7	14.2058	1.69752	0.506155	0.119495	0.1	0.846861	0.845002	1.52935
Htr5a	14.1877	1.41877	0.314561	0.1	0.1	0.1	0.350743	0.698216
Cacnb2	14.1865	1.49251	0.310424	0.105206	0.633799	0.102112	0.688751	2.73522
Adamts5	14.181	1.4181	0.294362	0.1	0.1	0.192715	2.76872	0.456487
Man2a1	14.1776	2.7205	0.801032	0.191887	1.78171	14.1628	2.14421	1.68029
Pnn	14.1678	26.3581	14.4031	1.86043	1.94067	11.5992	45.7577	24.2321
Scai	14.1586	6.64918	2.44555	0.469622	0.298648	4.1381	8.85751	11.2594
Klhl23	14.1457	10.9857	4.0763	0.776608	0.849602	5.36401	7.49179	10.8952
Sh3bp1	14.1405	5.41249	0.923756	0.382766	49.8748	0.255659	5.39953	1.72359
Caprin2	14.1399	2.75968	1.05811	0.195169	0.366004	0.682686	2.4195	2.11968
Cd97	14.1302	2.73576	0.183359	0.193611	7.9587	74.5051	4.33987	0.713584
Accs	14.1267	4.36654	1.37148	0.309098	9.93567	1.36353	2.18659	1.13152
Ankrd34b	14.1197	1.41197	0.394502	0.1	0.1	0.1	0.1	2.0252
Dennd1b	14.1076	2.78838	1.70343	0.197652	0.78857	1.3365	4.08087	1.60631
Lpcat1	14.1033	54.6628	28.922	3.87589	47.7996	11.3037	44.8	20.5766
Kif4	14.0994	2.00478	0.26447	0.142188	0.151502	1.45715	1.47893	0.294462
Kcnab1	14.0824	4.47243	0.785512	0.31759	0.135937	0.212697	0.235957	7.45267
Gm13698	14.0799	82.2502	48.8004	5.84167	11.4685	0.833444	201.99	53.3515
6430704M03Rik	14.0592	17.3152	5.82661	1.2316	0.275128	0.1	2.56679	9.4785
Airn	14.0588	2.24914	1.23983	0.15998	0.1	2.37336	3.35089	0.596931
Zwilch	14.0556	4.70902	1.3203	0.335029	0.244168	1.57556	3.85861	1.0616
Tceal5	14.0519	15.0321	4.63872	1.06976	0.727888	0.389199	1.94557	25.0548
Myo5a	14.0518	20.2768	11.6138	1.443	1.61644	0.181186	4.25566	17.0299
Mdga2	14.0385	7.17144	2.63666	0.510841	0.1	1.26519	4.41242	5.88117
Mpp6	14.034	11.8239	3.09977	0.842518	2.46086	7.48821	17.0163	9.7529
Itih2	14.0222	1.40222	0.1	0.1	0.1	0.1	0.1	0.1
Gpr165	14.022	7.10547	5.27598	0.506736	17.8827	0.1	0.1996	1.3161
Mfhas1	14.0131	4.75546	1.5037	0.339358	2.50462	10.3012	15.4097	6.0919
Jazf1	14.0047	10.9852	3.28418	0.784397	0.41828	1.51159	1.61168	17.3208
Antxr1	13.9883	12.515	2.65578	0.894678	0.1	2.65303	13.0332	2.40019
Hmgb2	13.9737	13.5693	4.58154	0.971064	4.30892	20.7827	22.6038	3.21058
Armcx4	13.9668	7.68497	4.01913	0.550233	0.1	4.34151	4.81801	14.5011
Galnt14	13.9574	2.8587	0.575249	0.204817	0.158764	0.1	0.407575	4.05908
Shc3	13.9365	11.8317	2.33803	0.848974	0.465247	2.79089	16.0045	3.31235
Dmrt3	13.9358	1.39358	0.171726	0.1	0.1	0.1	0.1	9.46452
Arhgef40	13.9266	17.364	4.2619	1.24682	29.0329	4.01791	26.971	9.62931
Mfsd2a	13.9243	215.647	149.526	15.4871	3.26212	441.827	33.8744	7.11072
Ttpa	13.9135	1.79205	0.170504	0.1288	0.133977	0.210622	11.2806	0.578625
Ctnnd2	13.9111	37.985	8.74793	2.73055	1.258	0.338434	41.1956	22.6224
Mcm4	13.9097	12.7272	3.51135	0.914991	1.28642	4.19722	10.1848	3.37908
Ypel4	13.8959	5.81012	0.931218	0.418118	0.215069	0.1	1.12637	11.725
Slc39a10	13.8801	18.2522	6.78493	1.31499	4.64872	221.437	14.0236	15.8064
Cntn1	13.8656	281.07	131.426	20.2711	0.368768	0.425677	1.53726	37.9919
2410127L17Rik	13.8583	6.95349	1.95846	0.501757	0.560307	2.18027	2.49277	1.64292
Igfbp2	13.8526	69.1555	4.6513	4.99224	5.66462	5.63557	353.505	27.8082
AF529169	13.8343	1.38343	0.343222	0.1	0.1	0.1	0.24886	0.925862
Zc3hav1l	13.8191	1.38191	0.825348	0.1	0.169458	0.854407	0.818299	1.01197
Mdm1	13.7955	4.54443	1.39453	0.329415	1.25449	2.40016	2.29582	2.48061
Rnf217	13.7952	4.15551	2.0751	0.301229	0.211758	2.8041	5.18697	7.47415
Acss1	13.7906	17.9515	5.4626	1.30172	15.583	0.158929	61.4238	3.24673
Angpt2	13.7805	1.37805	0.214166	0.1	0.254321	82.826	0.383115	0.180994
Sertad4	13.7789	2.14818	1.12154	0.155904	0.19053	0.289401	0.361519	8.8009
Dcx	13.7695	15.397	4.43256	1.1182	0.100886	0.137467	0.331852	55.1634
Enc1	13.7398	37.4433	8.70636	2.72518	13.0073	30.6722	3.09453	35.2596
Cacna1a	13.7269	6.43525	1.72704	0.468807	1.93239	1.93249	0.639618	29.8553
Gm11818	13.7262	5.74059	1.45415	0.418221	0.185553	8.49944	3.56618	7.59713
Efs	13.7216	38.004	31.5447	2.76965	0.123402	0.101203	11.1998	8.19839
Fgd1	13.6975	8.64256	2.98515	0.63096	0.326403	4.2333	8.1574	7.33943
Lix1l	13.6927	26.7964	8.58209	1.95698	3.30169	14.3619	13.9595	10.1121
Cmpk2	13.6867	6.04238	2.03021	0.441477	0.189918	1.31578	2.7658	3.57337
Tnfrsf1b	13.6542	1.62836	0.1	0.119257	89.7503	5.48778	0.1	0.126878
Slit1	13.6523	2.22065	1.579	0.162658	0.175607	0.1	1.90799	10.3338
Ier5	13.633	33.0653	5.76658	2.4254	518.456	34.3091	11.4463	16.0721
Lrrc7	13.6317	2.61938	0.623088	0.192155	0.177328	0.1	0.611294	3.65869
Nsg2	13.6261	88.8301	18.4535	6.51913	3.52684	3.36939	5.36266	333.706
D3Bwg0562e	13.6249	9.23903	1.64984	0.678101	0.679527	0.205749	0.486102	30.5106
Tnf	13.6245	4.29085	0.153677	0.314935	536.301	6.57737	0.389928	0.128044
Sntb2	13.6244	1.36244	0.166662	0.1	1.14964	8.48204	0.577443	0.726574
Mthfd2l	13.605	3.48859	1.78779	0.256419	0.54932	1.15276	2.90895	3.30744
Nsl1	13.6022	1.62413	0.253763	0.119402	1.1065	0.98817	0.940482	0.182664
Clstn3	13.599	33.3456	6.32848	2.45205	1.85219	0.428878	0.471633	64.0686
Parp9	13.5917	1.35917	0.237706	0.1	3.04032	6.91791	1.61636	0.206842
Adamts12	13.5801	1.35801	0.1	0.1	0.1	1.63857	1.45859	0.1
Pck2	13.5595	4.00975	0.610275	0.295715	10.9113	8.85486	2.59487	4.74264
Gpr84	13.5436	1.64481	0.1	0.121446	188.7	0.112905	0.159265	0.328624
Htra3	13.5265	13.216	9.95698	0.977044	10.0926	123.423	5.19872	1.00439
Pcdhga12	13.5078	12.0122	6.88553	0.889281	0.245868	2.48481	8.19226	2.72806
Src	13.4994	41.0843	11.1683	3.04343	23.2661	17.0431	24.9518	30.5167
Hjurp	13.4936	1.94173	0.808615	0.1439	0.566688	2.11253	1.27558	0.640917
Trpc3	13.4902	1.73034	0.329341	0.128267	0.113918	2.18192	1.22106	4.76782
Il21r	13.4789	2.57956	0.1	0.191377	49.8397	0.1	0.1	0.1
Tnpo1	13.4491	27.637	12.0739	2.05494	3.89822	14.5875	12.3984	15.8248
Fbln5	13.4463	1.38525	0.515642	0.103021	0.204231	10.9912	0.243283	0.187531
Nek1	13.4426	3.60426	1.69894	0.268122	0.267701	2.43488	5.94729	6.64664
Msx1	13.4372	1.34372	0.114384	0.1	0.115318	5.61111	0.619841	0.160602
Nipal2	13.4265	1.34265	0.46434	0.1	0.102075	0.953319	0.203518	2.01723
Nek6	13.4248	11.1735	1.51294	0.832302	52.2494	12.9077	13.0806	6.84182
Lphn2	13.4123	2.63049	0.271978	0.196126	8.09305	42.9052	13.4374	10.5274
Grb10	13.4109	2.15996	0.18935	0.16106	0.297286	27.4036	1.09445	4.70105
Slc29a2	13.4039	5.0113	1.59346	0.373868	1.65799	0.424477	8.24082	7.21332
E2f6	13.3997	9.65952	2.43271	0.720877	2.76211	6.64505	10.6193	14.553
Sgol1	13.3974	1.33974	0.188413	0.1	0.1	0.593052	0.824037	0.257543
Cd300a	13.3933	1.50105	0.1	0.112074	57.2553	0.1	0.1	0.1
Fgf2	13.3836	1.33836	0.409382	0.1	0.1	0.117921	2.34436	0.102103
Atrnl1	13.3696	8.18269	2.95627	0.612039	0.423701	6.55174	5.99056	6.74248
P2ry12	13.3587	67.0041	3.08816	5.01578	330.355	0.335964	0.586589	1.2753
Lass6	13.3569	1.97699	0.818139	0.148013	1.72651	0.145657	0.497285	4.80224
Cyp4f17	13.3532	5.12211	1.29163	0.383588	0.210188	2.22608	9.35862	2.21517
Itgav	13.3468	81.2359	21.5825	6.08654	9.77249	5.86796	37.0288	3.0474
Gm7030	13.341	1.70606	0.442462	0.127881	19.3318	11.3441	0.588024	0.759173
Mcm3	13.3402	10.5774	1.64029	0.792896	12.9033	8.38683	5.16122	0.939497
Lace1	13.3367	16.1734	4.81361	1.2127	1.26064	4.49839	6.22752	2.24392
Tead3	13.3299	1.55774	0.47947	0.116861	2.65394	0.213616	14.1754	10.388
Myst4	13.3282	6.17324	2.94587	0.463171	0.727974	4.23073	12.839	10.8282
Samd12	13.3273	5.1292	1.08635	0.384864	0.1	2.72229	0.1	4.78806
Phip	13.3212	7.51574	3.05114	0.564195	0.956373	6.30767	12.4618	7.39194
Zfp612	13.3124	2.70309	1.28824	0.203051	0.1	0.1	2.29837	2.22087
Cep135	13.3045	2.30424	0.732042	0.173193	0.576156	2.66321	3.26463	2.05876
Lbh	13.3036	157.466	48.8265	11.8363	15.5307	5.88721	24.1671	19.4939
Mylip	13.2941	3.32205	0.977855	0.249889	29.2581	6.62773	3.79542	1.73577
Pde3a	13.2869	2.32217	0.656319	0.174771	0.1	1.3629	4.17184	1.59215
Ptgs2	13.2797	1.32797	0.248285	0.1	5.97882	18.0973	6.27618	0.656369
Rragd	13.2484	9.02678	5.74044	0.681349	0.677199	0.46818	12.7565	5.59056
Slc40a1	13.2481	4.10985	0.263807	0.310222	31.8366	150.894	1.28918	0.588515
Lpar4	13.2448	1.32448	0.409172	0.1	0.1	5.59351	3.45944	0.38508
4922501C03Rik	13.2036	1.92175	0.646681	0.145548	0.164115	1.32186	3.00483	0.869635
Cited1	13.1927	4.32481	1.44783	0.327819	0.333751	0.287625	1.89324	3.29306
Fam84b	13.1926	3.19294	1.22952	0.242025	1.07679	6.11285	4.45894	1.16932
Ano3	13.1822	1.31822	0.194744	0.1	0.1	0.1	0.108687	0.265656
Gng2	13.1796	16.4571	3.53055	1.24868	12.617	5.65883	2.49607	136.83
Aim2	13.1744	1.31744	0.105743	0.1	6.48992	0.874979	0.1	0.167727
Ssx2ip	13.1665	11.1063	3.41947	0.843525	1.20377	17.1846	7.26544	6.53679
Fam54a	13.1619	1.31619	0.329962	0.1	0.155868	1.75311	1.03691	0.588467
Tnfaip8l1	13.1613	2.12312	0.505987	0.161316	0.626217	19.0001	0.570903	0.865645
Gabra2	13.1532	5.76473	1.05964	0.438277	0.1	0.1	15.2393	22.445
Pag1	13.1492	7.58519	3.81229	0.576857	23.1946	0.23553	16.73	7.65587
Akap7	13.1437	12.29	2.90702	0.935051	0.643558	4.78962	18.033	21.7209
Rbm12b	13.1419	6.79802	3.15405	0.51728	0.608155	1.9783	5.89128	6.32627
A130022J15Rik	13.1365	7.00807	1.52428	0.533483	1.5533	88.402	47.2828	2.6497
Pcdhac1	13.1355	1.31355	0.183971	0.1	0.1	0.1	0.278755	1.20775
Sfrp2	13.1277	1.31277	0.177177	0.1	0.1	2.25002	2.42548	2.8055
Slc38a3	13.124	107.052	14.1003	8.15697	5.90264	333.59	451.21	17.5231
Zc3hav1	13.1146	1.75172	0.105505	0.13357	12.053	13.0959	0.655071	0.282212
A430033K04Rik	13.1096	3.01074	0.896023	0.229659	0.135875	0.511877	2.09886	1.37111
Fam20c	13.1027	12.5886	4.75699	0.960768	7.56626	7.00901	20.8182	25.476
Aff2	13.0941	1.30941	0.489775	0.1	0.1	0.1	0.185486	6.39591
Fn1	13.0794	4.44702	1.05479	0.340002	1.11132	292.59	3.717	1.11797
Tmem204	13.0773	3.6664	0.1	0.280363	48.7296	96.6824	0.620149	0.352571
Pou2f2	13.0767	1.51657	0.21683	0.115975	9.09699	0.1	0.1	1.88266
Dusp4	13.0683	3.63091	1.38609	0.277841	22.0367	9.57606	8.38782	49.9913
Kctd15	13.0589	15.5395	8.39416	1.18996	0.46551	0.214149	6.49221	5.48057
Srek1	13.0354	18.4714	10.5963	1.41703	2.41133	7.27785	38.9691	16.7997
Cbr3	13.0343	21.6065	4.60204	1.65766	4.19272	0.423005	28.4546	1.8235
Gm10125	13.0006	1.30006	0.287675	0.1	0.305739	0.110116	0.594467	0.61632
Syn3	12.9936	1.92614	1.10639	0.148237	0.1	0.131427	0.245264	6.06203
Xkr5	12.9867	1.29867	0.200873	0.1	0.1	0.224389	0.366638	0.106361
Pcsk2	12.9827	26.8618	5.25737	2.06904	0.859978	0.236133	0.132779	19.9117
Dlgap1	12.964	28.8277	12.8229	2.22368	1.24548	0.1639	24.2112	11.565
Gdf15	12.9615	2.03747	0.11268	0.157194	782.874	13.3704	5.32827	0.440859
Kcnk6	12.9463	1.67304	0.1	0.129229	41.4625	0.338082	0.1	0.1
Zbtb10	12.9116	2.84624	1.49121	0.220441	0.873398	12.5445	8.67708	5.89313
Col6a3	12.911	1.95217	0.470494	0.151202	5.94731	0.413567	0.1	0.149575
Rarres1	12.9091	1.29091	0.195683	0.1	0.179627	3.1388	7.20511	0.580267
Rbm43	12.9038	3.17781	0.570456	0.246269	2.08233	4.67521	1.54283	1.39983
Lrrc55	12.8768	1.97745	0.276236	0.153568	0.18112	16.4203	0.146019	2.72619
Pcdhb21	12.8725	1.83799	0.76889	0.142784	0.1	0.762427	0.387005	0.897312
Dusp2	12.8722	3.46764	0.882511	0.26939	208.044	85.8794	1.22685	2.23297
Rrp15	12.8713	6.1212	3.73095	0.47557	2.29553	5.96591	4.61375	3.96343
F13a1	12.871	3.55252	0.1	0.27601	24.9936	0.1	0.1	0.341479
Tanc2	12.8317	11.975	3.15642	0.933236	14.7667	1.30869	7.59336	13.4942
Car10	12.8173	6.91468	1.07676	0.53948	0.370185	0.1	0.591734	40.7259
BC039771	12.8161	1.28161	1.26082	0.1	0.1	6.96187	0.878038	1.73332
Ltbr	12.8073	18.7785	6.49734	1.46623	48.7429	41.1213	12.1717	1.54469
ENSMUSG00000068790	12.8062	1.28062	0.412276	0.1	1.44732	0.385265	0.139682	1.71645
Ptpn13	12.7855	3.44688	1.00828	0.269593	0.1	0.259143	11.4569	0.479895
Tmem149	12.7796	5.00694	2.64937	0.391792	2.27509	1.64712	8.29285	3.33283
Ncaph	12.7789	4.92199	0.774059	0.385164	7.39176	29.9029	3.05852	1.24472
Fam49a	12.7727	15.9526	4.00186	1.24895	3.4476	1.34769	12.1663	25.6966
Fmo1	12.7641	3.72446	0.15739	0.291791	0.462278	2.75528	65.294	2.11051
Slc2a13	12.7613	6.31025	2.96483	0.494482	0.115225	0.512567	2.95239	41.8853
Tmtc3	12.758	4.06445	1.9131	0.31858	0.380148	4.53487	6.97719	3.36046
Lnx2	12.7437	1.31454	0.649355	0.103152	0.690262	8.67767	0.975661	0.360019
Ralyl	12.73	10.8451	1.97443	0.851928	0.608729	0.37705	0.22982	14.7575
Mcph1	12.7298	2.07264	0.742206	0.162819	0.421269	1.52237	2.32142	1.57305
Calb2	12.7262	16.154	3.30642	1.26935	0.215979	0.803873	0.425206	109.949
Ccdc66	12.7152	5.44019	2.43168	0.427847	0.509601	2.56338	5.68384	2.45586
Smchd1	12.7095	6.03575	2.69175	0.474903	1.41555	9.65513	8.44643	3.86789
Paqr9	12.7047	3.28378	0.648425	0.25847	0.223941	0.102964	0.10756	7.39072
Ebf4	12.7039	7.82777	4.52924	0.616173	0.164258	0.195875	4.37381	7.15145
A430107O13Rik	12.6944	1.26944	0.1	0.1	0.1	0.442716	0.100812	0.1
Adrbk2	12.6847	6.36863	2.38855	0.502073	4.91984	0.211807	49.2559	14.84
Entpd1	12.6454	10.4105	0.727331	0.823265	145.323	25.361	4.15054	0.581294
Clec1a	12.6154	1.26154	0.146422	0.1	0.1	12.9804	0.112499	0.182584
Fam174b	12.6117	8.01446	3.38979	0.635478	0.261976	6.66572	1.17134	6.56803
Rfc3	12.607	13.987	3.76812	1.10946	4.30555	6.94339	4.94652	7.44177
Bves	12.6025	1.38401	0.559103	0.109821	0.1	0.135973	0.672671	0.283068
Prr5	12.6015	4.00628	2.24565	0.317921	4.79052	16.6995	18.7436	3.14088
Tmem63c	12.5997	3.02912	0.598056	0.240412	0.235081	0.1	0.110229	7.52491
Tmprss7	12.5957	1.75656	0.232353	0.139458	0.105939	0.134738	4.62418	0.691482
Parp12	12.5837	5.10266	1.2909	0.405499	10.3598	5.85875	4.54523	6.03243
Thumpd2	12.583	3.22259	1.50951	0.256107	1.1247	2.15251	4.67082	0.894212
Mapk12	12.5748	1.25748	0.304802	0.1	0.441172	15.7479	2.99616	1.89897
Gm10560	12.5736	1.37082	0.342384	0.109023	0.1	0.26884	3.35412	0.539242
Cd70	12.5705	1.25705	0.110815	0.1	0.148499	0.1	0.1	0.237292
Nab2	12.5562	4.60223	0.643766	0.366529	52.9979	7.10162	4.44098	2.4798
Strbp	12.5532	5.48659	1.98355	0.437067	0.442623	1.29252	8.83777	7.40444
Lrrc4c	12.5441	25.0332	9.74904	1.99562	0.119844	0.446393	5.4084	6.44607
Otos	12.5245	1.25245	0.295961	0.1	0.1	1.56303	0.1	0.992656
Tnfrsf11b	12.5219	1.25219	0.502927	0.1	0.1	13.2807	0.145971	0.102448
Slc7a11	12.5182	3.63098	0.114909	0.290056	0.66169	3.76213	34.3218	1.09143
Rnf219	12.5165	3.51087	1.29269	0.280499	0.402015	0.551256	1.59601	1.40807
Slitrk6	12.5122	1.39992	1.03927	0.111884	0.1	0.1	0.1	0.411056
Gpr182	12.5121	1.54828	0.1	0.123743	0.115888	1.82668	0.309308	0.258288
Ptprn2	12.5056	23.0473	7.57427	1.84295	0.824053	0.272666	6.1879	59.0282
H2-M3	12.4955	1.24955	0.194872	0.1	5.91729	8.37424	0.153548	0.612309
Rorb	12.491	1.47627	0.283307	0.118187	0.1	0.1	9.90362	0.610085
Smc2	12.4803	5.49541	1.91097	0.440327	0.270655	4.20689	4.96875	1.24609
Ptprj	12.4773	8.32553	13.5773	0.667257	17.09	1.64545	5.91855	2.09841
Zscan18	12.4746	6.8937	3.13818	0.552621	1.01773	0.89086	5.87144	7.57518
A730020E08Rik	12.4593	1.24593	0.145141	0.1	0.1	0.439474	0.129524	1.56802
Ankfn1	12.4529	1.24529	0.284762	0.1	0.1	0.1	0.140901	0.203464
Hnrnph1	12.446	103.368	62.0249	8.30529	22.854	56.5256	121.145	123.855
Tlr9	12.4442	2.59785	0.1	0.20876	81.4273	0.1	0.1	0.1
Ntrk2	12.4409	118.39	34.9192	9.51618	3.18739	1.08286	182.877	43.5066
Psd2	12.4388	7.36021	1.11431	0.591716	0.228371	0.103085	30.3678	24.6373
Lgi2	12.4319	4.24101	1.04587	0.341139	1.1494	0.109886	0.171959	8.26283
Cdh13	12.4261	50.7513	37.6636	4.08425	0.31052	2.27288	12.6286	19.2971
Clip4	12.4166	7.734	3.33015	0.622876	0.419319	0.1	6.1702	6.78317
Gprasp1	12.416	30.8694	10.5714	2.48625	2.48987	2.13549	16.1427	93.7897
B4galt4	12.4049	10.1125	3.25825	0.815198	3.98986	9.37866	10.0904	4.12375
Cspp1	12.4015	3.73584	1.78054	0.301241	0.596441	2.45851	15.7742	5.52127
Rsad2	12.3817	2.33261	0.158987	0.188393	0.142308	1.10486	0.437291	0.377987
Ch25h	12.3752	1.23752	0.1	0.1	48.4037	0.617004	0.293706	0.678759
Flt3l	12.3747	2.36771	0.768126	0.191335	1.28954	3.05752	2.27995	0.507888
Pcdh11x	12.3747	10.2076	3.86376	0.824879	0.1	0.1	2.02522	10.461
Gm347	12.3464	3.78918	1.91017	0.306906	0.469171	0.1	1.50773	2.74071
Gm5577	12.3256	1.23256	0.224807	0.1	0.1	0.1	1.89678	1.74348
Itga6	12.3255	3.17056	0.298441	0.257236	15.0942	22.312	47.5375	2.83613
Fgf11	12.3223	6.92238	2.69518	0.561777	0.284856	0.103428	4.40434	7.50805
Fndc3a	12.313	12.6021	5.48017	1.02347	3.60268	6.99765	10.512	12.9187
Efcab1	12.3008	2.1055	0.840437	0.171167	0.1	0.16367	0.314009	0.888379
Cntln	12.2824	5.52576	1.72533	0.449892	0.31425	5.09599	4.45069	1.80841
Ankle1	12.2691	1.22691	0.197191	0.1	0.117266	0.476163	0.876453	0.23249
Cenpa	12.2684	11.0886	2.07574	0.90383	9.41248	13.7486	3.48877	2.39835
Dpf3	12.2609	3.12532	1.06814	0.254902	0.1	2.38099	6.7568	1.37807
Slc14a1	12.2461	2.64299	0.528695	0.215823	0.831946	0.14391	53.1716	1.81755
Ccdc88b	12.2427	1.57096	0.1	0.128318	33.9059	0.1	0.1	0.184332
Cebpd	12.2303	4.67185	0.502954	0.381991	17.9331	35.0335	16.8811	1.78789
Camkk1	12.2243	5.99686	2.69292	0.490567	6.23704	0.620362	3.8984	7.32839
Gpr34	12.22	27.5412	1.10759	2.25379	156.842	0.15699	0.1	0.65203
Emx2	12.2133	2.6368	0.427068	0.215896	0.180715	0.1	17.7958	31.8955
Clspn	12.2103	1.22103	0.133252	0.1	0.104716	0.561827	1.05076	0.140827
Ccdc88a	12.207	15.7225	5.48345	1.28799	0.309166	6.38361	25.5511	11.9266
Zfp871	12.2063	5.77544	3.99639	0.473152	1.26271	2.83491	9.91752	6.10598
Tifa	12.1964	3.0964	0.291025	0.253879	29.3445	34.2598	15.2645	0.381265
Nrp1	12.1879	2.94104	0.265872	0.241308	7.23107	57.4885	8.57329	1.53655
Gad1	12.175	11.1309	2.12182	0.914242	0.190789	0.895015	1.30317	66.811
Arl15	12.1735	9.4742	5.17528	0.778262	2.49795	15.2856	3.1447	5.91948
2610100L16Rik	12.1707	4.09171	0.541758	0.336193	0.264578	0.1	5.63415	2.87065
Atp11c	12.1657	4.54297	2.07017	0.373425	1.01677	13.7082	4.52283	5.2002
Dock8	12.1604	2.34148	0.135237	0.19255	25.3361	0.117982	0.135709	0.347423
Pou3f4	12.154	2.47135	0.345131	0.203336	0.106554	0.1	7.79301	3.64477
Ntm	12.1338	33.2307	6.93889	2.73868	4.45319	3.66028	35.7152	38.388
Ccbe1	12.1267	1.21267	0.158825	0.1	0.1	0.1	0.1	10.7375
Shh	12.1151	1.21151	0.28191	0.1	0.1	0.1	0.1	0.773115
Yy2	12.0985	1.41761	0.627287	0.117172	0.478913	1.84685	1.48484	1.34636
Foxc1	12.0907	1.20907	0.1	0.1	0.1	19.4492	0.524536	0.316452
Rreb1	12.0828	1.20828	0.121756	0.1	7.75928	3.80944	8.22159	0.87292
Rbm38	12.0758	7.00716	5.11796	0.580265	35.7219	4.47831	2.8396	3.91171
Foxf2	12.068	1.2068	0.1	0.1	0.32799	67.9195	0.738441	0.506379
LOC626082	12.056	1.93416	0.535798	0.160431	0.128319	0.1	0.1	0.67166
Evi5	12.0512	11.2522	7.28976	0.933693	1.38916	10.0273	17.1309	7.25896
Plxna4	12.0483	2.01087	0.519634	0.166901	5.21029	1.92041	2.01634	8.01066
Pde10a	12.0226	5.65352	1.63885	0.470242	0.250451	2.4281	1.78825	4.15961
Nsmaf	12.0185	16.531	7.56123	1.37546	6.83006	11.1548	16.5624	6.63389
Tbc1d9	12.0156	7.76918	2.16335	0.646591	19.1236	3.20623	2.37645	20.7185
Klhl7	12.0106	28.4352	11.9597	2.36751	7.80514	8.67529	19.1722	19.7233
Hpgd	12.0027	3.21966	0.621645	0.268245	6.5712	0.105878	0.910015	0.504112
Nin	11.9972	4.27783	2.55687	0.35657	0.51361	4.30156	3.86811	1.91649
Ccdc99	11.9918	1.19918	0.179825	0.1	0.268185	0.67576	0.884921	0.148197
Erc2	11.9901	5.80602	1.30506	0.484233	0.305299	0.20864	1.05035	32.9497
Cd200	11.9795	30.1393	7.38878	2.51592	0.338236	37.9999	4.85168	130.573
Nrarp	11.9731	39.8853	4.78689	3.33123	4.83764	48.6366	121.203	7.17142
Iglon5	11.9616	27.4435	10.4203	2.29431	0.851139	0.111302	7.01924	18.6761
Rhobtb1	11.9468	1.19468	0.250103	0.1	3.74767	16.0242	0.240939	1.3474
S100a9	11.9432	3.62715	0.119551	0.303701	49.5951	3.68679	0.1	0.1
Cenpk	11.9402	1.98895	0.308447	0.166575	0.139558	0.856406	0.972916	0.742107
Nkain4	11.9244	51.2045	17.7328	4.2941	2.29622	5.66501	49.6126	5.64927
Gm5069	11.919	1.68404	0.541358	0.14129	0.105713	0.968439	1.06235	0.14496
Id2	11.9187	84.0582	23.251	7.05264	703.247	24.8689	331.773	56.6062
Pltp	11.9039	14.2521	0.442832	1.19726	32.6024	1017.67	11.8563	4.20883
Tmem106a	11.8946	1.18946	0.254961	0.1	14.4493	0.676907	0.397894	1.32746
Cmklr1	11.8863	2.30293	0.126841	0.193747	57.2704	7.16863	0.124885	3.83502
Casc5	11.8694	1.18694	0.116172	0.1	0.1	0.458248	1.13085	0.171793
Myadm	11.8687	11.7325	2.0532	0.988517	18.0379	32.7612	3.35159	34.3725
Dner	11.8672	99.9844	25.9591	8.42529	0.648721	0.582958	46.4561	87.0119
Rars	11.867	22.773	11.3004	1.91902	12.7716	16.6933	16.0212	9.06293
Zcchc16	11.8641	1.18641	0.197539	0.1	0.1	0.1	0.295799	0.405466
Rgs17	11.8605	3.13478	0.529405	0.264304	0.1	0.1	1.50922	5.69194
Dclk1	11.8575	42.6582	9.95789	3.59759	2.18499	0.761596	166.206	50.7288
Rif1	11.8494	6.38071	2.31228	0.538485	0.377283	5.31654	8.47415	2.96974
Cxcl16	11.8441	2.43816	0.185173	0.205854	96.0139	2.32034	0.199977	0.781018
Il15ra	11.8386	1.18386	0.218157	0.1	2.13893	1.83865	5.76413	0.232344
Hk2	11.8381	6.06445	1.1699	0.512283	62.3119	0.1	4.46089	0.393443
Necab2	11.8291	24.2233	13.8105	2.04777	0.950186	0.255427	0.780156	13.9361
Bend5	11.8203	3.35778	0.889363	0.284069	1.45249	12.2484	0.899568	2.37752
Pcdhb7	11.8184	2.55597	1.20484	0.21627	0.1	1.9698	0.671439	1.74007
Polg	11.8141	40.1168	10.5981	3.39567	17.7327	11.9786	21.2744	7.94064
Sod3	11.8129	5.48495	0.107797	0.46432	0.838045	17.925	9.06308	0.405733
Mrgprf	11.8061	1.18061	0.1	0.1	0.1	0.1	0.1	0.104539
Gpr135	11.7964	1.17964	0.379945	0.1	0.1	0.85495	0.615647	7.27489
Atrx	11.7963	12.5068	5.25396	1.06023	1.02497	14.2836	25.861	18.0398
Smo	11.7915	6.43455	1.76714	0.545694	9.14416	9.01108	20.1065	2.39918
Rasa1	11.7824	11.317	5.61487	0.9605	2.1701	16.9945	15.2926	13.4335
Rgs7	11.7817	14.98	3.88695	1.27146	0.462917	0.189233	46.6222	10.6221
Gldc	11.7803	11.8714	2.39767	1.00773	0.53025	0.112045	25.9244	1.70136
Npr1	11.7749	1.52414	0.147742	0.12944	1.60649	8.36318	1.31358	0.250775
Smc5	11.767	7.93154	3.3779	0.674048	0.652786	6.15126	18.7175	6.76564
Pcdh18	11.7587	1.17587	0.164032	0.1	0.1	1.66782	4.27755	3.82222
Tgif1	11.7473	3.33764	0.112609	0.28412	95.9993	39.8294	1.42828	1.1754
Wdr31	11.7448	1.17584	0.320862	0.100116	0.1	0.834574	0.719382	1.43883
Cchcr1	11.7378	1.17378	0.194232	0.1	1.00689	4.04179	3.33398	1.0679
Rasgrp3	11.7349	3.90238	0.445765	0.332545	23.9134	77.9941	0.703433	0.348492
Zfp292	11.7329	4.99412	2.96687	0.42565	0.675161	5.92966	7.83824	5.51262
Numb	11.7311	14.3793	3.43658	1.22574	34.6133	14.9675	9.20857	4.81297
Cep152	11.73	1.75428	0.834656	0.149555	2.86912	0.730857	2.5137	0.39881
Pcdha2	11.7299	1.17299	0.31174	0.1	0.1	0.1	0.1	3.41772
Lman1	11.7243	16.0805	7.12597	1.37155	10.8894	25.2325	18.571	7.69776
Kcnh4	11.7204	1.17204	0.379302	0.1	1.02872	0.1	0.302522	2.65197
Nbl1	11.7161	18.2918	3.12959	1.56124	19.5996	13.4356	6.32608	3.31633
Akap5	11.7161	1.32069	0.227705	0.112725	0.229453	0.1	1.05157	1.89305
Plac9	11.7025	1.3374	0.332332	0.114283	0.3546	9.2048	2.46227	0.354251
B4galnt1	11.6957	21.172	5.18869	1.81024	35.1255	0.431392	0.418592	16.8238
Isg15	11.6906	1.59552	0.165756	0.136479	10.3054	7.42417	1.54906	0.465428
Dlc1	11.6716	2.93878	1.00842	0.251789	0.42906	46.2752	9.23207	2.13026
Plcd1	11.6616	6.02734	3.01744	0.516853	6.28944	0.564042	9.45219	3.53782
Lin9	11.6594	3.2933	1.38753	0.282458	0.367038	3.34255	2.67284	1.60726
Khnyn	11.6587	5.25601	1.92407	0.450823	8.27031	8.31373	8.75193	4.50502
Parp16	11.6562	1.16562	0.381312	0.1	2.35739	3.4059	1.4523	0.682289
Pxdn	11.6547	5.22115	3.76061	0.447986	0.186814	20.8387	25.7613	6.54027
Caly	11.6469	30.9653	5.64475	2.65867	2.36094	1.12784	0.760981	65.9066
1700048O20Rik	11.6455	2.58989	1.64141	0.222394	0.297799	0.916016	1.4719	2.35762
Nanos1	11.6314	3.70061	0.761982	0.318156	2.38385	0.82163	0.267076	18.5288
Ccnf	11.6313	1.96299	0.384731	0.168768	1.38211	0.401818	1.30221	4.19004
Gmpr	11.6271	8.91257	1.61943	0.766533	23.8575	24.8406	3.33399	2.27408
Rad51c	11.6242	1.40072	0.44947	0.1205	0.383868	1.02167	0.413407	0.619362
Masp2	11.6229	4.62761	3.71648	0.398146	0.949166	0.1	15.7998	7.55606
Irf1	11.6218	9.6334	3.88156	0.828911	57.356	17.6751	15.5491	12.0726
Tmem164	11.6151	8.48345	3.01324	0.730382	9.78479	4.63135	22.7692	14.348
Tia1	11.6093	33.7287	18.2315	2.90532	3.07265	10.9635	35.1407	29.4419
Aldh18a1	11.6085	16.969	9.20509	1.46178	3.43213	4.49423	7.22555	8.02595
Zfp867	11.606	1.659	0.629506	0.142944	0.108551	0.745741	2.11659	0.756803
Fbll1	11.6041	7.40801	1.54336	0.638397	0.782905	0.326182	0.118288	15.237
Dusp18	11.6024	6.46374	1.49211	0.557104	3.3292	1.30002	4.46247	3.41827
Rnft1	11.5945	6.07135	1.9838	0.523641	1.98573	4.24697	8.16891	1.97798
Igdcc3	11.5833	1.15833	0.292984	0.1	0.1	0.45263	1.86616	0.804332
Spred3	11.5819	14.9124	4.17355	1.28757	1.20795	0.734305	11.1953	5.40992
Svep1	11.5775	1.15775	0.118226	0.1	0.1	0.1	1.11072	0.1
Lin7a	11.5299	3.72176	0.766763	0.322793	0.164187	0.747896	0.10948	2.14757
Ikzf1	11.5254	2.57551	0.164365	0.223464	30.1147	0.125046	0.1	0.1
Slc12a7	11.5109	1.4372	0.250309	0.124855	4.07416	12.047	7.48007	9.9889
Rhoh	11.5088	1.32702	0.1	0.115305	40.0614	0.129627	0.1	0.1
Arhgap18	11.4999	1.59683	0.128572	0.138855	1.9887	70.7179	8.86399	1.42244
Apbb1ip	11.4969	5.85686	0.702046	0.509429	55.5856	0.1	0.1	0.473713
Cd33	11.4965	4.52422	0.160297	0.393529	62.6092	0.141222	0.1	0.1
Mobkl2c	11.4899	2.45963	0.555348	0.214068	35.1299	5.68572	2.61983	0.999283
Rgs5	11.4807	6.74228	0.464513	0.587271	0.511393	194.429	8.63993	6.02876
Clec14a	11.4796	1.14796	0.196209	0.1	0.217172	42.7872	0.337734	0.166595
Prpf4b	11.4709	21.2942	13.481	1.85636	2.11936	15.5489	38.6942	17.9038
Tmem90b	11.4676	4.81351	0.583383	0.419749	0.432422	0.10013	0.16288	2.95249
Tgm2	11.4579	9.09518	1.51065	0.793789	187.189	28.2053	0.434219	0.384561
Vash2	11.456	1.86612	0.669508	0.162894	0.119876	0.255618	0.803424	7.55469
Abcc3	11.4474	1.66713	0.131744	0.145635	56.5472	0.184463	0.101671	0.100049
Fzd6	11.442	1.32313	0.244788	0.115638	0.220939	110.248	5.86014	0.740798
Tfpi	11.4403	5.12443	1.61849	0.447929	6.39657	57.195	1.18383	1.52001
Ttc14	11.4377	12.2911	6.50965	1.07461	0.942743	4.84563	31.4805	13.3966
Scarf2	11.4335	1.33274	0.1	0.116565	3.47224	2.88917	0.916287	0.509722
Mcf2	11.4109	1.3566	0.283611	0.118886	0.1	0.264645	0.164549	0.299994
Magi3	11.4089	2.65281	0.589449	0.232522	0.417642	10.6357	6.33449	5.76252
BC016423	11.3984	4.57849	2.77926	0.401679	0.557744	4.3014	5.0249	3.13391
Cd14	11.3937	11.7469	0.236789	1.031	540.716	2.10392	4.00641	0.986404
Gpr30	11.3932	1.13932	0.158684	0.1	0.59641	7.94535	4.38894	2.76668
Rin3	11.3861	1.19735	0.1	0.105159	27.3087	8.75261	0.147892	0.131163
Tor3a	11.3849	7.6823	1.63982	0.674782	42.217	3.68963	8.49003	0.632529
D930016D06Rik	11.3781	8.89922	6.63076	0.782134	1.26076	3.19669	19.7971	8.04428
Pif1	11.3662	1.13662	0.11988	0.1	0.112054	0.178566	0.688101	0.13092
Ephb2	11.3629	2.39581	1.7468	0.210845	0.166369	0.1	0.822047	5.86755
Coil	11.3616	7.48318	3.7333	0.65864	1.27593	2.10915	2.9245	5.45573
Basp1	11.3546	115.161	26.5306	10.1423	159.548	3.2351	2.39361	436.185
Klhl3	11.3541	1.56352	0.430381	0.137706	0.425612	0.768065	0.498375	1.02533
Lpar2	11.343	1.38149	0.488025	0.121792	0.528649	0.1	0.354679	1.09531
C430048L16Rik	11.3349	6.23304	2.76973	0.549898	0.650361	1.97423	6.09348	6.62783
Gm1568	11.3324	1.24221	0.168234	0.109616	0.1	0.1	0.539162	3.25218
Arhgap10	11.3292	2.35413	0.456766	0.207794	0.496783	1.3659	0.329527	0.566594
Rnf152	11.3252	1.64015	0.426079	0.144823	0.1	0.276472	0.158451	6.90959
Stim2	11.3207	14.9329	7.01973	1.31907	1.82529	9.80955	4.40498	4.33826
LOC100616095	11.3181	2.48068	0.66302	0.219177	0.1	0.661421	0.1	0.1692
Dpy19l3	11.3131	14.08	7.18571	1.24458	2.41517	1.71524	19.0416	6.14644
Gabpa	11.3122	12.0197	5.7106	1.06254	2.40576	17.1274	10.5305	5.80446
Otx1	11.311	1.1311	0.135238	0.1	0.10405	0.1	20.0543	1.51802
Samd5	11.2972	2.36015	0.754466	0.208915	0.102073	1.88016	1.14473	2.62014
Notch1	11.2955	22.147	9.89307	1.96069	10.5858	24.1589	45.8477	2.90297
Gm2a	11.2861	201.956	72.6317	17.8943	70.8849	9.29721	43.5347	8.39414
Dhx33	11.2848	9.74796	9.77126	0.863816	5.16878	5.00026	7.83673	8.62927
Arhgap12	11.2834	9.95697	3.73906	0.882445	3.20997	6.75628	14.2798	7.89383
Ppara	11.2788	1.42182	0.403373	0.126061	0.1	0.286862	3.22256	0.146048
Pcdhb9	11.2726	7.8499	4.10978	0.696371	0.1	1.30791	0.30931	2.29446
Cep70	11.268	2.75294	1.03762	0.244315	0.613336	3.35499	3.39928	2.85495
Casp8ap2	11.2625	2.28007	1.47386	0.202447	0.187251	2.64448	5.15424	1.56693
Osbpl3	11.2544	1.39195	0.206278	0.12368	0.284098	0.302619	0.65634	1.40679
Maml3	11.2471	1.20726	0.171519	0.10734	4.53043	2.4779	0.174239	11.356
Katnal2	11.2463	1.12463	0.252181	0.1	0.1	0.120819	0.918108	0.870309
Il33	11.2455	4.3538	0.143993	0.38716	0.295106	0.118868	8.46424	0.267462
Zfp667	11.2453	1.9904	1.0454	0.176999	0.44192	0.856826	1.32465	5.5802
Cxcl14	11.2439	70.1495	9.05846	6.23888	4.22251	0.507316	78.1389	59.893
Zkscan1	11.232	8.54667	8.10499	0.760922	0.914841	3.28536	5.74871	5.38007
Tmem47	11.2182	12.8357	1.46997	1.14418	0.28815	6.72728	47.0373	27.5273
Ccr6	11.2159	4.49441	0.196653	0.400717	44.8993	0.1	0.132024	0.1
Psrc1	11.2159	3.43998	0.221516	0.306706	0.544873	1.46527	1.36024	1.01514
1810011O10Rik	11.213	1.34803	0.1	0.120221	10.0027	40.3448	7.53056	3.16518
Erap1	11.2124	7.78584	3.09593	0.694395	4.95452	14.2116	8.77457	1.43837
Mtmr11	11.2122	3.7571	0.942532	0.33509	0.455471	3.45712	25.9714	3.19615
Ccrl2	11.2102	14.7757	1.45976	1.31806	1072.9	31.2031	1.67425	0.377654
H2afy2	11.2044	21.6417	9.13956	1.93154	0.270404	1.72858	2.87957	20.3537
Birc3	11.2026	1.12026	0.1	0.1	17.6741	21.6701	1.01522	0.142718
Axin2	11.201	8.5235	6.37909	0.760956	0.268746	6.04245	18.4277	5.62956
Rsbn1	11.1978	4.64176	2.2714	0.414523	1.32369	4.23662	4.92126	7.68988
Palmd	11.1856	1.33795	0.134437	0.119613	0.208362	115.886	0.689515	13.8751
Pcdhb5	11.1834	2.67451	1.53466	0.23915	0.1	1.0398	0.428971	1.26802
Hic2	11.1748	2.71631	1.35904	0.243075	2.4257	1.70376	2.7909	3.34795
BC013712	11.1555	1.44562	0.1	0.129588	31.9787	0.13836	0.1	0.1
Nr2f1	11.1491	18.8988	3.89798	1.69509	1.10753	0.712222	40.5976	22.8861
Gpr45	11.1297	1.34716	0.388228	0.121041	0.1	0.1	0.1	2.16362
Rcsd1	11.1284	4.66185	0.181046	0.418913	155.772	16.4624	0.275743	0.199798
Syt14	11.1271	2.17985	1.27776	0.195904	0.1	0.1	1.68692	3.38823
Msh5	11.1268	1.41307	0.145364	0.126997	24.3354	0.319116	0.842235	0.882872
Zbed6	11.1225	9.16287	6.43747	0.823813	1.22748	9.6955	9.51043	7.79446
Pcdhb16	11.1064	1.58995	0.933693	0.143156	0.1	3.04663	0.414846	1.75133
Zfp354c	11.1056	6.67254	3.42145	0.600828	0.23261	1.02444	9.6581	7.82136
Gm11837	11.0957	1.65618	0.421569	0.149263	0.1	0.409898	1.11666	1.84994
Alk	11.0944	2.4835	0.646316	0.223852	0.1	0.1	1.24173	2.45256
Abcc4	11.0931	2.92885	2.34525	0.264024	1.28061	33.7898	4.10663	0.37332
Nr2f2	11.0866	1.32027	0.198428	0.119086	0.114898	3.31445	1.93455	30.5037
B230206F22Rik	11.0858	1.5607	1.01299	0.140784	0.186706	0.241369	2.10499	1.87782
Plcb3	11.0838	17.229	4.39403	1.55442	20.9508	17.5905	18.8581	2.24712
Gypa	11.0833	1.10833	0.1	0.1	0.1	0.386436	0.1	0.155489
Klhl32	11.0791	6.61815	1.9541	0.597356	0.1	0.196125	2.77955	6.36125
L1cam	11.071	3.93648	1.12727	0.355567	0.381469	0.203703	0.31747	60.4256
Prkab2	11.0596	7.16703	3.39323	0.648035	3.66488	1.90112	9.77085	10.0186
Rora	11.0566	2.4851	1.63788	0.224762	0.261227	7.97612	9.26781	1.44989
Lpar3	11.0422	3.30562	1.74932	0.299363	0.1	0.1	0.532154	0.1
Helz	11.0312	3.67986	1.95842	0.333585	3.15039	4.42201	4.9174	3.31521
Fgf12	11.0284	17.8677	5.03326	1.62016	0.52134	0.607605	5.30648	18.1701
Tgfbr1	11.0159	22.6698	9.26449	2.05792	77.4904	8.29736	9.79963	4.32966
Lrfn1	11.0118	11.2857	7.02363	1.02487	3.67632	0.887363	2.79927	12.5125
Spats2l	11.0054	7.37868	1.54213	0.670461	0.243409	0.919291	3.71463	9.4351
Reep2	11.005	31.7809	10.5633	2.88786	3.43947	1.69554	20.2546	33.6801
Parp2	11.0036	10.0678	3.86763	0.91495	3.88898	7.21437	9.35715	5.61198
Zfp521	10.9988	9.3203	3.31051	0.847395	0.100804	9.60536	10.9241	1.41389
Dhtkd1	10.996	2.33231	1.25994	0.212105	0.548024	0.1	9.64885	2.53359
Rel	10.9891	4.69913	1.90996	0.427619	16.1924	8.21443	3.24937	1.87904
Suclg2	10.9879	9.17128	2.03071	0.834674	5.97312	8.15334	7.32146	1.23194
Pcdhb12	10.9819	1.09819	0.404878	0.1	0.1	0.312514	0.200991	0.826364
Gpr162	10.9806	39.9942	7.14743	3.64225	26.0535	0.595636	14.8046	48.3376
Cables1	10.9574	7.78613	2.12004	0.710579	61.0264	3.72092	5.06847	2.44759
Pcmtd2	10.9473	33.1804	10.5619	3.03093	3.64991	14.1902	10.4242	15.2468
Mll1	10.9373	5.46695	2.60763	0.499844	1.18385	2.07643	11.0268	13.2067
Fbln7	10.9362	5.7483	1.23116	0.525621	0.1	0.159948	0.455608	0.322648
Rnd3	10.934	3.35146	1.82955	0.306518	0.210738	4.73639	6.51054	12.3794
Col19a1	10.9184	1.09184	0.184274	0.1	0.1	0.1	0.1	2.81059
Anxa6	10.9163	48.0685	18.5116	4.40337	35.2249	135.235	42.0599	17.6238
Srpx2	10.9053	1.09053	0.1	0.1	0.1	0.1	0.1	0.1
Arhgap4	10.9016	3.16469	0.41491	0.290296	64.4272	0.169723	0.68941	0.969746
Runx1t1	10.8998	1.08998	0.262443	0.1	0.1	0.131431	0.320598	4.22425
Zfp641	10.8982	2.9862	1.15291	0.274008	0.177207	0.108186	5.22952	3.04334
6330403K07Rik	10.8958	66.8083	14.7232	6.13154	2.40954	1.18682	23.6959	142.264
Ankrd12	10.8949	3.92325	1.76974	0.3601	0.368364	1.57122	5.17487	5.76906
Ctsc	10.8947	5.05144	0.376942	0.46366	50.0041	17.7742	23.9528	1.0728
Zfhx3	10.8901	1.08901	0.120888	0.1	6.63215	0.222946	0.338955	0.393007
Col5a1	10.8888	2.22154	0.510186	0.204021	0.121306	0.349483	1.11781	2.12974
Ror1	10.8811	1.08811	0.208419	0.1	0.1	1.60418	0.330935	0.110797
Akr1b10	10.8796	11.5046	1.89284	1.05745	31.9541	1.14442	17.1921	1.5313
Pla2g4b	10.8755	2.22655	1.02073	0.20473	0.667895	0.970286	2.48527	1.66772
Thbd	10.872	1.14833	0.1	0.105623	2.28659	18.3954	0.356478	0.277458
Vegfa	10.8633	83.5275	34.4772	7.68894	1.65212	0.664277	338.222	62.1368
Dtx4	10.8622	8.48798	2.351	0.781425	73.1003	0.552515	15.0813	5.70022
Fam105a	10.8494	4.17605	0.412934	0.384912	74.9898	0.208776	0.14772	3.94376
Ank1	10.8463	3.69136	1.22651	0.340333	0.214194	0.1	0.227997	4.39497
Tmem9	10.8419	77.395	32.7741	7.13849	18.6559	25.7464	36.0139	29.0186
Klhl13	10.8326	36.2999	8.19304	3.351	0.557337	6.48407	7.98321	12.303
6430571L13Rik	10.8295	1.31787	0.297258	0.121692	0.307426	0.123256	0.402328	1.88641
4930452B06Rik	10.8263	1.39689	0.198426	0.129028	0.1	0.25054	0.816811	2.12743
Card9	10.8258	1.37644	0.1	0.127144	28.8621	0.1	0.1	0.140003
BC024479	10.8117	8.85899	3.76414	0.819389	1.44228	7.67867	9.83117	8.04838
Tmem67	10.8041	2.46323	1.03052	0.22799	0.312437	3.97994	3.67362	3.63236
Cenpv	10.8041	26.496	7.65036	2.45241	5.74083	1.91066	7.17571	12.1801
Ncapg2	10.8038	3.75471	0.989453	0.347537	0.272863	1.33662	2.60026	1.54509
Dapp1	10.7965	1.09339	0.1241	0.101273	12.8416	0.203469	8.70103	0.604672
Nop58	10.7872	14.9883	8.28867	1.38945	3.27025	15.092	15.221	12.105
Rep15	10.7871	1.86253	1.12734	0.172662	0.313581	0.732379	0.1	0.206653
Sema3d	10.7808	25.1504	26.3793	2.33289	0.1	0.1	0.1	0.461345
1700049G17Rik	10.7778	1.07778	0.317756	0.1	0.107748	0.253364	1.71371	0.558026
Ncoa1	10.777	12.4658	5.64301	1.1567	1.23129	8.54147	14.9036	17.5954
Fmn2	10.7748	9.9442	3.33208	0.922917	0.122302	0.1	20.8582	8.57871
Tmem44	10.7744	5.49806	1.70986	0.510291	20.5594	37.783	33.9201	5.08774
Egr1	10.7736	123.683	12.0174	11.4802	873.256	326.856	420.823	162.528
Zfp558	10.7731	1.34598	0.479748	0.12494	0.340996	0.2846	0.813258	2.23062
B4galnt4	10.7692	6.71645	3.8116	0.623673	0.869968	0.1	0.623371	24.6351
Lrch2	10.7692	10.3657	4.90752	0.962533	0.1	0.602302	6.4661	9.90388
Atxn1	10.7609	2.72364	0.595578	0.253106	1.14508	2.30761	2.45304	3.15944
Gabbr2	10.7543	12.6463	2.11583	1.17593	0.397504	0.114575	42.1182	22.3515
Pcdha10	10.7469	2.31633	1.00425	0.215534	0.1	0.1	0.110724	3.02771
Dmxl2	10.7432	8.01657	3.69318	0.7462	1.59534	2.09643	8.35546	15.4284
Enah	10.7361	25.5513	11.2102	2.37995	0.450219	6.05473	43.6746	16.5271
Abcb1b	10.7208	1.92613	0.364862	0.179663	3.19666	15.4174	1.2784	0.370085
Clec10a	10.7144	1.6395	0.1	0.153019	48.0831	0.1	0.1	0.489453
Lhx2	10.7102	15.6826	2.07341	1.46426	0.718319	0.372378	43.1651	32.0219
Eif4ebp1	10.7068	4.05065	1.0388	0.378327	22.7803	10.1071	2.19305	1.35419
Pppde1	10.6923	15.1788	6.4905	1.41961	5.05438	10.2884	19.0661	7.18585
Pcdhb20	10.6866	6.30875	2.96008	0.590341	0.1	5.91848	1.09108	2.73886
Zmym1	10.6796	3.65229	1.92991	0.341988	0.563362	1.34729	2.18679	2.85389
Slc4a4	10.6752	19.1895	1.63249	1.79757	0.829492	0.659496	266.265	12.488
Fam181a	10.6513	1.06513	0.1	0.1	0.1	0.1	10.2358	0.565711
E130309D14Rik	10.651	3.06264	0.713838	0.287547	0.378997	0.1	0.106159	9.24198
Epha3	10.6491	1.06491	0.183011	0.1	0.1	0.120692	0.294504	6.55019
D10Bwg1379e	10.6489	2.07015	0.619702	0.1944	0.1	0.1	0.1	6.61979
Osbpl10	10.6443	8.07831	3.04367	0.758933	0.336875	4.39714	0.37451	6.95273
Samd14	10.6413	21.7696	7.23518	2.04578	2.03922	0.423185	10.6343	46.9159
Ccdc14	10.6272	1.54862	0.465762	0.145722	0.134173	0.637951	1.49564	0.356529
Kcnj3	10.6218	3.36683	3.52852	0.316974	0.1	0.103891	0.178486	6.3756
Zcchc11	10.6168	7.21715	4.02138	0.679783	1.11012	10.1898	9.27193	8.23596
A630055G03Rik	10.6159	1.06159	0.13558	0.1	0.1	0.111518	0.113215	0.1
Gspt2	10.6019	5.73644	1.91371	0.541076	0.296422	0.116308	3.22337	7.25688
Abca8b	10.5962	3.86246	0.852021	0.364515	0.1	0.108246	2.0575	2.05571
Bok	10.5898	13.2672	2.71514	1.25283	1.49898	94.9461	0.990549	12.8359
Plcb4	10.5892	2.33779	0.615672	0.220771	0.1	10.6881	8.75286	5.3873
Prkcd	10.584	5.21683	0.251966	0.4929	98.1215	4.31378	32.2304	21.2342
Me3	10.5836	9.08676	3.15821	0.85857	0.603665	0.288543	0.105962	1.80443
Ccdc142	10.5809	3.15071	1.56468	0.297773	3.34197	1.07954	4.019	2.84834
Sprn	10.5611	21.2401	5.63132	2.01117	1.00245	0.186093	0.182878	28.362
3110003A17Rik	10.5583	7.64618	1.72502	0.724189	5.92398	21.5147	1.07147	7.78447
P2ry6	10.5535	2.7337	0.1	0.259032	128.569	0.1	0.115448	0.120398
Was	10.5475	2.23871	0.146907	0.212251	37.5217	0.251353	0.1	0.115563
Hck	10.5356	2.63851	0.152039	0.250438	103.005	0.11251	0.1	0.659482
Zfp420	10.5332	1.18742	0.510854	0.112732	0.1	0.391718	1.15753	0.899085
4932411E22Rik	10.5208	1.05208	0.284168	0.1	0.1	0.1	0.116333	0.131474
Slc46a1	10.5204	10.3556	2.63179	0.984339	58.6607	0.27796	15.1933	6.61687
Klhl36	10.5203	3.79801	1.28805	0.361016	7.71413	2.82357	2.25157	1.86894
A830080D01Rik	10.5089	3.63179	1.21083	0.345593	0.179072	3.12321	6.20533	5.17342
Gyk	10.5034	6.62598	1.72293	0.630839	0.733039	1.15066	14.7649	3.10726
Amz1	10.5032	14.5885	18.4058	1.38895	19.8436	1.17293	1.4342	2.14366
Csgalnact1	10.5024	4.59966	7.31485	0.437964	0.120721	7.57711	18.4727	1.96273
Arxes1	10.501	43.818	14.9662	4.17275	0.473947	4.68317	23.1255	24.9181
Fli1	10.5005	1.32708	0.1	0.126383	12.6849	55.8596	0.337723	0.177492
Gm5803	10.4939	3.3421	2.19763	0.318482	1.05896	2.68432	2.32237	4.08711
Trpm3	10.4937	2.14178	0.25079	0.204101	0.1	0.118539	5.51878	2.75252
St8sia4	10.4935	1.62231	0.362762	0.154602	0.647159	53.9567	0.386649	4.0757
Prim1	10.4688	10.298	1.72515	0.983681	0.611029	4.21772	3.02818	4.44844
Fmnl3	10.4557	11.4099	4.18215	1.09126	93.9572	68.9455	8.79707	3.64105
Lyve1	10.4551	1.22007	0.1	0.116697	15.9904	0.115797	0.1	0.211897
Plk4	10.4518	2.30303	0.544879	0.220348	0.251036	2.08168	2.02851	0.945885
Zdbf2	10.4489	1.04489	0.336294	0.1	0.1	0.13817	3.35077	13.0433
Serpina3n	10.4481	17.6743	3.20544	1.69162	0.368829	0.429205	9.0755	4.58565
Fyb	10.4473	2.8258	0.199206	0.270483	16.335	0.128454	0.1	0.102914
Syt12	10.4441	3.67451	0.477781	0.351826	0.546412	2.57558	2.14721	0.721907
Gypc	10.4348	1.04348	0.1	0.1	0.397952	1.9322	0.298805	0.203319
Dync2h1	10.421	1.83808	0.698236	0.176381	0.124827	0.294875	4.69869	2.05577
Fhod1	10.42	1.2384	0.194867	0.118849	30.1119	3.29956	3.29174	0.646916
Naa16	10.4132	3.76466	1.82181	0.361527	0.666969	3.50074	6.77219	1.54304
Cit	10.4052	3.25818	0.579362	0.313131	0.419154	0.919751	2.07118	5.72763
Zfp945	10.3996	1.74061	0.570889	0.167373	0.137267	2.20725	5.82697	1.36569
Epb4.1l5	10.3912	2.59316	0.752856	0.249554	0.231024	0.506804	8.21419	2.2396
Pard6g	10.3802	5.82464	5.56022	0.561132	0.553992	15.4771	4.08902	7.38287
Jmjd1c	10.3791	21.763	11.2079	2.0968	10.2321	20.2399	30.6768	16.6226
Igsf9	10.3728	1.03728	0.193645	0.1	0.556999	0.1	0.178505	12.5349
Wnt5a	10.3606	1.03607	0.1	0.1	0.1	2.10322	4.34496	6.13187
Syde1	10.3584	4.94203	1.95513	0.477102	0.302094	6.48712	4.67807	0.301719
Golm1	10.3514	21.6871	4.95339	2.09509	135.768	31.1107	12.8242	5.8411
Zfp930	10.3468	1.03468	0.328049	0.1	0.183644	0.59181	1.46254	0.530459
Mmp28	10.3441	1.13093	0.140382	0.109331	3.11764	10.0169	0.390319	0.1
Myo18b	10.342	1.08651	0.151984	0.105058	11.4688	0.1	0.1	0.13307
Arhgap19	10.3337	3.13785	0.898474	0.303652	11.9162	1.33845	1.69569	0.706704
Dll1	10.331	28.1236	9.24404	2.72225	1.13643	0.657436	1.97419	3.15634
Tom1l1	10.3298	7.45536	1.9481	0.721732	4.14476	0.575532	27.3225	5.64769
Rfx7	10.326	8.73071	5.53036	0.845504	0.85407	3.96813	10.3538	10.7144
Stat6	10.3241	2.97595	0.141364	0.288255	70.4334	16.2619	0.92698	0.421659
Slitrk3	10.3215	17.0025	6.87478	1.64729	0.145265	0.1	0.122881	2.22974
Kcnc1	10.3199	4.12887	1.73178	0.400089	0.259206	0.1	1.26696	12.7773
Stk33	10.3088	1.03088	0.178665	0.1	0.1	0.104271	0.424249	0.317685
Cyp2j9	10.3074	38.2211	13.7473	3.7081	0.963017	0.279674	35.216	2.88426
Tmpo	10.3057	42.3122	12.3325	4.1057	8.8214	31.4493	16.9685	16.9105
Pmaip1	10.3056	1.03056	0.1	0.1	8.26198	43.4276	1.1765	0.433876
H2-T10	10.3047	1.53337	0.376999	0.148803	2.18971	12.0962	0.707492	0.220285
H2-Gs10	10.3039	3.31499	0.722852	0.321723	25.4605	47.321	2.4158	0.599805
Ggt5	10.2973	1.02973	0.1	0.1	18.2752	2.36642	0.1	3.96527
Trerf1	10.2914	3.44265	1.15654	0.334515	0.431034	3.13298	5.83112	3.88729
Edn1	10.2846	1.18942	0.1	0.115651	46.916	47.572	0.539562	0.283086
Slc39a14	10.2796	8.61873	4.99158	0.838432	4.18435	0.259173	19.5389	5.0708
Rbms3	10.276	1.0276	0.137378	0.1	0.1	3.84048	0.453204	11.1146
Snx20	10.2737	1.42475	0.159282	0.138678	46.0314	0.356106	0.1	0.1
Xist	10.2685	26.8127	22.2706	2.61117	2.71211	18.1272	48.516	42.3048
Sybu	10.2675	10.4056	3.4681	1.01345	0.580259	0.452426	25.3252	12.7405
Map3k5	10.2649	2.23764	0.705017	0.21799	3.34781	0.495997	1.15456	0.996347
2310057J16Rik	10.2546	5.39276	2.44218	0.525886	0.370973	0.112038	1.01247	13.5458
Ctdspl2	10.2499	6.25338	3.05667	0.610092	1.12853	5.45339	6.94551	5.43321
Adamts8	10.2472	1.02472	0.115836	0.1	0.1	2.63456	0.284675	0.647315
Vps13a	10.2463	3.52444	1.79864	0.343971	0.308106	3.4555	4.12786	2.33362
Fam171a2	10.2452	16.9798	4.59839	1.65733	1.20042	21.7854	5.97203	42.0268
Add2	10.2447	9.10356	2.07684	0.888609	0.936996	0.212816	0.378815	15.4521
Dek	10.2332	31.4599	10.4563	3.07428	4.34358	36.4259	29.523	19.0149
D630023F18Rik	10.2319	1.03661	0.282633	0.101312	0.1	0.1	0.176745	1.33271
Atp1a2	10.2219	242.983	41.5242	23.7709	14.6398	24.9585	746.619	25.5572
Sema4b	10.2214	4.07697	0.906895	0.398867	29.9961	0.133318	38.1609	7.62703
Lrdd	10.2213	1.02213	0.427397	0.1	1.1173	0.465538	1.25894	5.08177
P2ry13	10.2031	19.4743	0.675988	1.90866	266.539	0.106293	0.175129	0.243554
Pcdhb11	10.2007	1.39575	0.442439	0.136829	0.1	1.78714	0.503838	0.854471
Ryr2	10.1999	1.2757	0.322939	0.12507	0.116529	0.1	0.15663	1.3922
Epdr1	10.1607	43.0606	9.06994	4.23797	0.628767	1.76784	30.4549	13.4004
Ms4a6b	10.1529	1.29067	0.105136	0.127124	22.0723	0.333321	0.1	0.1
Ints8	10.1521	9.17115	5.10924	0.903375	2.0559	7.49986	13.0801	7.17026
Lpo	10.15	3.421	0.493108	0.337043	0.1	0.170442	1.39525	0.341274
Adora3	10.1489	1.67903	0.1	0.16544	47.4652	0.1	0.1	0.1
1110032F04Rik	10.1393	2.23102	0.412507	0.220036	0.108941	0.1	3.61053	0.988133
Grm4	10.1376	2.02423	0.699483	0.199676	0.194554	0.1	0.118905	2.21063
Sh3pxd2b	10.1361	5.88657	2.04753	0.580755	2.54255	3.55411	31.4472	14.1462
L2hgdh	10.1355	2.94899	1.27907	0.290957	0.51984	0.750738	6.17061	2.90979
Pten	10.1352	18.7402	7.17282	1.84903	8.12887	15.5504	13.2017	25.938
Xkr6	10.1285	1.26186	0.476235	0.124585	0.103741	0.1	0.701435	1.82311
Gprin2	10.1179	1.01179	0.135489	0.1	0.1	0.1	0.316279	1.05744
Stag1	10.1125	9.70513	4.10224	0.95972	2.68754	14.0428	10.894	7.39261
BC068157	10.1002	11.8731	3.6319	1.17553	0.247199	0.1	0.948711	11.9135
Zfp770	10.0922	6.54986	2.1891	0.649002	1.8967	1.32144	5.38795	3.80771
Ier5l	10.0896	5.56795	1.697	0.551851	6.07469	25.7139	9.86517	12.6915
Oip5	10.0871	1.00871	0.185689	0.1	0.1	1.41396	0.57965	0.289838
Ppp1r13l	10.0851	1.81378	0.565146	0.179847	2.18855	0.909733	0.411975	1.08941
Fam89a	10.0791	12.7527	5.42543	1.26526	2.43482	0.375211	0.634723	0.139887
Crlf3	10.0706	8.60039	2.4696	0.854013	21.58	8.19964	13.4768	2.91288
Dna2	10.0647	1.00647	0.104251	0.1	0.192342	0.631737	1.13395	0.431422
Smc4	10.055	7.25315	2.08386	0.721347	0.361889	9.17377	19.8245	2.07911
Caskin2	10.0432	105.26	38.1024	10.4807	0.451685	16.627	13.0469	2.30256
Dusp5	10.0431	4.309	0.99991	0.429051	26.0142	5.00713	10.9336	6.07718
Ccdc57	10.0328	1.26554	0.365274	0.12614	0.325137	0.262456	2.18718	1.92701
Slc16a6	10.0272	3.69115	0.815572	0.368115	23.4912	11.7157	4.07757	1.53449
C1ql3	10.017	55.0391	16.5507	5.49456	0.16253	0.145041	0.956813	2.19946
Rit2	10.0006	15.1089	3.6977	1.5108	0.556026	0.492603	0.713864	49.8357
Zkscan16	10.0006	1.00006	0.274974	0.1	0.1	0.1	0.327197	2.2915
Bcl2a1a	9.99832	2.01483	0.150524	0.201517	152.751	0.144586	0.1	0.159786
Gna15	9.98975	2.18777	0.1	0.219002	100.684	0.1	0.1	0.139292
4933439C10Rik	9.98208	5.63456	1.67301	0.564467	3.61708	1.9666	21.9333	12.2251
Slc15a3	9.97987	10.628	0.483035	1.06494	382.978	0.364123	0.244095	0.273193
5730419I09Rik	9.97727	7.97585	4.29051	0.799403	0.738727	3.04265	7.00351	10.1179
Lrrk2	9.97246	0.997247	0.222755	0.1	0.1	1.40444	6.35414	0.886939
Sms	9.95791	7.06241	1.27894	0.709226	2.2434	1.69234	4.07031	15.4074
Pik3r5	9.94854	1.32076	0.1	0.132759	38.2312	0.188999	0.1	1.14468
Ptrf	9.94636	1.40127	0.132748	0.140883	2.26633	70.3752	2.74807	0.610858
Cdh2	9.9436	33.1592	18.8064	3.33473	0.304311	23.1453	54.0184	38.4532
Eef2k	9.94237	10.484	4.01424	1.05448	42.0209	5.27222	13.1892	7.774
Map3k8	9.93436	1.15377	0.1	0.116139	20.5291	13.3329	0.467479	0.311939
Cd84	9.92333	1.11625	0.1	0.112487	9.97873	0.1	0.1	0.1
Chst10	9.9224	16.1623	4.46008	1.62887	10.7349	0.192914	26.2685	12.9031
BC030867	9.922	0.9922	0.126302	0.1	0.188202	0.232205	0.521795	0.225279
Nfkb1	9.91012	7.18597	2.38637	0.725114	51.0198	28.607	7.33182	1.91713
Nrxn3	9.90841	3.06611	0.562527	0.309445	0.275205	0.111269	1.20069	18.0493
Unc119	9.90366	29.9247	15.0016	3.02158	4.23289	2.28422	14.6778	62.347
Serhl	9.90272	3.05887	0.853932	0.308891	9.1479	16.8554	10.2238	1.04375
March11	9.89998	0.989999	0.191243	0.1	0.181586	0.1	0.1	2.00673
Aard	9.89981	5.22059	2.28294	0.527343	0.1	0.236466	1.84956	1.40581
Atp10d	9.89007	0.989007	0.172262	0.1	0.1	7.6758	0.145393	1.07818
Cdkn3	9.88703	0.988703	0.227853	0.1	0.698538	3.11372	0.597117	0.121858
Chd9	9.88682	5.76502	3.13308	0.583101	2.71478	1.51889	13.1471	3.73221
Nr1d2	9.87995	21.0078	11.0537	2.1263	4.31523	28.7108	33.3035	13.1876
Rarb	9.87739	1.28928	0.26068	0.130528	0.1	0.4079	0.586971	3.12571
Csf3r	9.87544	4.72679	0.225136	0.478641	111.069	0.113754	0.11021	0.1
Lca5	9.8707	2.02073	0.814608	0.20472	0.1	2.16743	5.47279	2.08176
Ly6h	9.86464	72.0952	17.5316	7.30845	8.44188	2.67494	1.73576	225.441
Pitrm1	9.86135	13.3438	8.30323	1.35314	4.03354	10.0261	14.4652	4.84762
Rfx3	9.85832	3.4251	1.86461	0.347432	0.45729	1.24682	7.72369	5.04265
Isg20	9.84699	10.839	0.279724	1.10075	1.45112	5.14519	0.156034	1.04615
Fnbp4	9.84395	14.802	10.8057	1.50367	5.46568	9.51759	31.0769	18.7647
Dock2	9.84251	3.72664	0.266991	0.378626	31.8903	0.117919	0.1	0.139676
Rgs7bp	9.84251	7.98851	1.47708	0.811634	1.31702	0.330233	3.65099	15.3202
Slc39a8	9.84037	1.17844	0.123126	0.119756	4.469	188.166	2.30338	0.703294
Rnd1	9.8272	5.10617	0.96006	0.519596	3.06736	7.01483	4.09257	5.48318
Zfp658	9.8253	0.98253	0.312698	0.1	1.92062	0.213247	0.839395	0.790844
Atp4a	9.81981	0.981981	0.619193	0.1	0.1	0.1	0.342313	0.679347
Aph1c	9.79378	2.3794	0.880927	0.242951	1.04593	0.293443	0.819381	0.93647
Il4ra	9.79368	2.54463	0.342492	0.259823	64.598	10.7016	2.61759	2.19582
Fam38a	9.79354	0.980778	0.1	0.100145	30.2847	22.6976	2.50139	1.03797
Zfp160	9.78962	1.68777	0.716409	0.172404	0.16085	1.14857	3.47963	1.39406
H2afy3	9.78487	6.90985	2.76247	0.706177	0.167868	0.474797	0.858958	6.10893
Zfp280d	9.78319	7.39166	4.7169	0.755547	0.53628	7.23718	16.654	10.1164
Sox2	9.78028	52.4344	41.9614	5.36124	0.340959	0.266404	137.622	27.1561
Plcb1	9.7783	7.66085	7.60039	0.783455	0.102491	4.55948	2.64767	11.0562
Sept6	9.77648	6.49517	1.00551	0.664367	1.96352	0.598362	5.33571	16.5545
Bglap2	9.77068	1.66152	0.1	0.170052	0.1	0.1	0.187323	0.1
Mpped2	9.76273	11.7425	5.90295	1.20279	0.150837	3.4468	4.73369	9.89984
Zfp37	9.75952	2.26992	1.02912	0.232586	0.102891	0.551613	1.47168	1.48757
Tspan12	9.75451	29.4089	15.388	3.0149	0.132784	45.3705	30.8122	4.18038
Slc37a2	9.75143	2.31369	0.15893	0.237266	47.7111	0.1	1.2315	0.795246
Sycp3	9.74286	1.41237	0.503427	0.144965	0.342195	0.156297	0.501465	0.584904
Zfp866	9.73902	1.3427	0.820857	0.137869	0.193311	0.187161	1.43181	1.05241
Prpf39	9.73814	13.5841	9.88405	1.39494	1.89423	10.9908	30.3739	16.9372
Mn1	9.73548	2.28801	0.763154	0.235018	0.232818	0.513554	2.2805	6.51353
5830418K08Rik	9.73452	2.78076	1.61934	0.28566	0.274956	1.96172	4.30548	1.93228
Pdgfrb	9.72797	2.88681	0.1	0.296754	1.20392	14.6724	24.6745	0.950999
Mdn1	9.72503	2.95392	1.44759	0.303744	0.652254	0.777832	5.60531	2.55584
Slc6a3	9.71546	0.971546	0.255873	0.1	0.1	0.1	0.1	0.571854
E230016M11Rik	9.71074	2.14919	0.721652	0.221322	0.157946	0.475305	2.35516	0.8761
4930547N16Rik	9.7106	0.97106	0.181501	0.1	0.108017	0.656243	0.716373	0.260849
Ccne1	9.70922	3.84022	1.48321	0.395523	0.547369	1.39628	3.27935	3.05696
A930013F10Rik	9.70629	2.13924	1.1675	0.220397	1.18821	0.282718	5.21878	3.91647
Fam135b	9.70574	0.970574	0.164426	0.1	0.1	0.1	0.114861	0.561724
2900092D14Rik	9.70093	12.8454	4.14365	1.32415	0.1	0.1	31.2177	12.0057
Cys1	9.69777	1.60552	0.383304	0.165555	0.206703	0.394492	0.105243	0.564701
Ticam1	9.69752	5.28693	1.38721	0.545184	45.1803	5.01545	3.33689	0.593797
Il10rb	9.69618	5.23801	0.892363	0.540214	42.7024	28.4213	4.31731	0.441209
Dok5	9.69191	5.7962	1.67055	0.598046	0.452966	0.352058	12.3376	13.3757
Igfbp4	9.69179	26.1065	3.06834	2.69367	128.008	126.251	16.0124	23.9666
Ndufa4l2	9.68888	1.61321	0.1	0.166501	0.889739	20.7357	0.658276	0.752255
Tmem181b-ps	9.68504	15.8368	8.04663	1.63518	2.21929	0.676306	8.11837	26.7905
Brca2	9.6749	0.967491	0.196385	0.1	0.123361	0.643885	1.21575	0.530255
Tapbpl	9.67321	3.37498	1.07906	0.3489	8.27546	3.84881	1.49865	2.96932
Amotl1	9.6729	4.39593	1.43481	0.454458	2.93256	14.2857	10.759	3.14284
Neurl3	9.67233	0.967233	0.1	0.1	40.2302	3.22668	0.1	0.137015
Socs1	9.67054	3.68554	1.6717	0.381111	5.314	4.39273	2.92122	1.63221
Timp4	9.66326	73.3544	72.4845	7.59106	1.82534	0.252787	48.7176	5.21208
Zufsp	9.65245	3.395	2.3105	0.351724	1.09586	4.0743	6.40802	2.70388
Ccdc80	9.64923	2.8117	0.157787	0.291392	2.43255	0.851676	49.4213	1.77528
Aldh1a7	9.64888	2.05668	0.160453	0.213152	0.125008	8.96156	0.538115	0.1
Tnfaip8	9.64443	1.63592	0.105344	0.169623	5.44021	3.23468	18.8798	1.59038
Lrp3	9.64425	35.3135	21.239	3.66162	1.11078	0.429925	14.2574	29.4022
Gcfc1	9.64328	16.888	10.5065	1.75127	1.83119	7.27083	37.6054	22.3806
Ifit2	9.62793	6.72594	1.37856	0.698586	0.154164	0.894742	0.802969	0.903784
Dram1	9.62481	0.962481	0.197331	0.1	0.747655	0.708773	0.358446	0.592925
Sirpa	9.61755	56.3235	7.8038	5.85632	620.903	18.0677	85.7429	22.3565
Herc6	9.61396	0.961396	0.120524	0.1	0.592517	2.11284	4.11654	0.234512
Nap1l2	9.60684	6.7826	1.49471	0.706018	0.163967	0.259845	0.282106	19.4457
Hmgn1	9.59375	71.3529	34.0173	7.43744	37.4888	82.7414	44.723	46.1162
Agbl4	9.58028	1.20243	0.221374	0.125511	0.1	0.100334	0.258876	3.77237
Hic1	9.57353	0.957353	0.1	0.1	0.995854	10.057	0.463887	0.245825
Mtap2	9.56566	79.55	42.7969	8.31621	1.93887	1.05539	63.62	83.7658
Sox4	9.56116	24.5657	25.8718	2.56932	18.8894	30.4646	22.1392	72.7755
Odf3l2	9.56053	1.04072	0.406556	0.108855	0.1	0.1	0.1	0.134059
Gm7694	9.55683	2.20673	0.552424	0.230906	7.46254	0.57491	3.98244	0.378777
Pcdha3	9.54841	0.954841	0.220299	0.1	0.1	0.108024	0.1	3.26561
Gimap6	9.53321	3.07647	0.138002	0.322711	45.4332	234.753	1.48762	0.874679
Atp8b2	9.5327	11.4523	5.50801	1.20137	3.92848	13.9835	8.04977	18.3876
Zbtb7c	9.53024	0.964842	0.229311	0.10124	0.1	0.1	0.967179	0.696088
Blnk	9.52427	5.47905	0.316593	0.575272	122.986	0.1	0.101923	0.244939
Pdgfb	9.51647	4.22933	0.138458	0.444422	160.333	38.1982	0.626018	17.5749
Drp2	9.51433	4.13718	0.680612	0.434836	0.457784	0.1	11.1641	3.19462
Slc25a24	9.5063	0.962403	0.481595	0.101239	0.193387	7.4957	0.739649	0.632297
Cnn2	9.50302	5.39428	1.33387	0.567638	14.0016	93.0433	1.47591	0.520034
Traf5	9.50141	1.21128	0.327596	0.127484	17.043	3.71188	2.91308	0.201088
Btg2	9.48586	20.9972	1.12674	2.21352	364.719	194.056	112.747	33.2517
Trio	9.48447	15.2142	25.4184	1.60411	5.77913	4.68124	12.102	10.8034
Slc7a10	9.48385	24.9617	2.40579	2.63202	3.08957	0.479916	307.771	34.1583
Spdya	9.48072	1.0023	0.381838	0.105719	0.236598	0.269708	1.58878	1.05878
Slc27a6	9.47819	2.55977	1.83858	0.270069	0.1	0.671315	0.11713	1.21989
Mtr	9.47219	2.48608	1.34705	0.262461	9.74904	2.70475	3.14789	1.36863
Ptgis	9.46506	0.946506	0.162296	0.1	0.191146	42.82	0.35043	0.339799
Mga	9.46401	5.51444	3.38053	0.582674	1.32239	3.69872	11.5645	4.91367
Thnsl2	9.46269	2.76571	0.915682	0.292275	1.91499	3.78707	1.48975	1.34025
Tmem121	9.45882	40.1472	9.69055	4.24442	1.11642	0.200437	10.1677	11.722
Gpcpd1	9.45696	29.1259	23.4937	3.07984	5.20809	193.545	38.6353	20.1027
Ahdc1	9.44752	4.42306	1.86139	0.468171	6.83428	2.36949	6.38116	13.6008
Zfp423	9.44664	2.41709	0.659752	0.255868	0.1381	5.42367	5.3533	1.32794
Pamr1	9.43785	5.52822	0.752506	0.58575	0.650176	0.12942	41.0937	1.64337
Nup37	9.4373	3.09951	0.953373	0.328431	0.774301	5.51106	3.00578	1.55674
Lyl1	9.43338	2.06243	0.111185	0.218631	66.7346	7.80781	0.147041	0.183551
C030019I05Rik	9.43263	1.5723	2.86567	0.166687	0.1	0.1	0.624139	2.69393
Ica1l	9.42843	5.51681	2.07691	0.585125	0.351922	3.94994	0.345757	9.73321
Phactr2	9.42809	2.46078	0.813917	0.261006	0.752869	8.05145	2.93267	0.734862
Lypd6b	9.42444	1.39187	0.275069	0.147687	0.118674	0.21127	0.1	2.5755
Bcl2a1b	9.42205	9.71325	0.74444	1.03091	556.892	0.773206	0.450466	0.91625
Slc8a2	9.41269	24.2288	9.12181	2.57406	2.02209	0.272264	11.0563	18.4633
Ifi30	9.41073	5.95862	6.12784	0.633173	77.4283	1.6309	3.0096	5.44543
Grik3	9.40938	14.8931	17.9695	1.58279	0.125381	0.1	0.1	7.37808
Sparcl1	9.39767	359.008	30.4999	38.2018	20.5912	626.217	1768.3	74.4014
Pias1	9.39055	10.0531	5.35133	1.07056	8.47752	6.26121	11.3296	8.13897
Pcdhb8	9.38373	1.6428	0.804082	0.175069	0.1	0.489427	0.673054	1.04186
D430019H16Rik	9.38203	16.2668	6.44088	1.73383	1.34828	0.409237	1.14746	21.3117
Tmem55a	9.38083	20.6552	9.40262	2.20185	4.63271	10.8261	23.8252	17.0296
Zfp955a	9.37745	4.30965	1.62271	0.459576	0.1934	1.94301	3.57023	2.46898
Cotl1	9.37325	63.0914	21.2491	6.731	538.316	50.8945	16.4217	46.692
Chrdl1	9.3726	4.59678	0.563525	0.490449	0.194701	0.1	48.4837	2.01677
6530418L21Rik	9.37186	15.8702	2.10127	1.69339	0.889684	0.234857	22.2395	2.85216
Ccl12	9.36589	2.34138	0.1	0.24999	90.3242	0.1	0.152448	0.515902
Atp13a5	9.36162	0.999713	0.1	0.106789	0.202371	12.6095	4.43357	0.167223
Cx3cr1	9.36076	33.1649	1.43809	3.54297	489.692	0.163113	0.299202	0.575245
Irf8	9.35958	6.0599	0.241716	0.647455	252.102	1.11611	0.211172	0.969588
Arl6ip6	9.35621	8.19456	3.46637	0.875841	2.00619	8.53114	11.8112	5.63258
Tmem194	9.34771	2.35876	0.980679	0.252335	0.576666	1.4586	1.95129	0.806531
Stab1	9.33894	4.30527	0.197145	0.461002	131.594	34.4687	0.366086	0.345913
Cdc45	9.32869	5.05196	0.924354	0.541551	0.56594	4.2545	2.51251	0.834745
Lrrk1	9.3107	0.93107	0.1	0.1	8.25261	4.70985	0.201175	0.1
Fam178a	9.30477	5.6794	3.63712	0.610375	3.92676	4.18487	7.1423	10.2467
Hmha1	9.30422	4.38545	0.207328	0.47134	109.947	0.260115	0.102045	0.15059
Fbxo11	9.30399	19.8882	11.3749	2.1376	4.57184	13.8997	17.8312	33.6844
Kctd8	9.3034	0.930339	0.344051	0.1	0.1	0.1	0.157046	11.6149
Fam181b	9.29704	28.3609	11.2932	3.05053	0.55151	4.20204	51.6433	6.74706
Kif7	9.2947	3.74562	2.65742	0.402985	0.336616	0.705456	4.74655	0.826168
Dusp26	9.29396	27.345	13.6308	2.94224	1.7833	0.447483	0.245428	46.6539
Stxbp5	9.28007	6.11259	2.79369	0.658679	3.09142	4.534	5.10646	9.27065
Pla2g15	9.25323	10.5644	2.71844	1.1417	421.614	2.44299	4.77553	6.75845
Zfp422	9.25223	16.4359	6.3305	1.77643	3.21859	12.2122	8.85079	11.2432
Scube1	9.25208	1.67999	0.237813	0.18158	1.26162	0.435265	2.17676	2.08718
Tec	9.25185	0.925185	0.1	0.1	10.7273	7.22203	0.331685	0.145986
Apaf1	9.25066	2.32538	1.09555	0.251374	2.08791	4.35071	2.6746	4.42734
Tcerg1l	9.23423	0.97134	0.224693	0.105189	0.12367	0.1	0.29463	3.19821
Gabrb1	9.22172	3.42777	0.491845	0.371706	0.300794	0.117422	18.062	2.23294
Ssfa2	9.22027	22.2696	11.8142	2.41529	14.7823	14.4936	26.363	2.66737
Stat5a	9.2195	1.57543	0.450734	0.17088	4.73909	1.44314	3.37031	0.406907
B4galt6	9.21626	11.4573	6.66241	1.24316	2.23873	0.559753	4.51701	22.3513
Sfxn2	9.21442	1.74973	1.03798	0.18989	0.74527	0.146675	6.22645	2.01548
Loxl1	9.20786	1.03362	0.1	0.112254	0.1	0.17465	6.58702	0.84434
Fkbp7	9.19313	5.3453	2.76688	0.581445	9.44594	19.3073	3.45709	2.02705
Gpld1	9.18712	31.9203	15.2974	3.47446	1.83267	2.66498	29.9676	6.03658
Hcrtr1	9.18571	1.17319	0.205728	0.127719	0.22965	0.1	0.1	1.1146
Gpr98	9.18196	0.918197	0.295274	0.1	0.1	0.1	1.27806	0.255894
6030405A18Rik	9.16907	4.9414	3.52824	0.53892	0.239631	0.139485	0.1	2.37213
Ggcx	9.16805	10.1199	5.12356	1.10382	6.89998	4.24348	10.191	4.57707
A930038C07Rik	9.16619	0.916619	0.1	0.1	0.1	10.5415	1.04589	143.794
Ggta1	9.16153	0.916153	0.1	0.1	17.0273	17.1793	1.86654	0.177699
1110012J17Rik	9.15917	6.36294	1.92727	0.694707	0.177053	3.46692	2.91385	17.0663
Egfr	9.15007	1.46982	0.1	0.160635	0.496077	0.193206	38.6255	2.76637
Mmgt2	9.14951	2.15753	0.506297	0.235808	7.07474	1.12676	2.73841	3.04605
Gramd4	9.14845	15.3833	4.83584	1.68152	5.9333	3.13224	33.6017	11.5411
AI854703	9.14716	3.03748	1.32581	0.332068	0.623531	0.1	0.40033	3.98322
Trim47	9.14615	2.64773	0.114695	0.289492	38.0165	14.8365	16.7071	1.18572
Sall2	9.13394	13.2255	3.08623	1.44796	3.2104	0.12879	19.3655	8.85969
Styx	9.13323	1.23664	0.641223	0.135401	0.132904	1.51514	1.43953	1.07844
Cdhr1	9.12651	0.912651	0.248912	0.1	0.135198	0.1	0.1	2.16167
Emilin3	9.12451	0.912451	0.1	0.1	0.1	0.101433	0.351214	0.292343
[truncated: 1 more rows]

## Sheet: Zang_mOL_top2000
Gene symbol	ratio OPC versus mOL	OPCs	iOLs	mOLs	Microglia	Endothelial Cells	Astrocytes	Neuron
Mog	0.00137373	2.36387	509.83	1720.76	0.938538	0.1	0.1	0.696847
Mal	0.00146352	3.76709	761.166	2573.99	1.10827	26.2639	0.536	0.1
Opalin	0.00186112	0.498919	92.7428	268.075	0.604873	0.1	0.1	0.1
Nkx6-2	0.00217121	0.115513	24.7237	53.2021	0.163843	0.1	0.113453	0.1
Hapln2	0.00235237	0.1	11.4305	42.5103	0.1	0.1	0.100879	0.158516
Mag	0.00245528	4.94171	1732.27	2012.69	14.934	0.1	0.306678	0.730516
Tmem125	0.0025231	0.274291	80.4301	108.712	0.225902	0.1	0.1	0.1
Cldn11	0.00273885	9.28918	2173.18	3391.64	1.88237	0.714646	0.174164	1.43637
Ppp1r14a	0.00281395	0.723083	58.1424	256.964	0.442608	3.71912	0.16404	0.234309
Mbp	0.00284041	270.968	26708.1	95397.5	174.906	0.680897	1.72148	11.972
Mobp	0.003104	7.89433	1214.39	2543.28	3.09657	0.1	0.1	0.1
Gjc2	0.0035155	0.728503	147.379	207.226	0.395462	0.102847	0.26923	0.631745
Itgb4	0.00359093	0.1	7.47025	27.848	0.102235	0.26037	0.1	0.1
Ndrg1	0.00371042	0.949867	50.6271	256	2.61675	12.6319	0.781902	9.34962
Car14	0.00398283	0.144704	16.5835	36.332	0.111828	10.9943	0.188463	0.133553
Ermn	0.00436128	0.520973	61.0685	119.454	0.1	0.1	0.1	0.1
Aspa	0.00444424	0.547844	29.6576	123.271	0.275629	0.177174	6.62906	0.242444
Klk6	0.00505452	0.1	4.15892	19.7843	0.1	0.1	0.1	0.1
Plp1	0.00518966	54.2726	9674.14	10457.8	6.59157	0.28671	4.21826	5.5284
Gpr37	0.00568001	1.09369	92.689	192.551	0.227406	0.1	5.46309	1.41502
Cldn14	0.00579816	0.183123	15.7869	31.583	0.1	0.1	0.1	0.1
Acy3	0.00678099	0.147489	4.94837	21.7503	0.378685	5.28206	0.540229	0.340371
Cyp2j12	0.00719427	0.1	3.38445	13.9	0.1	0.1	0.1	0.1
Nipal4	0.00761689	0.224388	21.8215	29.4593	0.107084	0.1	0.1	0.157724
Slc45a3	0.00799655	0.202473	8.43576	25.3201	3.44383	0.1	0.1	0.209013
Pdlim2	0.00843809	1.74081	62.7782	206.304	6.4091	7.91273	1.12606	1.77763
Cdk18	0.00929553	0.304648	40.3022	32.7736	3.66116	0.1	0.1	0.65773
Sec14l5	0.0094922	0.1	6.14064	10.535	0.1	0.1	0.1	0.1
S1pr5	0.00961753	0.682324	36.6289	70.9459	0.276857	0.1	0.1	0.223616
Myo1d	0.0105913	0.242769	13.687	22.9215	0.429817	8.78503	0.1	0.490613
Unc5b	0.0109987	0.593405	31.3382	53.9522	0.353784	35.7982	0.726163	21.3391
Sp7	0.0115138	0.1	2.66423	8.68522	0.1	0.1	0.1	0.178611
Enpp6	0.0118784	0.578107	182.371	48.6689	0.1	0.1	0.1	0.270266
Nkain2	0.0126708	0.707293	35.3993	55.8209	0.199761	0.216373	6.34572	8.73422
Cdc42ep2	0.0130496	0.778314	17.4833	59.6426	9.69384	9.39562	1.73487	3.95221
Prr5l	0.0132713	0.502145	11.2923	37.8369	1.91444	8.9005	0.375688	0.149008
Tmem151a	0.0134109	2.15668	86.5344	160.816	2.21771	0.158664	0.1	21.2934
Prima1	0.0134924	0.193663	13.5256	14.3535	0.1	0.1	0.407518	2.73784
Sgk2	0.0135627	0.1	7.36466	7.37319	0.1	0.1	0.1	0.1
Trf	0.0143685	27.5013	414.776	1914	685.582	84.9364	0.769022	0.766741
Il23a	0.0147989	0.206944	19.5234	13.9837	0.213784	0.114576	0.1	0.1
Adssl1	0.0148268	1.03463	16.3453	69.7811	7.462	0.101547	0.1302	0.75897
Bace2	0.0152619	0.249647	12.8354	16.3576	0.1	0.806866	0.621152	0.20091
Ldb3	0.016187	0.1	2.15922	6.17778	0.1	0.1	0.197403	0.396664
Galnt6	0.0165558	0.295297	7.93789	17.8365	7.03606	0.1	0.1	0.1
Sept4	0.0171972	10.6795	233.531	621	3.05951	115.786	14.9509	2.78596
Gamt	0.0172566	4.56432	140.608	264.498	8.23576	8.39375	8.99906	4.23134
C030030A07Rik	0.017601	0.223803	5.61397	12.7154	0.1	0.1	0.113721	0.239945
Pde8a	0.0178731	0.586657	9.99708	32.8234	0.427865	29.3105	1.62882	0.195534
Lpar1	0.0179278	2.45979	83.4584	137.205	0.2983	0.708459	2.71581	0.418893
Gm13293	0.0181283	0.1	1.85102	5.51623	0.1	0.1	4.38838	0.157931
Cntn2	0.018375	1.10333	14.2446	60.0452	0.136298	0.1	0.1	26.6646
Ttyh2	0.0184386	1.8905	71.6083	102.529	6.16314	105.37	20.6956	1.72897
Efhd1	0.0186281	1.77748	24.4323	95.4192	0.396494	0.891145	23.3172	7.22505
Gpr62	0.0186481	1.11582	22.8017	59.8353	0.402984	0.136256	0.352727	1.19831
Lgi3	0.0191067	4.97245	229.104	260.246	1.6386	0.1	2.71975	1.91418
Tmem88b	0.0197686	3.90201	125.542	197.385	0.187564	0.413197	0.33932	0.337844
Rab37	0.0204868	0.163969	2.30601	8.00364	0.33511	0.282894	0.303483	0.104306
Carns1	0.0204896	0.503974	8.26311	24.5966	0.397085	0.168914	0.583708	0.846474
Klhl4	0.0227871	0.369456	8.26092	16.2134	0.1	40.5629	0.187202	0.468004
Gpr15	0.0232598	0.1	4.8675	4.29926	0.130191	0.1	0.1	0.149219
Fam178b	0.0236548	0.158043	2.25861	6.6812	0.487429	0.319905	0.1	0.1
Adamts4	0.0239626	1.47166	127.565	61.4148	0.406639	3.85562	0.494957	1.06584
Kndc1	0.0239963	1.35245	92.0922	56.3611	0.236422	0.1	0.2712	2.70121
Cnp	0.0247841	117.807	3143.47	4753.32	40.757	7.39049	50.5476	9.52207
Cpm	0.0250133	0.394395	22.2492	15.7674	0.12486	1.11517	0.101883	2.13359
Tppp3	0.025135	5.42099	64.2465	215.675	1.81279	8.92464	7.91278	12.7236
Dbndd2	0.0252679	4.4754	86.8533	177.118	8.22639	1.92108	27.7587	4.27108
St18	0.025411	0.1	9.48605	3.93531	0.1	0.1	0.1	2.184
Tnni1	0.0262515	0.283081	8.67252	10.7835	0.192972	0.130248	0.1	0.1
Trp53inp2	0.0268594	26.7993	253.256	997.764	23.5054	19.7823	56.6114	44.8161
D7Ertd443e	0.0282919	0.142157	1.29069	5.02465	0.164245	0.1	0.1	0.1
Parvb	0.0292662	2.61774	190.937	89.4459	13.6857	95.6423	5.99489	3.77829
Jakmip3	0.0308132	0.124358	3.67691	4.03587	0.1	0.1	0.1	3.3749
Gm410	0.0316853	0.1	1.54009	3.15604	0.1	0.1	0.103359	0.1
Tmem63a	0.0318611	3.55126	41.7938	111.461	120.917	14.2492	3.77871	0.224525
Ldlrap1	0.0329685	0.707862	13.1477	21.4709	15.5438	18.8639	0.678046	0.616556
5330426P16Rik	0.0333189	0.164833	5.21655	4.94713	0.347606	1.03922	1.52138	2.96974
Rftn1	0.0337014	0.914492	5.8933	27.1351	9.50167	5.78579	0.114535	3.03335
Plekhh1	0.0340726	1.2457	19.7582	36.5601	0.106135	3.47765	0.750586	0.65666
Tmem117	0.0342671	0.969806	17.1117	28.3013	0.1	0.209871	0.350626	2.54509
Dock5	0.0348377	0.114234	1.37491	3.27903	0.1	0.644758	0.234091	0.235634
Etnk2	0.0358226	0.222645	11.6696	6.21522	0.17928	1.23495	0.446284	2.01154
Npb	0.0360368	0.226942	3.76396	6.2975	0.1	0.208942	0.203539	3.31636
Nod1	0.0363208	0.252037	4.85161	6.93919	6.18735	13.2129	1.54398	2.41292
Tprn	0.0373788	2.75903	45.3128	73.8125	3.29721	2.72232	2.18115	5.26588
Hist1h4h	0.0378259	0.51632	5.74919	13.6499	0.83131	2.21616	0.338294	0.689196
Prr18	0.0385001	7.38187	59.1663	191.737	2.70506	5.64671	2.65085	7.41917
Btbd16	0.0388094	0.1	1.62445	2.57669	0.1	0.1	0.1	0.1
Tspan17	0.0396981	1.6822	29.9174	42.3747	2.08354	6.43476	0.461368	7.67179
1700001P01Rik	0.0419446	0.133543	3.1501	3.18378	0.1	0.343524	0.1	0.186749
Gsn	0.0428558	60.6688	430.746	1415.65	5.68288	0.783598	3.34239	1.87031
Trak2	0.0444935	8.43066	69.6401	189.481	4.27918	17.3813	11.9952	11.1873
Nfe2l3	0.0448785	0.204504	4.65484	4.55684	0.1	0.1	0.264579	1.87464
Il12rb1	0.0450344	0.1	2.27157	2.22053	0.144502	0.1	0.1	0.10318
Tspan2	0.0451057	24.8155	578.163	550.163	0.365752	25.0328	0.463809	10.8262
Adamtsl4	0.0454974	0.173841	1.16381	3.82091	0.434721	0.307659	0.350621	0.131215
Thbs3	0.0461793	0.445657	4.71218	9.65057	0.236559	0.106272	4.78376	7.18413
Synj2	0.0462986	0.556536	4.91701	12.0206	1.32369	0.539571	0.120223	0.878956
Casr	0.0463784	0.1	15.4894	2.15617	0.1	0.1	0.1	0.1
Ppap2c	0.0463845	1.94486	29.5506	41.929	2.65144	0.653343	0.251312	1.49009
Srcin1	0.0467197	3.43746	55.0655	73.5764	2.89176	0.15654	1.12466	32.5587
Ablim2	0.0471694	0.906021	32.1882	19.2078	1.28525	0.161444	0.294219	7.52271
4933413G19Rik	0.0471857	0.1	1.75498	2.11929	0.1	0.1	0.12234	0.127646
Pla2g16	0.0473686	1.47673	7.97764	31.1754	1.31953	4.32305	3.14654	0.174381
Ggct	0.0475266	0.442227	7.28464	9.30483	1.15307	1.15288	0.26312	3.68705
Fa2h	0.0483584	18.6942	185.908	386.576	0.109311	0.1	0.1	0.324948
Insc	0.0488312	1.27002	9.33916	26.0083	0.141455	0.130121	0.1	0.142731
Erp27	0.0511451	0.138824	4.00701	2.71432	0.751139	0.1	0.1	0.1
Wnt3	0.051336	0.339722	4.22754	6.61761	0.1	0.1	0.582555	0.527634
Cd82	0.0516512	8.04784	104.701	155.811	193.736	157.392	6.40774	1.61116
Gas7	0.0536234	4.12763	61.609	76.9745	4.27009	0.230309	2.64673	24.4018
Gjb1	0.0538246	9.77092	34.3588	181.533	0.143273	0.1	0.1	0.168621
H2-Ab1	0.053899	0.683971	15.8916	12.6899	23.6839	0.547091	0.249172	0.1
Expi	0.0543469	0.1	0.790459	1.84003	0.144919	0.1	0.1	0.1
Tmbim1	0.0547473	8.48942	99.143	155.065	17.4497	16.3871	28.1941	6.18031
Cryab	0.0548842	29.9079	197.361	544.927	5.34403	6.71465	5.19687	20.1529
1500011K16Rik	0.055113	0.111862	1.32317	2.02968	1.2649	0.1	1.80482	0.780106
Micall1	0.0563552	4.58736	52.7961	81.4008	2.88954	5.86392	4.40418	11.3229
Sema4d	0.0564651	8.79743	233.349	155.803	84.4274	0.182386	14.0593	8.45772
Dbil5	0.0568872	0.426363	2.02848	7.49488	0.1	1.08115	0.137189	0.187339
Nrtn	0.0581212	0.306876	2.56813	5.27993	0.47746	0.212844	0.108345	1.46601
Serpinb1a	0.0583691	0.113319	0.380028	1.94142	0.113505	0.964368	0.218209	0.184387
Rffl	0.058991	1.54787	14.0079	26.2391	21.2776	4.84079	1.41004	1.06344
Fah	0.0594917	5.20186	49.7931	87.4385	1.76377	1.779	11.264	12.3931
Padi2	0.0595415	1.52494	16.9128	25.6113	2.85604	0.1	1.93898	0.336666
Pacs2	0.0617571	11.8599	176.82	192.041	19.5876	3.36417	10.213	23.0145
Qdpr	0.0619884	31.5606	232.695	509.138	31.1847	33.2355	16.5849	28.8406
Plekhb1	0.062552	129.903	737.582	2076.72	6.27344	0.869566	15.832	5.80144
Cacna2d4	0.0627795	0.1	0.779583	1.59288	0.1	0.1	0.402322	0.1
Slc34a3	0.0639951	0.1	0.657811	1.56262	0.1	0.1	0.1	1.37623
Odz4	0.0650063	0.186831	1.25891	2.87405	0.11699	0.1	1.33654	13.8119
Gng11	0.0654278	5.83864	17.7255	89.2379	0.771688	270.285	2.03408	0.521514
Trim36	0.065593	0.609888	6.97849	9.29807	1.65355	0.824336	0.761181	7.0347
5430435G22Rik	0.0658111	1.01628	12.1733	15.4424	23.9203	0.1	1.49292	0.308141
Tspan15	0.0659792	4.62839	72.3072	70.1493	0.375889	12.0129	5.65218	0.930826
Mcam	0.066307	3.95173	72.6305	59.5975	0.768207	87.3022	8.08986	2.3642
Myrf	0.0669934	7.91034	178.019	118.076	0.234699	0.1	0.424868	0.451206
Spock3	0.0670976	0.962749	6.16948	14.3485	0.105399	0.25691	0.1	15.3754
Ddc	0.0674614	1.48646	44.3602	22.0342	0.163899	32.0955	0.324592	0.552925
Tmem141	0.0675639	8.97675	130.333	132.863	27.607	3.69942	1.88985	4.04127
Tmprss5	0.0676744	0.100238	4.76049	1.48118	0.1	0.1	0.246462	0.111695
Plin3	0.0694184	1.89734	6.00253	27.332	5.24177	15.4182	7.8719	0.841766
1110007C09Rik	0.0701392	6.04454	51.2192	86.1793	101.632	31.2207	6.9155	9.1214
Mir686	0.0714755	0.1	7.13796	1.39908	0.705928	7.5374	0.1	0.84546
Fgd3	0.0730155	1.44782	8.6341	19.829	22.3425	0.100908	0.1	3.23878
Car2	0.0748799	23.1875	92.6964	309.662	14.1822	97.109	148.471	9.75108
Plekha1	0.075313	7.9657	174.091	105.768	7.91618	34.5622	19.3719	27.3197
Hs3st1	0.076105	3.13051	17.5706	41.1341	0.339094	4.93307	1.60043	17.6974
Aplp1	0.0761927	127.8	953.134	1677.33	19.1192	4.19463	58.1845	267.127
Anln	0.0765441	2.12787	13.2771	27.7993	0.178426	3.22083	2.00886	0.321485
Sftpc	0.0770863	0.1	0.909393	1.29725	0.1	0.1	0.1	0.1
Gm15417	0.077524	0.686098	3.12831	8.85014	1.80686	0.79873	2.75634	0.337975
Josd2	0.0779854	14.8545	95.9855	190.478	11.6438	11.8709	4.95406	3.72184
Mobkl2b	0.0785884	1.33207	17.2252	16.95	0.171577	1.98069	0.359299	1.28732
Fth1	0.0788272	407.924	1145.05	5174.91	3215.42	3223.84	206.501	287.659
Dnaic2	0.0793955	0.131686	3.61831	1.6586	0.1	0.251884	0.814068	0.1
9630013A20Rik	0.0797684	2.59854	134.565	32.5761	0.179355	0.1	0.131247	0.264549
Coro2b	0.0798446	3.36524	32.0495	42.1474	1.5512	9.00056	24.4315	18.5622
Fnbp1	0.0801659	6.02858	34.2385	75.2013	10.6553	2.32984	50.6897	15.4929
Inf2	0.0812925	3.71122	14.0911	45.6527	1.48494	14.2522	3.9106	2.99416
Fbxo36	0.0829054	0.795458	3.7411	9.59477	1.14164	1.54209	0.847352	0.202802
Tmem159	0.0829983	3.84521	50.7671	46.3288	14.9156	26.1317	0.260539	2.3762
Ly6g6f	0.083047	0.1	1.03727	1.20414	0.1	0.1	0.1	0.1
Cd59a	0.0834776	1.36372	4.08422	16.3363	0.615223	38.6033	0.455984	3.24786
Ly6g6d	0.0836272	0.226764	2.3035	2.71161	1.26645	0.777321	0.13867	0.1
Pkd2l1	0.0841397	0.1	0.475998	1.1885	0.1	0.1	0.1	0.1
Pppde2	0.0841543	27.7927	131.876	330.259	14.5377	10.5422	18.4534	14.6411
Gpr61	0.0844797	0.120881	0.450524	1.43089	0.193908	0.1	0.1	2.98188
Klhl35	0.0846838	0.1	0.36158	1.18086	0.814219	0.116395	0.1	1.02992
Mapk3	0.0860549	21.762	141.099	252.884	149.766	107.187	16.5168	84.3425
Rapgef4	0.0861972	5.11591	20.2877	59.3513	2.40796	25.6867	1.61068	5.91503
Efnb3	0.0865659	17.5973	115.134	203.282	0.79052	0.77612	6.26678	49.4707
Map6d1	0.0867819	6.95906	68.3548	80.1903	0.931204	0.1	0.849538	0.984702
Gss	0.0870087	4.566	24.9599	52.4775	4.58097	6.75225	3.07217	3.29696
Prickle1	0.0880225	2.40267	50.6857	27.2961	1.29114	10.9897	3.28306	2.48192
Acot7	0.0881357	19.9244	78.4277	226.065	9.05686	15.3567	8.02063	114.579
Nfasc	0.0882739	15.7184	729.179	178.064	0.535722	0.1	4.65537	45.2532
Zbtb7b	0.0895743	1.87394	8.97006	20.9205	23.069	1.82216	5.50205	0.578028
Tpd52	0.0902134	4.55182	46.9115	50.4561	16.2037	31.2166	3.57238	15.0188
Rbks	0.0919699	0.381259	2.93445	4.14547	3.3538	2.72562	1.29093	0.54911
Pex5l	0.0926911	3.37481	31.2923	36.4092	0.517195	0.352691	0.23781	4.55853
Dnajb2	0.0929028	12.517	82.7437	134.732	17.0307	3.9955	14.116	27.801
Arsg	0.0932848	3.29832	12.3155	35.3575	3.32505	2.31156	2.25477	2.71139
Ctnna3	0.0939493	0.1	0.48701	1.0644	0.101415	0.1	0.1	0.1
B3gnt9-ps	0.0941955	0.946588	10.9291	10.0492	0.118573	0.633571	0.109459	1.55808
Kcnk13	0.0947581	1.88266	4.46677	19.868	33.66	0.1	0.224021	0.417344
Glra4	0.0952974	0.1	0.405173	1.04935	0.1	0.1	0.1	0.1
1190007F08Rik	0.0957225	1.98446	8.52714	20.7314	5.04985	0.334225	0.504687	1.73693
Ccdc13	0.0957432	0.74839	4.15514	7.81663	0.160815	0.1	1.87784	0.23892
Tubb4	0.0958594	103.445	1143.99	1079.14	8.42525	2.59365	4.02372	108.436
4930506M07Rik	0.0962841	0.970093	3.78402	10.0753	0.271713	0.232878	0.172827	15.0556
Csrp1	0.096352	47.6789	225.26	494.841	15.0223	201.136	85.8813	19.3635
Aatk	0.0965649	13.0551	142.682	135.196	4.76896	0.352652	10.1408	19.7577
Sh3gl3	0.0966161	27.4585	170.607	284.202	0.966579	0.265938	0.405659	19.3562
Aldh3b1	0.0967134	1.36159	13.741	14.0786	10.9998	1.00708	0.736511	0.6463
Pcyt2	0.0970952	16.4629	137.11	169.554	20.6905	4.5003	78.6333	25.5651
Rhog	0.097493	20.6217	105.775	211.52	315.728	30.557	9.92568	2.22986
Agpat4	0.098486	15.1595	121.247	153.926	2.84236	15.4918	3.26826	21.3015
Rab33a	0.0985327	7.49915	77.1756	76.1083	0.585672	0.312467	2.86682	8.2339
Hhip	0.0988144	0.837619	9.95019	8.47669	0.1	0.1	2.87933	2.64222
Tppp	0.0989037	15.6939	190.547	158.679	7.34606	0.292235	0.216962	10.2037
Sh3tc2	0.0989773	0.408018	1.75133	4.12234	0.1	10.3396	0.117165	0.1
Klhl2	0.0996003	11.1218	109.716	111.664	4.18033	18.1211	4.78459	16.2777
Aldh3b2	0.0997314	0.140078	0.757947	1.40455	0.411365	0.255618	0.113736	0.19947
Eml1	0.101462	8.48634	88.7708	83.6405	0.684652	5.30471	4.04441	5.24061
Adi1	0.101488	14.9041	75.8612	146.855	21.827	9.74855	4.67286	9.41201
Jph1	0.101788	0.303168	1.99164	2.97843	0.1	0.980579	0.401859	1.75875
2700046A07Rik	0.102156	0.244947	0.481461	2.39777	0.1	0.514619	0.872557	0.1
Nol3	0.103048	2.27249	7.05977	22.0527	0.295478	0.24501	0.11609	2.51795
Hist1h1e	0.104066	0.509616	2.37397	4.89706	0.545718	0.244327	1.74868	0.42317
Ugt8a	0.104105	61.5166	567.19	590.911	0.210972	0.1	0.307123	1.88338
Rgs16	0.10482	1.06965	54.2421	10.2046	1.32535	46.5756	12.4577	8.58332
Slc9a3r2	0.104857	7.55414	35.725	72.0423	4.57136	163.371	3.07396	8.6272
Rhou	0.1049	3.60134	16.2253	34.331	0.413534	0.192929	4.13549	3.12204
Kcnk5	0.105122	0.148911	0.407219	1.41655	0.103576	3.24916	1.03322	0.179012
Arhgef10	0.105402	4.94085	51.5196	46.8762	0.359834	8.11787	4.01896	1.47221
Clmn	0.106442	0.607653	4.43856	5.70879	0.1	0.1	5.64301	0.497063
Slpi	0.106549	2.23914	8.21169	21.0151	1.53731	0.126329	0.1	0.13296
Apod	0.10707	54.5261	105.523	509.255	2.27627	159.352	0.41827	1.07952
Cpox	0.107122	6.56589	68.851	61.2939	2.48857	2.39637	2.48189	3.3225
Adap1	0.108488	10.4768	29.1527	96.5705	22.419	0.885247	0.772464	34.0969
Gng8	0.10867	1.4952	5.70088	13.759	0.112396	0.1	0.162036	0.386319
Hist1h4i	0.108689	1.51466	7.71391	13.9357	4.3886	1.52821	0.852275	0.616725
Arpc1b	0.108794	8.76359	73.3741	80.5519	98.7621	75.3304	3.26792	1.47842
Pkp4	0.108912	8.82572	50.5283	81.0354	6.38987	34.5084	5.5081	33.43
Tshb	0.109259	0.1	0.565315	0.91526	0.1	0.192365	0.1	0.189872
Acss2	0.109946	11.8941	62.8691	108.181	1.95715	0.728209	44.5704	9.48577
Mtap7	0.111137	4.46894	40.262	40.2111	1.23701	10.0658	2.04778	2.31355
Phospho1	0.112305	1.44799	2.76605	12.8933	1.42347	2.77451	0.543484	0.888718
Slc24a2	0.112668	0.916755	10.6993	8.13675	0.1	0.1	0.1	20.3718
Slc4a2	0.112998	4.93185	25.6129	43.6455	23.4336	8.02226	12.2862	2.58228
Elovl1	0.113159	21.9823	123.866	194.26	79.1795	34.3905	17.5309	1.59071
Tmeff2	0.113504	20.548	126.715	181.033	0.216037	0.1	0.299866	6.03322
Elovl7	0.113781	3.47572	38.1145	30.5476	0.1	4.70498	1.05737	0.297395
Arl2	0.113924	14.48	66.7201	127.102	19.7026	28.533	11.4553	24.583
Acsl1	0.114009	3.95949	40.8507	34.7295	7.28875	17.7056	0.82231	6.32676
Hist1h4n	0.114073	0.251791	1.91828	2.20727	0.428885	0.210633	0.732233	0.662059
Daam2	0.114924	3.13196	14.2553	27.2523	0.936973	1.93053	187.452	3.55756
Hist1h3d	0.115114	0.320617	2.15238	2.78523	0.469119	0.516286	0.871037	0.336394
Nkain1	0.115463	18.5367	87.7509	160.542	0.957111	0.233188	5.12066	30.1962
Lass2	0.11665	58.0585	285.578	497.715	64.7154	61.5749	44.131	15.2195
Clic4	0.117437	15.1058	81.3665	128.63	65.4336	114.013	39.8699	13.3006
Dapk2	0.117534	1.28349	3.11332	10.9202	0.138741	4.7121	1.99627	0.105746
Cmtm5	0.117536	67.3509	251.101	573.026	5.67639	0.932813	73.0615	4.27542
Cdr2	0.117653	3.80688	12.4769	32.3569	1.59289	18.92	3.26968	1.92228
Fam53b	0.118078	2.04989	12.5874	17.3605	11.5865	2.16371	5.95013	1.91137
Slc5a11	0.118377	0.372998	0.715643	3.15095	0.1	0.194284	0.17032	0.105169
Scd1	0.119063	29.5077	87.8261	247.833	2.37316	1.20196	99.1618	9.60691
Ccdc74a	0.119096	0.505856	3.73572	4.24748	0.344813	0.244852	2.8833	0.747095
Carhsp1	0.119439	14.0162	76.8876	117.351	10.3489	22.3497	12.0705	29.3337
1700047M11Rik	0.11955	3.9617	39.1739	33.1383	0.209475	0.1	0.127172	0.1
Xrcc3	0.120266	1.38258	6.16192	11.496	0.762436	0.593788	4.18315	1.66493
Ypel2	0.12201	2.22626	15.236	18.2466	1.1787	8.47343	1.30364	4.95752
Itgad	0.122021	0.1	0.334225	0.81953	0.437811	0.1	0.1	0.113548
Mapk8ip1	0.122324	45.9667	195.711	375.779	15.9073	3.04829	28.6423	108.878
Fam57a	0.122748	8.9924	41.8322	73.2591	0.334151	40.8119	2.922	2.01528
Rasal1	0.123109	1.16473	8.19692	9.46097	1.9508	0.185193	0.101496	3.10317
Evi2a	0.12433	12.1552	34.1779	97.765	124.833	0.166517	0.254184	0.375942
Hist1h1c	0.124508	10.4578	43.8318	83.9928	95.7754	23.042	25.6122	6.88757
Cyth1	0.12573	5.79203	31.3839	46.0672	15.4519	19.3114	11.075	17.9124
Hist1h2bc	0.126787	18.3321	80.8269	144.589	33.0843	13.8089	29.7917	7.40138
Chst8	0.12697	0.876611	16.6976	6.9041	1.0297	0.1	0.1	3.70105
Kif5a	0.127338	24.3473	57.0509	191.203	14.8701	0.336146	1.84451	69.9917
Slc48a1	0.128278	31.1114	93.2368	242.53	21.7443	15.0267	32.416	18.7233
Hist1h2be	0.128444	0.44719	2.25429	3.48159	0.184048	0.275038	0.249248	0.1
Phlda3	0.128725	13.7012	50.5775	106.438	0.763103	1.75501	1.79857	7.33885
Mtap4	0.129757	26.132	77.3845	201.392	34.2661	34.2524	36.1822	99.2065
Fgfr2	0.129786	2.53913	18.5332	19.564	0.210654	0.259143	50.6393	2.71064
Abca2	0.129874	18.0225	106.98	138.768	6.81397	2.19161	18.6658	19.318
Fhl3	0.130413	1.1568	22.6593	8.87028	41.6036	18.3912	0.584396	0.381373
Tdo2	0.130852	0.1	0.465648	0.764223	0.1	0.1	0.1	0.103946
Srd5a1	0.13153	6.41055	25.3792	48.7383	1.58007	1.78249	3.42532	5.47225
Sirt2	0.131558	226.257	2117.13	1719.83	100.154	38.6621	46.3075	42.0406
Hist1h2bk	0.131798	3.05319	13.6662	23.1657	4.70619	2.51101	5.35776	1.20284
9430020K01Rik	0.132132	2.56739	12.2031	19.4305	0.792884	93.012	2.31238	2.17082
Plekhg3	0.132175	1.89394	14.0242	14.329	0.574515	0.68658	1.06315	0.135896
Gstm7	0.132832	7.81979	26.0135	58.8698	1.03123	73.5268	4.44555	2.654
Larp6	0.134313	3.03663	8.80188	22.6086	0.396418	0.107575	0.460468	6.16973
Endod1	0.134349	10.035	30.094	74.6934	8.83765	7.74299	6.2465	10.0907
Kif21a	0.13586	0.999259	15.7271	7.35508	0.127193	0.172115	20.9227	13.1912
Tmem123	0.136049	5.25852	38.8336	38.6517	10.7263	113.895	8.68816	2.97988
Arhgef37	0.136425	0.1	0.284957	0.733003	0.1	0.236677	0.1	0.10804
B230206H07Rik	0.137441	0.1	1.20268	0.727586	0.1	0.1	0.1	0.1
Heg1	0.13805	0.363146	1.33805	2.63054	0.632127	31.8702	2.68499	0.982044
AA986860	0.138094	0.408687	1.58822	2.95949	0.245454	0.29719	0.961874	0.354637
Ttll7	0.139396	4.88569	30.7554	35.049	0.161365	4.5842	0.927128	10.1817
Zdhhc9	0.139566	18.2142	94.6763	130.506	15.2729	22.3692	9.37657	15.9721
Myo1e	0.141597	0.915058	2.05421	6.4624	9.12752	26.0739	4.44862	0.897039
Slc16a3	0.142645	1.11566	3.31673	7.82128	27.5909	0.560999	0.155682	0.777279
Hist1h2bn	0.143354	0.241895	1.48759	1.6874	0.476994	0.185964	0.674778	0.15685
Rgs3	0.14337	1.92933	8.1558	13.457	8.68561	28.6494	2.65104	1.55614
Slco3a1	0.143778	5.17323	10.6986	35.9806	0.246587	1.82289	0.312504	3.20072
Chrne	0.143982	0.1	1.45218	0.694533	0.1	0.1	0.1	0.139173
Itgb7	0.143995	0.281183	6.43683	1.95273	1.84663	0.252856	0.1	0.1
BC028528	0.144926	1.81796	3.22371	12.544	12.0693	276.125	1.53286	0.424612
Tmem81	0.14645	0.656443	2.60602	4.48236	1.02926	0.978507	1.97517	0.50618
Arhgap23	0.146508	6.43535	41.2912	43.9248	2.75577	5.34092	11.9573	25.2801
Ctsk	0.14769	3.02343	12.0485	20.4714	0.343631	3.42946	0.581184	0.697003
Mylpf	0.148764	0.128085	1.13455	0.860996	0.297401	3.48494	0.185518	0.187874
Stmn4	0.150755	52.8489	114.482	350.562	3.64637	1.35825	1.16555	147.489
C630043F03Rik	0.151329	0.897992	3.6177	5.93405	0.105264	3.59855	3.51222	1.68791
Kcna1	0.152834	3.37003	17.1257	22.0502	0.164422	0.1	0.1	0.743073
Cyp27a1	0.15329	2.38761	17.7879	15.5758	10.3095	0.103545	0.529236	0.100457
BC024139	0.153463	0.1	0.219853	0.651624	0.102868	0.1	0.237839	1.24498
En2	0.153476	0.156774	1.26661	1.02148	0.183947	0.1	0.1	0.1
Dhcr24	0.153601	38.946	241.37	253.553	3.72676	5.88119	76.7643	35.8292
Hist1h2bj	0.153839	0.298939	1.23728	1.9432	1.07394	0.392105	0.907327	0.300296
Ssh3	0.154732	2.20097	55.536	14.2244	3.44866	0.391714	7.5867	7.93235
Hist1h4c	0.155483	0.336787	0.499823	2.16607	0.157154	0.367402	0.68655	0.453433
Chchd7	0.155601	2.97845	8.746	19.1416	9.64143	19.4165	8.46847	11.1249
Hist1h4a	0.155649	0.191595	0.691387	1.23094	0.209298	0.807249	0.895602	0.633651
Hist1h4j	0.155836	0.1	0.417366	0.641701	0.1	0.323495	0.241192	0.296465
Plekhg1	0.157711	0.95655	9.30112	6.0652	0.1	23.2596	17.8867	1.12629
Muc1	0.157892	0.124563	1.00641	0.788909	0.1	0.105346	6.86785	0.814781
Barx2	0.158126	2.01718	11.1923	12.7568	0.204265	0.1	0.1	0.667277
Diras1	0.160326	3.32131	8.01297	20.716	1.95579	0.132488	0.120146	31.1038
Shroom3	0.161492	0.185966	0.463113	1.15155	0.1	0.27375	0.339746	0.379356
Cenpb	0.161947	27.2022	48.3497	167.97	45.9356	53.8089	26.4171	32.1444
Rras2	0.163333	6.5726	93.6775	40.2405	4.8754	38.0038	1.56307	6.86637
Tmem182	0.163876	0.1	0.855836	0.610217	0.1	0.69362	0.1	0.172607
Tyro3	0.164392	14.843	94.4044	90.2906	1.68658	2.95373	9.21611	7.05641
Pla2g4a	0.165947	2.37233	16.2726	14.2957	3.71431	2.46568	0.386676	0.142158
Kif19a	0.166064	1.9427	52.3664	11.6985	0.530882	0.1	0.298516	0.709403
B3galt5	0.167078	3.33722	6.76268	19.974	4.76369	0.1	0.761356	0.77229
Stmn1	0.167248	28.6414	43.0479	171.251	17.1955	73.8754	12.1335	459.67
Snx15	0.16732	7.56958	35.4518	45.2402	8.84506	12.5909	4.87518	9.10216
Afap1l1	0.167822	3.89373	11.823	23.2015	10.1315	73.2312	0.704	0.917118
Tmcc2	0.168038	12.0278	58.1364	71.5781	6.39312	0.746401	2.34048	20.9612
Mef2b	0.169057	0.169764	0.691494	1.00418	0.196096	0.165319	0.787448	0.531699
Kctd13	0.169146	9.83071	23.9892	58.1197	11.5654	2.30907	3.62351	30.7788
Kif6	0.171364	0.1	0.483989	0.583554	0.1	0.1	0.189385	0.111465
Lctl	0.173979	0.1	0.387757	0.574783	0.1	0.1	0.1	0.1
Taldo1	0.176229	61.4849	275.097	348.892	110.147	108.276	18.6415	27.0092
Igsf8	0.176563	34.0861	91.6836	193.053	103.461	9.21887	26.2786	41.9698
Hist1h1d	0.176889	0.100257	0.529732	0.566778	0.266463	0.120193	0.699227	0.133253
Enoph1	0.177059	14.242	51.35	80.4366	15.2712	7.7142	7.63339	12.0275
Epcam	0.17771	0.114161	11.5356	0.642402	0.1	0.1	0.1	0.161317
Gipr	0.177834	0.1	0.380078	0.562321	0.1	0.101883	0.1	1.93727
Gramd3	0.178647	6.73205	52.8805	37.6835	1.18403	5.38186	49.2279	1.49059
Gm6194	0.178741	2.05852	7.54443	11.5168	7.5419	1.64757	1.59436	1.83156
Slc25a1	0.179631	35.9131	93.2037	199.927	30.3973	32.6957	24.634	43.6813
Slain1	0.179698	18.473	54.959	102.8	0.353129	0.141193	3.90016	13.5941
9930012K11Rik	0.180492	0.489943	1.08065	2.71449	0.364258	3.75994	0.229121	0.227019
Chdh	0.180537	0.131543	0.317078	0.728617	0.1	0.1	0.1	0.141421
Prss32	0.18058	0.1	0.614034	0.553773	0.1	0.1	0.1	0.12139
Tmem98	0.181117	6.62435	25.7293	36.5749	1.74341	75.4571	5.27396	1.63451
Tmem189	0.181625	16.1364	57.1016	88.8447	63.8907	13.4574	15.2587	17.4402
Sbf1	0.183836	18.0687	65.6665	98.2872	19.6326	6.74	17.7331	18.7862
Fam177a	0.1845	3.84542	16.8806	20.8425	0.662119	5.75878	2.98102	7.355
Atp10b	0.185091	0.538182	5.77241	2.90766	0.1	0.1	0.100356	0.125675
Gm16998	0.186732	0.1	0.936855	0.535527	0.303734	1.05001	0.1	0.1
Ephb1	0.187029	15.4341	71.6724	82.5227	0.384306	0.389824	13.0775	4.04771
Aacs	0.18716	15.0742	53.2007	80.5418	8.38166	2.58656	35.6106	19.3638
Hist1h2bl	0.188006	1.61421	4.64188	8.58597	2.56582	0.772231	2.18329	0.434459
Tspan9	0.18827	9.50815	63.9214	50.5028	15.0606	42.3872	39.92	16.4162
Osbpl1a	0.18834	11.2635	63.5115	59.8039	4.36719	10.1745	16.3099	7.65299
Pigz	0.188626	1.78012	4.44951	9.43728	1.06243	0.1	0.252312	0.472653
Adam19	0.188776	1.84584	3.37872	9.77796	0.425127	0.995995	0.209529	4.06044
Bin1	0.188801	34.5134	143.414	182.803	279.411	13.3155	7.94982	104.126
Emilin2	0.189708	1.18889	1.65166	6.26694	6.62996	0.11971	0.175063	0.307831
Macrod1	0.190137	2.89092	8.92681	15.2044	6.70869	0.374528	2.15416	2.43193
Tbc1d9b	0.190458	20.1672	33.7133	105.888	26.6052	17.0258	11.0528	12.2067
Plk3	0.190691	6.11058	19.9324	32.0443	35.8456	27.1738	6.91872	18.496
Mx2	0.191273	0.311021	4.84107	1.62606	0.473656	1.52637	1.26146	0.999792
Fkbp1a	0.19147	108.772	330.787	568.087	45.1397	243.94	31.8828	107.077
Tbc1d16	0.191515	4.81687	16.9262	25.1514	43.4688	7.19688	3.87198	16.4329
Nudt8	0.191533	3.9807	10.795	20.7833	3.56577	4.40378	5.21705	4.44087
Nudt4	0.192404	21.3501	91.8062	110.965	11.2054	13.7348	16.4653	37.2136
Ocel1	0.192524	1.69509	5.5056	8.80457	9.19436	14.9821	1.3263	4.47779
Man1a	0.193835	3.13868	26.1581	16.1925	23.973	15.8704	1.29139	4.46571
Gstp1	0.193955	28.7864	68.9371	148.418	25.4629	15.5627	10.7211	28.3282
Fdps	0.194062	7.94841	27.8798	40.9581	2.40888	4.35768	15.6313	9.19752
H2afj	0.194753	11.5564	40.3057	59.3385	24.0255	23.8493	7.13229	5.63176
Snora74a	0.194909	0.1	0.1	0.513061	0.1	0.1	0.205836	0.644103
Hist1h2br	0.194938	0.457872	2.13221	2.34881	0.383878	0.177778	1.19897	0.182891
Hist2h2ac	0.195469	0.464017	1.82686	2.37386	2.74533	0.247435	0.695615	0.42393
Ado	0.195659	12.5965	59.216	64.3795	7.60014	2.33944	2.27781	6.54312
Slc44a1	0.196927	65.0665	487.998	330.41	6.21523	21.1052	19.8721	6.19941
Mafa	0.197047	0.114223	0.207286	0.57967	0.1	0.169516	0.192733	0.268892
Dlk2	0.197671	3.10906	28.6214	15.7284	2.04452	0.217094	0.166157	7.72937
Sspo	0.19805	0.1	0.393694	0.504924	0.1	0.1	0.115644	0.1
Prom1	0.199157	1.81843	39.4973	9.1306	0.396626	151.931	14.9157	1.16951
Nudt7	0.199966	0.393349	0.484835	1.96708	0.802216	2.59224	1.2303	0.27937
Scd3	0.200643	0.118239	0.257165	0.589302	0.1	0.1	0.121359	0.140124
Cyb5r3	0.200652	12.0225	20.9209	59.9172	21.7318	49.7965	13.0517	23.1315
Ttc12	0.201555	0.193065	0.420117	0.957874	0.579701	1.90599	3.66296	0.217156
Hist1h2bg	0.20253	1.11688	4.39047	5.51463	2.49284	0.977445	3.20109	0.677818
Hist1h2ac	0.202946	0.150313	0.624746	0.740657	0.227297	0.116398	0.249564	0.114436
9130019P16Rik	0.203529	0.1	0.433841	0.491331	0.1	0.1	0.1	0.1
Klc1	0.203638	45.9351	79.8607	225.572	17.7784	38.3026	30.2763	226.436
Rhpn2	0.203882	0.602409	1.41544	2.95469	0.1	1.04015	0.379713	0.577577
Gp2	0.204151	0.1	0.638545	0.489833	0.1	0.1	0.1	0.1
Atp8b1	0.205117	0.240732	1.62975	1.17363	0.421128	0.611259	0.1	0.1
Phyhipl	0.205842	24.6711	140.404	119.854	1.32427	1.15207	125.621	20.2435
Rdh9	0.206118	0.1	0.281666	0.485158	0.1	0.238317	0.148693	0.11864
Bcar1	0.20653	8.53192	66.9968	41.3108	1.00329	32.122	5.20208	12.9803
Ccnyl1	0.206612	3.96752	20.6793	19.2027	1.83435	11.7334	5.29775	3.06937
Ebp	0.206988	10.3377	45.4247	49.9433	29.4557	16.713	4.61955	5.41622
Defb20	0.207718	0.1	0.333259	0.481422	0.14802	0.1	0.1	0.1
Stxbp2	0.209166	1.22054	9.54906	5.83526	23.495	1.00587	0.331778	6.61425
Bmf	0.209943	0.929875	2.59215	4.42919	15.8053	3.26628	0.295844	0.68778
Shisa4	0.210493	73.8179	322.067	350.691	4.41022	1.13827	56.4636	18.4279
Secisbp2l	0.210829	13.6564	85.302	64.7748	2.89653	8.63348	11.8553	10.2264
Gng13	0.211708	2.80408	2.78814	13.2451	2.89561	0.229079	0.1	1.41423
Inpp5j	0.212596	0.606788	1.24912	2.85419	0.809835	0.100857	3.62636	9.00922
Ninj1	0.214374	8.04075	52.7583	37.508	235.851	28.4839	5.14208	4.91097
Smurf1	0.214479	5.77895	35.4656	26.9441	22.8415	14.1365	9.49132	15.2587
Smtnl2	0.214489	1.70791	3.06697	7.96273	0.1	0.180696	0.150431	0.701732
Dnajc6	0.214795	2.50187	5.74966	11.6477	0.705566	0.28902	0.39803	35.9333
March8	0.214891	22.1235	166.238	102.952	10.4504	5.57256	11.0171	27.0053
Tmod1	0.215215	6.2751	13.2314	29.1574	2.51042	0.185963	0.18058	0.561796
Hhatl	0.217269	0.706339	1.45284	3.25098	0.404012	0.1	1.13133	0.160288
4932418E24Rik	0.217901	0.1	0.127717	0.458923	0.1	0.1	0.1	0.300044
Sort1	0.219466	10.5767	22.3691	48.1931	36.8146	12.8529	24.7641	17.5506
4930402H24Rik	0.219565	11.3483	89.2016	51.6854	1.05955	7.24397	48.7866	19.7455
Chn2	0.22039	10.9454	118.649	49.6635	15.616	19.4621	0.505246	6.189
Hcn2	0.220521	14.8117	18.9177	67.1669	3.83345	14.8652	1.13654	18.1401
Cyp4f41-ps	0.22194	0.1	0.152645	0.450572	0.1	0.1	0.1	0.1
Alox5	0.222127	0.852541	10.0803	3.83808	12.3492	0.1	0.1	0.1
Mtap7d1	0.222257	31.3342	107.353	140.982	65.1759	47.2774	30.0152	61.2039
Dixdc1	0.222266	3.32961	17.8657	14.9803	0.118009	0.843451	0.663587	12.2405
Ppp2r2c	0.222361	19.9452	37.6031	89.6974	10.0015	0.506634	0.482715	107.056
Igsf3	0.222556	0.365267	2.27164	1.64124	0.1	0.148905	5.97712	9.87815
Ppfibp2	0.222752	0.79019	8.97809	3.5474	3.19555	0.390456	4.82008	0.36171
Gm10012	0.222866	0.129527	0.246721	0.581189	0.13645	0.416551	0.362283	0.158054
4831426I19Rik	0.223032	0.231767	1.8966	1.03917	0.274839	0.1	0.1	0.11833
Epha1	0.22326	0.1	0.441894	0.447908	0.1	0.124245	0.1	0.1
Insm1	0.223395	0.820615	1.3882	3.67338	0.1	0.1	0.262405	7.43932
Piga	0.225091	2.53829	8.79667	11.2767	1.09916	2.98566	7.77924	2.2497
Cdh19	0.225149	0.418422	1.99696	1.85842	0.1	0.1	0.323473	0.1
Iyd	0.225209	0.1	0.358726	0.444031	0.1	0.1	0.812322	0.130473
Otud7b	0.226365	4.82229	24.1808	21.3031	2.28228	4.41661	4.18282	2.67827
Bcl2l1	0.22693	10.3709	19.6892	45.7006	125.13	24.0997	11.6737	23.352
Bcas1	0.228028	94.9092	531.087	416.218	2.6843	0.127462	0.170399	3.85214
Itgb3	0.228944	0.861009	1.52047	3.76078	12.4772	0.94595	0.1	0.270094
Enpp2	0.229287	146.461	599.613	638.767	0.993443	78.0065	2.99748	6.79627
Elavl3	0.229339	12.3529	69.9184	53.8632	1.04709	0.23736	2.06637	75.781
Slc25a10	0.229477	2.0782	3.27684	9.05627	19.518	6.88547	3.98745	2.35685
Sv2a	0.230005	23.1115	93.8808	100.483	4.52182	0.578583	2.81101	95.4599
Pdzrn3	0.230722	1.26827	2.8461	5.49698	0.222457	0.257842	11.2864	2.39301
Pafah2	0.23242	0.461782	0.911749	1.98684	0.536357	2.77368	3.08138	3.72805
Gna12	0.232593	42.823	95.686	184.112	104.425	22.9177	35.2566	19.5567
Mtap1a	0.232903	12.2964	44.091	52.796	3.64416	0.262293	2.89206	21.8676
Sccpdh	0.232967	34.5147	89.576	148.153	5.93239	16.4336	27.0253	31.7613
BC057022	0.233508	3.01131	12.0321	12.8959	0.388309	0.519369	0.514226	3.67164
Litaf	0.234107	20.7358	29.6041	88.5741	186.005	94.7251	19.2523	3.23323
Irak3	0.234281	0.1	0.262927	0.426837	0.4559	0.461496	0.1	0.1
Olfr279	0.234818	0.1	0.465809	0.425862	0.105158	0.1	0.1	0.1
Ctxn2	0.235581	0.178081	0.182696	0.755923	0.167745	0.109576	0.106603	3.91319
Fabp5	0.236273	14.5131	49.4717	61.4251	3.28709	2.76803	84.2468	31.7025
Eml2	0.236559	12.3647	24.3031	52.2689	3.75872	11.8977	2.32504	40.8608
Eya2	0.236587	0.741407	4.38304	3.13376	0.122908	0.1	0.1	14.6145
Gm6981	0.236732	0.151799	0.47435	0.641226	0.1	0.116895	0.144104	0.593823
S100b	0.237596	98.8595	252.582	416.082	3.66501	0.68019	31.178	6.34526
Gstp2	0.237913	1.80954	4.0172	7.60591	1.79338	0.768126	0.65303	1.27564
Lss	0.238107	11.2859	54.7334	47.3985	1.51406	0.684978	45.7021	12.5347
Fam129b	0.238812	4.08464	9.95594	17.104	32.5229	42.4128	3.1991	11.5247
Frmd8	0.239793	26.8172	77.8891	111.835	40.8848	17.5417	8.4863	3.62719
Mvp	0.240361	1.60385	2.73276	6.67265	29.8416	10.2679	1.62158	2.65422
Col9a1	0.240641	0.1	2.36832	0.415558	0.1	0.1	1.69784	0.347796
Apbb1	0.241913	48.3041	156.708	199.675	12.0599	2.73291	14.6881	77.867
Pink1	0.241947	45.674	59.933	188.776	57.1353	45.5741	26.3926	70.6568
5031439G07Rik	0.242484	29.7084	97.8316	122.517	50.2726	9.20485	8.29655	22.624
Npbwr1	0.242902	0.1	0.453414	0.41169	0.1	0.1	0.1	0.287656
Fgf22	0.243125	0.165739	0.388706	0.681701	0.1	0.1	0.1	0.266751
Ilvbl	0.243342	9.88691	24.4763	40.6296	25.7534	9.253	16.7273	9.67021
Trim59	0.244842	5.35863	19.6886	21.886	0.319748	2.11863	5.40397	3.18327
Mvd	0.24488	17.7948	68.5821	72.6675	45.4572	7.05203	45.59	16.4609
Iqsec1	0.247138	4.46352	15.0429	18.0608	5.92014	13.5717	14.4704	12.9181
Hist1h2an	0.248394	0.127803	0.263823	0.514517	0.148682	0.454006	0.325533	0.227781
Rnd2	0.248475	53.6026	438.526	215.726	6.13629	6.57739	28.6839	43.6249
Itpk1	0.248701	11.315	27.0883	45.4963	16.0814	1.82129	10.0565	8.97382
Ncs1	0.24886	5.41222	4.94073	21.748	9.66371	0.315615	13.7978	26.6196
4932441J04Rik	0.249281	0.322884	0.596016	1.29526	0.1	0.1	0.1	0.123151
Gsto2	0.249343	0.803308	2.73252	3.2217	0.352722	0.369819	0.623758	0.631985
Fgf7	0.249888	0.104745	1.46829	0.419166	0.1	0.1	0.86527	0.203086
Dip2a	0.250034	12.8131	48.851	51.2453	1.7912	5.8395	15.1102	11.4888
Fam107b	0.250307	3.66082	22.9509	14.6253	18.9068	16.1798	38.6074	13.8219
Thrsp	0.250828	5.31554	5.44663	21.192	26.2058	0.636872	16.1465	16.5528
Ppp1r16b	0.251161	18.3584	98.3919	73.0941	1.57687	11.1631	0.410262	2.89595
Bnip3	0.253869	8.031	20.6026	31.6344	5.52453	11.4749	6.65243	19.7345
A230001M10Rik	0.254234	0.1	0.297937	0.393339	0.1	0.1	0.1	0.1
Myo6	0.254408	7.43339	41.7097	29.2184	1.1383	14.8417	62.9695	3.62374
Gsbs	0.255137	0.1	0.728458	0.391946	0.1	0.1	0.1	0.106823
Gltp	0.255476	97.1475	386.274	380.26	48.5236	16.3273	7.54465	4.46293
Cldn19	0.256567	0.1	0.38569	0.389761	0.1	0.1	0.5799	0.108468
Stx2	0.257692	6.87731	21.4229	26.6881	14.1621	7.28395	7.13406	5.27655
Spg20	0.258063	5.89986	20.8965	22.8621	6.41844	3.5232	4.14523	1.51611
Mfsd7a	0.258683	0.17661	1.09679	0.682727	1.41982	0.193519	0.759926	0.1
1500011B03Rik	0.259223	5.39382	17.6919	20.8076	3.07185	8.27171	5.08652	25.2577
Hist2h2aa1	0.259236	0.228207	0.279851	0.880305	0.787917	0.1	0.385262	0.309938
Plch2	0.259247	0.64557	5.78761	2.49018	0.763459	0.1	0.12471	11.0532
Kif9	0.259627	0.118132	0.421689	0.455005	0.905673	0.321039	0.531013	0.583491
Sez6l2	0.260501	11.69	11.2129	44.875	1.13041	0.659484	0.442054	89.9098
Vmp1	0.260865	24.9952	54.835	95.8166	24.439	40.2933	20.3325	14.8958
B3galt4	0.260913	0.494708	0.922454	1.89606	4.84471	1.79625	1.17791	1.03133
Ralgds	0.261161	29.1625	97.0468	111.665	44.3289	19.781	35.0763	38.2284
Bfsp1	0.261518	0.180572	0.33119	0.690479	0.1	0.1	0.11905	1.09828
1700021C14Rik	0.26261	0.902814	1.95605	3.43785	2.10682	2.53382	2.6647	1.66733
Rap1a	0.262783	9.38826	42.8564	35.7264	2.49605	20.6978	5.96837	5.74561
Fam83f	0.262829	0.1	0.292546	0.380475	0.1	0.1	0.166661	0.128728
Mvk	0.262925	11.8493	33.2095	45.0672	4.17363	15.5763	32.6532	14.1846
Cyp51	0.264608	33.5868	112.757	126.931	6.25305	10.5883	97.4849	27.4694
Prkcz	0.266889	8.56203	24.4598	32.0809	2.02221	0.281301	0.178162	12.862
Jup	0.267967	3.27153	3.45972	12.2087	42.598	25.5653	2.51246	6.73212
Arid3b	0.268421	0.327396	1.52612	1.21971	3.62787	1.32226	1.3377	1.99316
Gm5483	0.268539	0.100057	0.1	0.372599	1.29662	0.456715	0.1	0.1
Hadh	0.268574	17.1466	51.5265	63.8432	17.3364	71.003	31.972	4.93161
Pxmp4	0.27006	2.11844	6.82194	7.84433	7.1488	13.2921	9.04967	3.71701
Gal3st1	0.270085	54.4761	145.408	201.7	1.47952	0.1	0.116131	1.78572
Kcnj2	0.270298	0.713536	2.1062	2.63981	0.985672	41.7637	0.456495	0.729662
Golga7	0.270651	67.5309	215.281	249.513	14.9429	28.2303	23.277	26.4851
Frmd4b	0.270701	1.96346	9.79514	7.25325	20.0967	40.4466	5.32562	5.35491
Fam108a	0.271401	39.9002	67.6008	147.015	59.4442	158.62	14.4249	35.9898
Sypl	0.271803	11.2372	36.184	41.3432	8.31533	44.4086	15.5533	5.58793
Cd59b	0.272667	0.1	0.126342	0.366748	0.1	0.347095	0.105345	0.1
Chac1	0.273612	0.446953	3.73211	1.63353	1.32565	2.27973	2.20259	10.9502
Npc2	0.274251	44.468	101.14	162.144	305.83	59.6066	34.7451	19.1758
Map3k11	0.274941	3.97066	11.6482	14.4419	50.0506	46.6281	3.71926	3.43377
Rnf130	0.275354	28.8604	55.2257	104.812	102.279	45.8496	21.511	18.4014
Atg4c	0.27617	4.95995	12.6805	17.9598	1.47577	1.9919	5.09499	7.08982
Tmem202	0.276509	0.120189	0.205653	0.434666	1.00428	0.1	0.111099	0.144626
Ube2d1	0.276706	10.943	18.6251	39.5475	7.35917	10.8185	6.45286	24.6025
Kif13b	0.277384	2.96361	5.40716	10.6841	2.06344	2.78278	2.49355	2.02151
St6galnac3	0.278127	2.97703	8.40583	10.7039	0.102004	8.8484	0.870056	1.38304
Zdhhc12	0.279338	4.74848	19.9994	16.999	2.82566	5.4265	5.6447	3.73765
Ywhaq	0.279788	74.4796	263.581	266.2	25.9667	113.788	37.3435	108.111
Fez1	0.280445	132.151	177.676	471.218	3.30186	3.27225	104.523	59.4528
Arhgef2	0.280772	10.3065	33.1522	36.7078	36.8621	32.1785	8.59771	18.1669
Acy1	0.280778	5.207	13.8319	18.5449	15.7937	2.83906	7.43814	3.59812
Fbxo32	0.281473	1.60571	9.62184	5.70466	0.662047	1.11998	0.684191	1.30184
Pvalb	0.282007	0.643004	1.42149	2.2801	0.868961	0.178285	0.1	0.1
Capn5	0.28201	10.7747	62.2758	38.2069	0.674559	0.172161	1.55607	12.6314
Trappc6a	0.282107	3.37478	6.96834	11.9628	14.0233	17.7808	2.50269	3.5041
Ell2	0.282641	3.95847	16.3786	14.0053	2.9622	5.54343	3.04735	1.37881
Setd8	0.282761	8.51123	33.7753	30.1004	8.01398	7.77112	7.12258	11.4229
Scd2	0.283402	375.968	1114.65	1326.63	40.2867	70.8735	892.766	147.623
2010001M06Rik	0.284508	0.1	0.1	0.351484	0.411645	0.105342	0.306249	0.681497
Hist1h2ae	0.284587	0.442662	0.853348	1.55545	0.419143	0.688146	0.361747	0.270125
Rab4b	0.284921	15.4109	39.195	54.0882	40.9928	30.1998	21.7163	19.7218
Plxnb3	0.284989	18.8333	189.595	66.0843	2.30218	0.1	0.15418	0.518447
1190005I06Rik	0.285815	1.05762	1.54188	3.70037	1.33989	0.34534	3.30284	2.62116
Dlx2	0.28644	0.211762	0.350355	0.73929	0.12111	0.1	0.633464	31.4376
Ippk	0.286702	2.49944	9.07995	8.71789	1.4519	7.21793	3.05124	2.62045
Igsf11	0.286977	2.64053	16.748	9.20119	0.173006	0.1	26.0084	3.63066
Pmvk	0.287309	17.5051	50.2043	60.9278	6.82932	10.914	40.7141	26.9536
Nmral1	0.287911	13.5091	12.7371	46.921	10.1668	2.08093	2.04043	5.79903
Usp30	0.28842	9.75418	23.0934	33.8194	8.79564	5.58968	9.24965	9.65512
Nkx2-9	0.288479	0.1	0.1	0.346646	0.1	0.1	0.1	0.1
Arc	0.28912	4.15772	8.43739	14.3806	6.9015	0.911571	10.4184	16.2318
Nudt16	0.290704	7.39851	18.4954	25.4504	3.43404	7.67117	2.35626	2.85153
Car13	0.292856	0.212433	0.25391	0.725381	1.45001	0.162314	0.315651	0.205237
Obfc1	0.294047	1.95872	2.90283	6.66124	3.2605	8.56452	1.90884	2.30352
Paqr8	0.294105	10.6187	38.6753	36.1052	0.547235	2.41976	67.4083	5.41382
Klrg2	0.295103	0.1	0.14862	0.338865	0.500544	0.796005	0.11601	0.580321
Snx33	0.29527	3.03257	6.07158	10.2705	1.35516	0.431023	6.22306	0.327681
Nrbp2	0.295824	14.8146	27.0387	50.0791	0.299901	0.77198	46.8572	45.2061
1810044D09Rik	0.295902	1.58181	3.23416	5.34573	1.67399	2.07537	2.1524	1.2659
Ddr1	0.296579	40.4138	156.169	136.267	0.58715	0.422435	26.6347	17.1734
Hist2h3c1	0.296885	2.97461	8.09489	10.0194	1.23422	1.23974	3.79949	1.00425
Fam83d	0.2976	3.08692	8.79292	10.3727	0.196319	1.26975	2.30635	1.11542
Tm7sf2	0.298115	12.3712	38.0442	41.4982	3.83485	8.60727	91.4932	17.6256
Eps15	0.29907	10.9604	52.9884	36.6482	5.20388	17.0775	41.8405	15.5609
Hist1h2ah	0.299193	0.195726	0.408764	0.654181	0.286667	0.416693	0.333815	0.2605
Bcl2l12	0.299564	0.667311	1.68869	2.22761	4.82943	3.78587	8.96316	0.753927
Meig1	0.299874	0.124003	0.406224	0.413515	0.1	0.114008	0.627812	0.125873
Sh3bgrl3	0.299924	33.802	54.8232	112.702	165.753	97.1393	11.9533	57.0435
6330416G13Rik	0.300034	2.28621	6.96088	7.61983	29.8959	0.941645	3.04553	1.16269
Rnf13	0.30044	54.3251	124.797	180.819	35.8755	24.9075	45.6322	20.6935
Rnf135	0.300633	1.45934	1.73816	4.85422	8.02999	2.66038	1.79823	0.69043
Tmem217	0.301028	0.1	0.299192	0.332195	0.1	0.1	0.138784	0.1
1110046J04Rik	0.301296	0.340247	0.775656	1.12928	0.132475	0.166664	0.1	0.473893
Oxsr1	0.301689	5.1331	8.94349	17.0146	3.80619	10.3911	7.47575	10.7062
Gipc1	0.301777	22.6126	129.248	74.9316	37.9397	29.8636	13.1609	17.331
Myo18a	0.302351	9.30107	21.3708	30.7625	20.7143	8.9939	21.6506	8.05031
Mon2	0.302407	13.0693	38.621	43.2176	9.98113	11.4212	13.5862	8.44284
Hspb2	0.302898	0.16637	0.277032	0.549261	0.394086	3.83138	0.209176	0.91456
Dusp15	0.302958	14.2327	98.7935	46.9792	0.412809	0.117788	4.59845	4.29996
Sytl2	0.303824	4.11376	16.4071	13.5399	0.289282	0.531005	0.251991	1.03454
Hdac11	0.306081	17.5086	25.6103	57.2024	13.5455	1.07179	5.91655	61.3857
Pigq	0.306183	27.7527	48.8762	90.6407	21.2862	17.496	23.6585	30.9582
Slc6a9	0.307402	15.4368	17.7421	50.2169	0.806157	0.368477	80.6786	7.04303
Ankrd13b	0.309068	8.79278	13.5215	28.4494	6.50622	1.65158	8.93867	28.8581
Cnksr3	0.309214	5.62764	48.8391	18.1998	2.76797	18.1956	7.17756	1.289
Pea15a	0.30939	165.812	241.272	535.93	185.047	258.585	222.624	110.785
Fcho1	0.311035	9.68944	24.5364	31.1522	1.93308	0.239382	1.84748	16.5509
Ppfia3	0.311088	6.96161	6.42451	22.3783	5.65194	0.163055	1.58766	16.822
Socs2	0.311578	0.346423	0.845921	1.11183	1.48675	8.74951	1.74139	8.23644
Sept1	0.313753	0.313787	0.67643	1.00011	1.87096	12.7186	0.106123	0.224552
Mpl	0.313812	0.1	0.130435	0.318662	0.1	0.1	0.1	0.1
Adamts2	0.314096	1.33001	1.72554	4.23442	0.1	0.1	0.407838	0.297376
Abcb10	0.314636	5.49872	13.073	17.4765	2.48047	3.737	5.82637	4.85218
Mfsd3	0.315816	2.40383	4.90285	7.61151	3.47948	1.41857	2.38813	1.84373
Parm1	0.315941	4.02546	10.0834	12.7412	0.1	0.273808	0.300183	7.45127
Kif1a	0.316124	39.91	98.8096	126.248	4.21826	0.447732	40.2291	96.229
Smad7	0.316994	5.16249	30.3095	16.2858	32.4315	5.3685	6.65311	4.05465
Spns2	0.317039	10.0267	32.58	31.6261	6.60665	35.6705	0.289638	10.9644
Kif1c	0.318027	11.7052	20.8538	36.8057	11.9101	34.8478	26.3626	3.62327
Hoxd1	0.318793	0.1	0.1	0.313684	0.1	0.1	0.1	0.1
Fam194a	0.320444	0.159815	0.371704	0.49873	0.115059	0.1	0.200243	0.177469
R3hcc1	0.321041	6.73725	7.36133	20.9856	2.84929	7.48929	5.73913	9.57156
Ctnna1	0.321286	10.1268	25.733	31.5194	14.7674	116.938	42.7376	4.07952
Pde6d	0.321946	29.1239	53.6317	90.4619	11.0222	24.8635	16.2712	26.0971
Ninj2	0.322076	8.38236	10.0233	26.026	0.121523	0.1	0.169965	0.1
Tmem120b	0.32236	3.36106	9.29133	10.4264	17.3971	5.12715	3.09901	5.87717
Pdzd7	0.324026	0.289059	0.731807	0.892085	0.1	0.223938	0.204464	1.635
Arpc1a	0.324243	52.0451	159.368	160.513	36.2092	38.1195	18.7319	48.1114
Rtkn	0.324288	28.0978	65.8985	86.6445	1.38844	4.18372	4.51713	6.05231
Trim13	0.324455	6.3207	12.6582	19.481	1.06525	10.7311	7.46444	4.43978
Arap2	0.32473	2.1995	11.8286	6.77334	0.411856	14.7483	31.6161	1.39751
Txndc17	0.325116	13.3001	24.9577	40.9086	13.2324	34.7553	5.81983	11.583
Anxa5	0.325162	7.36879	9.1731	22.6619	23.2072	106.708	15.5096	3.11131
A930003A15Rik	0.325564	0.513707	0.403439	1.5779	0.1	0.1	0.1	0.1
Dpy19l1	0.325959	23.9032	63.2596	73.3318	5.40384	8.57399	9.6579	16.3927
Lzts2	0.326072	7.669	14.4814	23.5193	14.51	11.1345	9.3732	6.33694
Tcta	0.326327	11.9706	29.6874	36.6827	8.82367	18.5399	10.1662	18.5602
Mtap1b	0.326482	3.88423	37.0104	11.8972	0.334087	2.96905	1.15227	75.6255
Cdkn1c	0.327323	6.49124	14.1459	19.8313	4.06535	41.6176	0.49588	10.16
Tcfeb	0.328211	6.47624	25.7742	19.7319	37.3936	11.901	5.15356	1.11262
4933427G17Rik	0.328403	0.1	0.153291	0.304503	0.117662	0.11369	0.1	0.1
Mgst3	0.329489	13.4326	10.9753	40.768	11.6046	21.5805	3.85115	27.079
Lyrm7	0.32998	0.175959	0.455354	0.533243	0.124464	0.128743	0.341896	0.525922
Tsc22d3	0.33066	16.7282	18.0198	50.5903	114.51	95.3038	69.8261	15.9433
Bche	0.331564	0.38976	2.0709	1.17552	0.1	6.89462	0.1	0.1
Lta	0.332574	0.104226	0.203914	0.313392	0.209715	0.219583	0.352899	0.400926
B3gnt2	0.332688	2.41272	4.17973	7.25219	13.9394	42.8119	1.19395	1.06233
Hist1h3b	0.334465	0.178135	0.299034	0.532597	0.143083	0.670847	0.491059	0.336599
Trib3	0.335976	0.1	0.503216	0.29764	0.408875	1.62528	0.185986	0.471533
Ehhadh	0.3364	0.966076	3.03098	2.87181	0.486942	1.02918	1.89966	0.328694
Entpd5	0.337314	9.46489	28.6067	28.0596	3.17401	5.80507	9.56728	5.63671
Slc16a8	0.33766	0.204446	2.21941	0.605477	0.1	0.1	0.128008	0.712102
Phactr1	0.338334	9.81828	24.3057	29.0195	7.22433	1.5918	4.34108	13.6226
Hist2h3b	0.338404	0.885686	1.0834	2.61724	2.12238	0.438321	1.04991	0.715565
Rgnef	0.339172	4.05684	12.2969	11.961	0.134369	8.18126	0.648349	1.50895
Sdcbp2	0.339215	0.107795	0.445851	0.317776	0.185345	7.04225	0.558553	0.636265
Top1mt	0.340255	1.79842	3.35252	5.2855	2.61885	1.47036	3.15708	3.65334
Grb14	0.341074	17.7939	22.5028	52.1703	0.233596	27.0174	1.30251	6.34135
Dnase1l1	0.341122	0.437722	0.573743	1.28318	3.87243	12.4295	1.00481	1.00191
Cyp3a13	0.341399	0.226399	0.932723	0.663153	0.1	0.1	0.1	0.1
Synpo	0.341557	1.72658	1.39487	5.05502	2.31242	1.32017	0.176454	1.36779
Usp6nl	0.343565	3.59179	12.6415	10.4545	2.88729	24.3814	13.1293	3.02899
Rnf220	0.343894	18.0756	32.0213	52.5616	19.595	13.7332	7.3115	21.6666
Xaf1	0.343924	0.1	0.1	0.290762	0.438018	5.02003	0.135969	0.1
Col23a1	0.344524	0.855117	0.566544	2.48203	0.218232	0.239939	2.63041	6.32003
Kif5c	0.344694	9.19797	13.4768	26.6845	1.55027	0.334989	3.27437	71.96
Usp54	0.344837	11.1064	17.9281	32.2076	0.762637	6.97671	15.4793	3.57758
Casq1	0.344852	0.134049	0.170847	0.388717	0.1	0.488106	0.792494	0.32137
Gfap	0.344867	6.35398	4.25725	18.4244	6.95014	3.55669	126.904	5.88167
Nipa1	0.345432	20.0492	67.9216	58.041	1.30358	2.48017	16.0174	15.0456
Apln	0.346342	5.75868	4.14047	16.6272	1.2027	162.853	17.87	1.87237
Fntb	0.346548	8.74571	21.2051	25.2367	2.27815	4.93304	4.10901	6.42041
AV320801	0.346852	0.1	1.14698	0.288307	0.1	0.1	0.1	0.1
Nacad	0.347115	6.81152	13.409	19.6232	0.412656	0.1	0.411632	14.5212
Tradd	0.348045	2.36799	6.89176	6.80367	6.95322	5.64262	0.72481	0.900174
Reep5	0.349322	66.595	301.504	190.641	58.8772	39.8055	38.4529	129.292
Npsr1	0.349729	0.301142	0.489721	0.861071	0.1	0.1	0.1	0.112048
Llgl1	0.349989	28.4574	90.5663	81.3096	11.4679	15.5652	26.6513	8.8864
Il17b	0.350071	0.1	0.506539	0.285656	0.1	0.1	0.1	0.866478
Gnai1	0.350184	19.7248	35.9135	56.3271	0.585581	8.0955	4.18048	21.9619
Sema4a	0.350594	3.04375	35.2367	8.68171	5.79025	0.154537	45.968	9.32676
Snora78	0.350605	0.344042	0.615496	0.981279	3.62248	1.31656	0.872298	1.00713
Tmem28	0.350803	1.12876	0.830213	3.21765	0.227144	0.1	0.260464	3.58412
Ldhd	0.351876	0.962085	3.72433	2.73416	0.656542	0.48563	1.32776	3.37056
Hist2h3c2-ps	0.353118	1.75593	2.9021	4.97265	2.38162	0.602233	1.44369	0.797141
Hist1h2ab	0.353812	0.1	0.133879	0.282636	0.412121	0.197275	0.104498	0.273275
2210020M01Rik	0.354227	0.1	0.168932	0.282305	0.107694	0.1	0.100029	0.136999
Tmem192	0.354286	5.82598	10.3047	16.4443	19.1578	6.92148	3.02107	5.76557
Napepld	0.354657	0.915302	1.33265	2.58081	0.256721	2.61736	0.969642	0.487526
6330503K22Rik	0.354846	5.4514	21.7933	15.3627	0.230394	2.37702	6.72886	7.0261
Scrn1	0.355145	19.9646	48.7699	56.2154	1.37027	1.75077	20.2031	34.8936
1110032A03Rik	0.356902	5.37143	8.383	15.0501	4.0878	5.33592	3.1583	3.42178
Hebp1	0.358104	13.6744	14.2896	38.1857	135.484	16.1776	24.3418	5.63202
Tspan14	0.358666	13.5686	21.196	37.8306	150.146	56.1794	35.0465	18.6146
Stxbp3a	0.358798	4.78414	22.9205	13.3338	4.15516	8.87195	18.9096	1.40105
Strn	0.358924	4.88962	32.0872	13.623	1.63585	3.7919	6.57987	5.04201
2810429I04Rik	0.359161	0.46323	0.323344	1.28976	0.239681	0.1	0.445739	0.427512
Gm14391	0.359586	0.13197	0.1	0.367007	0.1	0.1	0.140719	0.301139
Guk1	0.359721	24.0302	41.0865	66.8024	17.3571	27.2606	17.333	24.7262
Fam38b	0.360683	0.1	0.209298	0.277252	0.1	1.25897	0.188488	0.16161
Dgat2	0.360707	6.12956	18.4806	16.9932	8.14585	0.722673	1.78386	10.0637
Fdft1	0.36093	21.1184	42.9705	58.511	3.69216	5.0229	70.662	23.9491
Rassf7	0.361324	0.128167	0.30252	0.354716	0.458537	0.360655	0.231294	0.943132
Rab4a	0.361819	13.7021	37.6804	37.87	5.23475	17.6881	7.13208	16.3775
Tsc22d4	0.362434	40.5334	95.6975	111.837	62.2297	5.11557	40.0405	11.8258
4933431E20Rik	0.362613	11.1811	24.5755	30.8348	0.810941	5.16316	25.1054	6.3594
Rras	0.362796	5.7263	10.7945	15.7838	11.8259	81.464	7.88093	1.99544
Slc25a38	0.36318	13.8838	26.4823	38.2284	11.3707	13.25	19.266	13.2618
Crtac1	0.363791	3.84453	3.68513	10.5679	0.3817	0.238516	0.300579	12.8094
Nsdhl	0.363793	17.5619	38.3533	48.2744	4.39285	8.64678	60.7519	11.4375
Leprel4	0.365199	9.4338	11.9635	25.8319	0.772219	10.3745	7.26231	4.09217
4933430I17Rik	0.365841	0.105308	0.128682	0.287851	0.102181	0.384646	0.16371	0.1
Zcchc17	0.366345	14.7138	19.8965	40.1637	9.62556	12.8193	5.4784	10.5831
Glod4	0.366883	21.5767	43.82	58.8108	17.5844	36.5003	8.4306	13.0589
Slc13a3	0.366957	1.91912	1.20078	5.22984	11.0925	0.619865	59.8598	2.18084
Hist1h1a	0.367348	0.144639	0.368661	0.393737	0.1	0.474004	0.316565	0.238516
Rab44	0.368246	0.1	0.213559	0.271558	0.163117	0.1	0.1	0.1
Pdgfa	0.368481	8.47571	37.1447	23.0018	34.7725	1.70696	1.9526	32.8913
Sis	0.368562	0.1	0.854778	0.271325	0.1	0.1	0.1	0.1
Gcat	0.3699	2.33351	4.23856	6.3085	1.23513	0.394784	3.65272	2.46345
Dynll2	0.370067	79.4004	384.583	214.557	52.9196	14.3362	20.1428	176.543
App	0.370346	139.379	467.777	376.347	36.5844	320.145	57.9653	307.141
Coro7	0.370494	8.63125	13.37	23.2966	16.0973	8.81478	8.16287	10.5935
Angpt4	0.370709	0.1	0.149244	0.269753	0.105389	0.1	0.1	0.1
Dpysl5	0.372085	1.2501	2.16788	3.35971	0.710155	0.31716	1.02202	103.313
Ankrd40	0.372705	21.2116	43.0628	56.9127	16.8613	22.1409	22.9569	10.6368
Osbp2	0.372949	1.29427	1.3111	3.47037	0.961027	0.1	0.119689	5.74022
E130218I03Rik	0.37343	0.112255	0.1	0.300604	0.191061	0.349206	0.1	0.462654
Hmox2	0.37354	24.6072	25.9641	65.8755	42.5099	18.9641	8.3095	16.6984
Plat	0.374264	29.4872	89.2872	78.7872	0.848186	160.943	120.22	13.4918
Dync1li2	0.375136	30.5079	57.8507	81.3247	6.25245	16.1475	23.8877	38.3852
1810037I17Rik	0.375435	33.7228	60.6372	89.8231	15.129	76.5983	23.3369	11.7336
Dusp3	0.376074	15.4248	22.1204	41.0153	35.4591	62.9131	12.009	6.51941
Phgdh	0.376772	17.1511	18.3749	45.5211	39.1923	1.12884	36.6279	2.96274
Gjb4	0.376796	0.1	0.192351	0.265396	0.1	0.1	0.1	0.1
Igf2bp2	0.377034	0.142552	0.184949	0.378089	0.695138	0.1	0.232615	1.35049
Tbc1d10b	0.377199	10.8871	19.3805	28.8631	17.3928	6.71824	7.12753	12.7648
Urm1	0.377804	18.9913	45.3079	50.2677	13.7113	26.9672	9.30617	11.3207
Aes	0.378495	109.169	177.567	288.43	97.468	95.0233	42.7495	143.17
Acat3	0.378517	2.55424	6.44053	6.74803	0.762773	0.52961	8.60031	2.24343
Dhcr7	0.379397	33.7744	68.7751	89.0213	14.5532	9.2615	101.049	21.4442
D1Ertd622e	0.379953	8.52206	19.1905	22.4293	11.9755	10.3803	7.9345	9.31463
Cela1	0.380281	2.25635	3.89679	5.93336	1.79656	0.1	0.1	0.115478
Rassf8	0.380597	4.63954	11.6254	12.1902	2.07308	16.6544	4.08883	2.92893
Fbxl8	0.380895	0.143819	0.349076	0.377583	0.713966	1.94202	0.149817	0.125832
Kcnj12	0.381296	0.235227	1.40071	0.616915	0.16487	0.277937	0.1	1.54676
Speer4b	0.381305	0.101239	0.705698	0.265506	0.1	0.1	0.142266	0.1
Degs1	0.381365	89.9548	196.936	235.876	53.8993	81.9118	38.7957	36.9324
Rtn4	0.382125	35.3624	149.037	92.5414	49.0132	46.5166	27.7316	86.9682
Rom1	0.382447	1.46082	1.32465	3.81967	1.08645	2.51491	2.63364	1.07593
Grhpr	0.382645	19.2017	19.2083	50.1814	12.1735	13.5901	7.92985	4.30962
5430402O13Rik	0.383546	0.158265	0.167741	0.412635	0.137583	0.149555	0.16739	0.63605
Pdk3	0.384258	9.23403	20.9052	24.0308	6.07485	8.91332	4.61484	4.25704
Frs3	0.384581	2.65304	3.56266	6.89852	1.13248	1.71143	3.22974	5.69547
Tmcc3	0.385211	14.6231	53.7687	37.9613	41.8707	19.9229	10.8317	1.4538
Gm13308	0.385675	0.822304	0.58167	2.13212	1.25692	5.46638	0.293179	4.9319
Prdx1	0.386784	40.2914	69.1811	104.17	51.2906	118.202	48.9409	27.106
Acat2	0.386791	37.9828	102.139	98.1998	7.98548	5.87024	70.4715	32.6213
Hist1h3i	0.388686	0.225166	0.376093	0.579299	0.221839	0.371464	0.533686	0.318056
Esyt3	0.389485	0.117038	0.254486	0.300494	0.1	0.1	0.263343	0.240253
Fbxo24	0.389579	0.1	0.290241	0.256688	0.294732	0.107921	0.390746	0.136994
Fstl3	0.389779	0.182488	0.168654	0.468183	0.11327	0.456459	0.104045	0.334727
Acta1	0.390387	0.152173	0.186802	0.3898	0.311874	0.16428	0.1	1.30358
BC031181	0.391821	70.2934	156.287	179.402	48.9167	69.3312	50.929	61.2762
Necap2	0.391979	14.9059	24.417	38.0272	97.1918	57.6013	18.5929	8.39825
Ano4	0.393251	5.19157	12.8384	13.2017	0.1	0.411145	0.1	1.92776
Snx30	0.394088	4.39594	22.8674	11.1547	8.97448	0.122138	2.10198	4.77863
Ptprd	0.394979	18.5802	64.7789	47.041	1.0523	6.90514	6.21921	14.2991
Rimkla	0.395811	1.94295	5.19022	4.90879	0.104374	0.1	0.759105	5.27321
Hist1h2ad	0.395932	0.222146	0.65434	0.561073	0.322426	0.382723	0.389418	0.357482
Morn5	0.39639	0.1	0.147591	0.252277	0.1	0.262287	0.477355	0.208099
D17Wsu92e	0.396654	21.7178	34.4043	54.7525	43.5673	26.7811	11.9135	21.3281
Stac2	0.397064	0.859664	0.419413	2.16505	1.31844	0.188456	0.120576	2.39574
Ccnjl	0.397239	0.812377	3.27895	2.04506	0.1348	7.02658	3.42147	0.326935
AI848285	0.39746	4.55246	2.79325	11.4539	0.439031	0.126431	1.64248	0.999055
Gdpd5	0.397993	4.14653	6.5489	10.4186	3.0616	23.5291	4.54657	21.8087
Tmem134	0.399136	16.7295	26.3989	41.9143	23.5965	31.9256	11.4841	6.28043
Myh14	0.399647	3.99241	6.79248	9.98984	0.186174	0.1	7.91626	0.637001
Hist1h2bp	0.399959	0.1	0.645166	0.250026	0.1	0.130568	0.174316	0.1
Inppl1	0.400216	20.0051	104.124	49.9857	24.4123	15.0068	33.3128	3.09046
Auh	0.400537	11.7629	23.2997	29.3677	8.46127	10.5609	4.76076	15.4786
F730043M19Rik	0.400975	0.100852	0.437785	0.251517	0.26107	0.850148	0.441283	1.24453
Calm3	0.401006	126.69	117.903	315.929	87.5485	78.604	35.5093	305.592
2310040G24Rik	0.401322	0.1	0.1	0.249176	0.1	0.391492	0.121435	0.179528
Nf2	0.401518	15.6174	30.0717	38.8958	14.9373	12.623	13.4716	21.5602
Cox6a2	0.401523	0.540404	0.643495	1.34588	7.1965	0.1	0.106406	1.16737
5031410I06Rik	0.401574	0.1	0.218649	0.24902	0.1	0.1	0.513056	0.1
Sorbs3	0.401692	10.4625	36.5066	26.046	3.20888	37.5278	13.6664	0.958756
Zfp524	0.40386	2.26883	3.54945	5.61787	7.51274	5.74096	1.3255	1.59351
Insl6	0.403916	0.1	0.416985	0.247576	0.1	0.1	0.106261	0.170627
Abhd14b	0.404095	0.875801	2.47184	2.16732	0.82573	2.81673	8.10776	7.85272
4933406C10Rik	0.404309	0.1	0.195406	0.247335	0.1	0.106474	0.112437	0.284298
Pgap2	0.405428	7.14288	12.2754	17.6181	8.97777	6.89058	5.35867	5.00275
4930583H14Rik	0.406325	0.103318	0.168262	0.254274	0.1	0.109207	0.157256	0.118832
Ovol1	0.406405	0.10828	0.249738	0.266433	0.151882	0.127299	0.648508	0.122776
H2-Aa	0.406503	0.434692	1.85484	1.06934	27.8565	0.646756	0.148931	0.101696
Spop	0.406593	24.4019	50.3698	60.0156	12.0763	28.6849	24.2997	47.3261
Ccl27b	0.406711	0.277012	0.209599	0.681104	0.499347	0.136922	0.100875	3.71833
Zfp651	0.406753	9.72947	10.7637	23.9198	3.43331	2.22427	7.85819	8.62445
Farp2	0.407204	1.55933	3.03261	3.82936	0.422432	0.818189	2.23563	0.869433
Shroom2	0.408093	4.53387	14.9574	11.1099	0.205927	12.7022	10.2883	7.12163
2010001M09Rik	0.408439	0.107658	0.139077	0.263582	0.721469	0.1	1.37446	0.127431
6230427J02Rik	0.408556	1.60861	1.59373	3.93732	38.1954	13.3539	0.381336	2.06545
Bag1	0.409047	27.3284	57.9022	66.81	58.6472	53.6728	16.2342	26.77
Ston2	0.409435	0.662185	1.23614	1.61732	3.70971	0.1	12.3248	1.90014
Ttll5	0.40959	2.85797	6.85845	6.97763	1.02104	3.63371	3.69343	7.438
Birc2	0.410381	10.7034	22.3134	26.0816	3.30451	13.8215	18.7663	9.79175
Arrdc2	0.410444	3.82227	7.33609	9.31253	7.35619	3.41683	6.16032	2.56634
Deb1	0.410775	34.8119	87.0586	84.7467	8.1447	16.7357	15.3354	21.5704
Acly	0.410788	32.1605	81.4892	78.2897	34.8367	25.1497	46.8443	55.4948
Tnfrsf13c	0.411205	0.259594	0.226807	0.631301	0.236986	0.119598	0.17629	0.20009
Apool	0.411397	2.56352	5.30922	6.23126	2.85704	15.4238	3.26723	0.856425
Mcee	0.412102	8.49898	14.0688	20.6235	9.10755	26.2049	7.34193	6.92177
Setd3	0.412614	12.7599	18.9059	30.9246	15.6915	17.4526	16.0693	18.1191
Cdk5	0.412972	21.8024	43.6011	52.794	10.9439	11.4528	21.0719	30.0567
Git1	0.413311	17.5757	24.6831	42.5243	31.9486	34.6387	11.7319	25.5873
Kif1b	0.413949	31.3611	91.8181	75.7607	2.81622	8.49742	84.7432	60.3862
Mmp13	0.414066	0.122401	0.1	0.295606	0.1	0.1	0.1	0.1
Fhdc1	0.414817	0.581323	1.02751	1.4014	0.1	0.532257	0.909261	0.380621
Fis1	0.415101	69.7079	117.049	167.93	84.3432	94.0253	29.7962	51.899
Nkx2-2as	0.415389	0.236254	0.245127	0.568755	0.1	0.1	0.291604	0.1
Ptgds	0.415515	23.9732	77.9889	57.695	16.4892	11.6336	1.69334	4.9319
Kdm4d	0.416394	0.1	0.179248	0.240157	0.1	0.1	0.1	0.261065
Pgam2	0.416672	0.833969	2.03927	2.0015	2.31351	0.189649	0.986168	2.69514
Gpx4	0.416716	12.4991	17.4232	29.9942	20.4362	41.4472	10.4011	19.5745
Gprc5b	0.417378	30.1423	22.1887	72.2182	2.19252	2.58376	30.4484	9.74652
Rab11fip4	0.417637	3.8238	2.72501	9.1558	2.17408	0.139035	11.863	24.4895
Pip4k2a	0.417904	19.6152	23.4005	46.9372	46.9006	5.14679	12.4463	5.70734
Wdr91	0.418035	7.35199	16.6431	17.587	18.3102	5.84785	19.2931	9.24272
Clrn1	0.41893	0.1	0.1	0.238704	0.1	0.119615	0.1	0.634965
Sepw1	0.419174	224.396	274.835	535.329	143.565	133.823	89.728	285.242
Arhgap8	0.41918	0.730143	1.05919	1.74184	3.22461	0.174209	4.14987	1.30341
Nudt3	0.419693	52.3516	84.3041	124.738	70.9121	28.6955	80.1299	86.1858
Gm13476	0.420111	4.862	8.07781	11.5731	43.7756	0.381287	1.26299	1.74371
Adipor1	0.42116	33.8741	64.701	80.4304	81.2819	173.574	31.8829	33.6168
Phc2	0.421255	27.8987	54.8441	66.2275	39.4102	65.848	20.8803	16.9273
Fam174a	0.422083	12.6703	24.2911	30.0186	9.0848	17.6931	6.21867	10.5689
Gm16381	0.422302	0.649801	0.722865	1.53871	0.701823	1.05709	0.512354	0.634475
Hist1h4b	0.422499	0.147399	0.1	0.348874	0.1	0.171544	0.291269	0.201058
Marcksl1	0.422579	189.431	427.862	448.273	662.514	40.4044	60.5301	325.294
Sorl1	0.422922	2.61663	2.76713	6.18702	1.45775	0.1	25.1724	2.6234
Tesk2	0.423002	3.69762	5.7707	8.74138	1.48568	0.798304	3.0728	0.516451
Olfml2b	0.423098	1.39734	1.82094	3.30264	5.32488	0.639509	3.30343	0.888253
Mink1	0.423428	12.312	57.4902	29.077	9.69118	13.7848	31.5165	12.6976
Mast3	0.424023	10.0897	14.7596	23.7952	34.3038	1.17993	5.39395	12.0518
Brms1	0.425804	6.12868	11.2598	14.3932	17.9959	12.1315	6.43041	5.36569
Eno4	0.425883	0.118902	0.39813	0.279188	0.1	0.1	0.309508	0.210885
Bcl2l2	0.426039	14.9096	22.3839	34.9958	2.12038	4.95014	14.25	29.7712
Tjap1	0.426317	13.8166	54.6812	32.4091	14.0313	11.4	18.497	5.30389
BC046331	0.426748	4.69623	9.7168	11.0047	3.64318	5.57193	5.31257	5.42356
Mrpl53	0.427146	16.3766	34.4041	38.3394	14.0986	34.6306	12.1819	16.7986
Dnahc10	0.427987	0.1	1.83135	0.233652	0.1	0.1	0.180104	0.1
Sc4mol	0.428285	77.0251	146.048	179.845	17.8401	19.4447	373.079	56.6726
Lipt2	0.428649	0.921836	1.51694	2.15056	1.07299	4.32096	1.42221	0.982724
Ipo13	0.428743	27.9909	59.8813	65.2859	17.9669	4.94368	18.3214	18.5406
Acaca	0.429718	4.57733	7.40062	10.6519	0.897273	0.97512	7.37771	3.35897
Nde1	0.430074	13.8042	29.8877	32.0973	10.5591	14.0118	27.0715	2.07815
Inpp5a	0.43254	6.0977	9.79262	14.0974	6.95239	16.8338	8.7088	15.8719
Ldlr	0.432957	17.4579	44.1723	40.3224	10.5243	9.03443	49.8626	13.6415
Cdkl2	0.433509	0.540488	1.36496	1.24678	0.207056	0.370453	0.209559	10.1045
Ptpn11	0.434358	20.8117	67.0166	47.9137	14.0675	29.3969	16.2907	16.0257
Acad12	0.434641	0.625028	1.27263	1.43803	2.63834	1.78716	0.714252	0.234617
Mtap6	0.434875	8.8678	12.2897	20.3916	1.34469	5.01987	2.3227	52.2191
Catsper2	0.436493	0.916759	3.05049	2.10028	0.346291	1.09503	5.76102	1.42594
2410066E13Rik	0.436722	4.24436	3.67631	9.71867	1.7155	3.89522	1.71867	50.7636
Sepx1	0.437822	14.7863	19.6487	33.7724	21.3792	15.263	8.36138	10.8669
Plcl1	0.438247	2.59226	10.492	5.91507	3.31305	6.43305	2.09436	6.29854
2210012G02Rik	0.438313	1.09304	2.1101	2.49374	1.85171	0.740497	1.18883	1.29446
Tgm4	0.438382	0.718495	1.56972	1.63897	1.07099	1.31707	0.723496	0.322763
Deptor	0.43839	0.218056	0.334253	0.497402	0.572769	0.35687	0.765265	1.98541
Rap1gds1	0.438754	34.5987	92.2485	78.8568	43.8143	31.0582	17.3466	29.3669
Rassf10	0.438904	0.483273	5.67519	1.10109	0.1	0.1	8.65521	0.594599
Icmt	0.439198	8.80819	18.917	20.0552	13.1467	13.0033	7.48415	9.79956
Stx6	0.43923	25.1147	26.5145	57.1789	41.5108	50.3903	8.87135	14.4143
Acyp1	0.439613	6.1656	11.5246	14.0251	2.92895	15.2897	4.56732	7.02513
Naaa	0.439673	4.04934	2.99444	9.2099	13.8782	1.54877	22.4267	2.29147
Usp20	0.440227	7.98198	25.6682	18.1315	4.42143	1.73032	6.01168	13.3813
Foxo6	0.440936	1.35909	2.53892	3.08229	0.34991	0.135753	0.533632	27.3058
Chmp5	0.440998	40.9879	74.7463	92.9436	17.7376	73.0645	25.9714	29.6809
Gabarapl2	0.441249	17.86	24.3011	40.476	17.1923	31.6552	7.86061	23.9551
Ormdl2	0.441397	2.61959	6.14352	5.93478	6.03582	5.20736	2.84928	0.263971
Tmem205	0.441501	17.2453	32.4623	39.0607	4.50172	17.1772	12.6588	7.02927
Sult2b1	0.441781	0.135339	0.161852	0.306347	1.08657	0.1	0.113182	1.48588
Pdlim1	0.442177	0.246941	0.104384	0.558465	0.237151	1.21115	0.499135	0.220889
Ptpdc1	0.442213	11.0212	21.9928	24.9228	0.546195	1.5866	11.7433	6.35853
Gca	0.443038	2.14927	6.5091	4.85121	0.265039	0.1	7.25764	16.1435
Iqcf3	0.444531	0.1	0.1	0.224956	0.1	0.1	0.1	0.1
Slc35a2	0.444585	22.3221	45.9179	50.2087	13.0664	9.52866	20.5045	7.02581
Myl6	0.44504	24.2949	37.5454	54.5905	43.7929	172.022	20.8995	23.2048
Stk39	0.446612	12.1764	33.5168	27.2639	0.432288	9.9233	5.39475	17.8483
Morn1	0.446912	0.675691	1.32964	1.51191	0.351237	0.884219	1.29282	1.3587
Enpp4	0.44741	5.95543	13.7522	13.3109	0.144221	2.53846	4.37612	2.41582
Cyb5	0.447749	51.8863	118.076	115.883	46.9008	79.692	34.466	28.8317
Fnta	0.447885	34.6278	133.358	77.314	20.4536	35.4555	19.8456	18.2612
Nrsn1	0.448603	14.1501	8.63554	31.5425	12.0368	0.46442	0.24368	20.6151
Tnnt1	0.449022	0.185771	0.122282	0.413724	0.297544	0.500819	0.132862	0.1
Nipsnap3b	0.449048	12.954	27.9576	28.8477	13.0013	10.0154	9.67395	17.7736
Depdc1b	0.449224	1.15881	2.31887	2.57959	0.144641	0.985553	0.538814	0.204807
1810046J19Rik	0.449428	32.4206	53.6786	72.1375	28.6047	30.2599	10.3008	30.0774
Tmem170	0.449657	2.18495	6.2926	4.85913	0.478931	2.69118	2.06057	0.640972
Olfml1	0.449687	1.57972	0.951977	3.51293	0.157473	0.150378	16.324	0.445244
Adprhl1	0.451646	0.1	0.1	0.221413	0.1	0.1	0.1	0.773778
Zfp536	0.452462	2.21752	6.60679	4.901	0.1	0.1	0.1	6.22702
Lap3	0.453377	20.6536	48.554	45.5551	36.6979	12.2382	41.3091	6.38202
Trim3	0.453565	9.81793	19.8687	21.6461	6.89921	16.8006	10.1716	29.5932
Lmna	0.453877	14.3937	16.0684	31.7128	39.7226	30.5872	28.5837	79.6489
Slc6a8	0.453962	20.1261	69.2157	44.3342	5.02916	6.60726	14.0135	17.0488
Abhd4	0.454514	73.6827	107.717	162.113	47.4105	23.8489	59.8528	8.55816
Cox6a1	0.45484	197.536	270.62	434.298	189.152	284.608	83.6646	160.577
Ppp1r3e	0.455794	1.45566	3.15043	3.19369	0.215206	0.32265	0.530882	3.54528
Brp44l	0.456034	34.9034	45.1845	76.537	17.0186	36.1104	29.0773	31.7898
Spint2	0.456738	0.49569	0.365877	1.08528	0.612316	0.696393	0.549952	9.27787
Dact3	0.456891	24.6987	31.2984	54.0582	15.9226	0.604768	6.0003	25.3649
Coasy	0.456917	9.36145	15.9931	20.4883	11.9846	6.53742	7.73757	7.61285
Onecut2	0.457573	0.1	1.11996	0.218544	0.1	0.1	0.1	0.120423
Ccdc65	0.45771	0.224378	0.750004	0.490218	0.138895	0.116606	0.247269	1.03221
Dera	0.458963	3.33706	7.41806	7.27088	5.16356	19.0417	6.77599	0.827622
Dnm2	0.459595	21.3276	52.2768	46.4052	66.784	42.8759	21.1977	12.846
Gde1	0.461863	79.095	136.008	171.252	106.09	61.103	46.8651	64.4571
Gramd2	0.462264	0.224865	0.658687	0.486444	0.1	0.1	0.290744	1.1113
1810020D17Rik	0.462596	16.6297	24.6337	35.9486	6.22155	11.4799	13.5571	9.95325
AI413582	0.462688	11.6345	10.6783	25.1455	26.5558	9.1114	16.2869	17.7799
Scamp4	0.463836	19.0504	36.7415	41.0713	29.7661	16.0239	11.8732	13.9288
Myoc	0.464148	0.1	0.1	0.215448	0.1	0.133296	0.171137	0.1
Ech1	0.46415	27.5562	38.5434	59.3692	52.3096	71.9012	28.4344	17.5061
Rab3a	0.464234	25.9415	53.7819	55.8802	12.2205	9.90508	7.30362	168.782
4732418C07Rik	0.46434	10.518	40.322	22.6514	4.30591	4.50403	12.8413	4.14481
Ptgr2	0.46436	7.89939	15.6316	17.0113	7.28313	9.77226	12.0245	2.61818
Kat2b	0.464581	4.86369	9.9665	10.469	1.81929	8.53513	8.08174	4.02558
Wnk1	0.464722	18.1197	39.5728	38.9905	20.943	13.0458	24.4846	15.5303
Ick	0.465357	8.84809	36.8692	19.0135	1.03056	4.29246	2.61336	4.67854
Cdk19	0.465669	7.22462	21.8822	15.5145	9.62433	12.5493	7.60515	7.03945
Tmem74	0.466956	0.43275	0.537825	0.926747	0.1	0.1	0.145408	0.729572
Pim3	0.467162	25.8284	91.6548	55.2878	80.7733	131.276	26.082	31.8913
Klf13	0.467235	11.0033	30.2585	23.5499	11.6892	16.8512	12.0184	24.6161
5730409E04Rik	0.467317	3.38978	2.92492	7.2537	3.22555	1.83125	1.93521	11.335
Hint3	0.467791	6.93832	12.0124	14.8321	4.43449	12.7913	6.06136	5.47118
Tmem55b	0.467914	13.6163	22.7892	29.1	46.2057	9.85141	25.1022	18.7607
Fam134b	0.468128	9.64472	9.47289	20.6028	31.6448	10.8187	1.74998	19.2109
Mrpl20	0.468349	34.1422	65.9596	72.8991	29.9422	97.4794	14.8716	35.9389
Ift46	0.468703	11.6426	25.1578	24.8399	7.59797	7.87258	7.48979	14.0804
Lect1	0.468827	1.08646	1.58726	2.3174	0.1	0.1	0.652871	0.117877
Myeov2	0.468927	58.4999	84.9854	124.752	71.3929	108.195	32.2197	58.6935
Tspan5	0.46909	11.3541	17.4872	24.2045	5.10027	53.7122	24.3778	21.7255
Cisd1	0.469735	37.293	66.8758	79.3914	10.8316	21.2342	23.0973	45.9099
Lrrc28	0.4703	6.2829	9.29976	13.3593	2.45051	4.57762	2.40046	5.4771
Shb	0.470594	1.90089	6.16498	4.03935	33.1776	10.6686	0.307127	8.581
Gm12034	0.472796	0.1	0.391598	0.211508	0.253995	0.672373	0.1	0.141846
Tecr	0.473245	131.647	219.083	278.179	94.2696	55.6675	129.161	122.564
Pcbp4	0.473312	69.9684	148.661	147.827	6.06678	6.29236	20.879	65.5988
Lamp1	0.473961	286.607	560.686	604.705	499.385	166.052	233.561	97.5971
Cc2d1b	0.473962	8.22858	16.4928	17.3613	9.93723	3.13754	9.87152	5.11732
Tbata	0.474016	0.133088	0.1	0.280767	0.14469	0.112074	0.1	0.205751
Cib1	0.474761	9.98234	15.7501	21.026	95.3236	33.5538	16.4618	6.76989
Bpnt1	0.474983	15.4749	25.1972	32.5799	7.13848	9.10166	12.9064	17.6344
Alg14	0.475096	7.87371	12.2117	16.5729	4.1898	23.8509	8.09187	8.77504
Dopey2	0.475478	4.96161	13.3862	10.435	4.55645	3.30263	16.1619	8.28893
Mobkl2a	0.475619	5.39913	8.53883	11.3518	20.0265	4.68602	5.10231	8.86235
Hdac5	0.475968	18.8779	30.029	39.6621	40.0654	13.6898	18.0175	51.123
Fxyd3	0.476057	0.1	0.1	0.210059	0.1	0.1	0.134727	0.1
Vamp3	0.477228	49.3812	91.4306	103.475	42.1519	108.601	31.1366	13.8953
Hist1h2ba	0.47923	0.1	0.293501	0.208668	0.1	0.1	0.1	0.1
Klhl30	0.479643	0.1	0.265513	0.208488	0.1	0.1	0.1	0.1
Vps37c	0.480415	7.20224	8.88588	14.9917	12.9001	7.04981	8.48879	10.2715
Rnpepl1	0.481234	20.5561	39.6242	42.7153	26.1853	13.6081	11.4392	8.96396
Rnf122	0.481914	13.8866	70.1257	28.8155	5.53514	9.07826	13.7417	3.92363
Spsb1	0.482037	7.47025	28.4009	15.4972	15.0492	8.69146	4.4264	1.75629
Slc20a2	0.482296	10.9801	16.8936	22.7662	2.4012	5.15383	45.4883	14.0657
BC033916	0.482601	0.135843	0.142072	0.281481	0.116087	0.377579	0.537505	0.245771
Srp14	0.483276	67.9172	122.446	140.535	64.4	120.424	28.2504	82.6783
Wrap53	0.483294	4.98572	6.32322	10.3161	2.8326	2.70474	3.13578	2.33007
Sc5d	0.484237	26.063	56.4556	53.8229	20.0808	7.44527	74.0359	21.6923
Prss12	0.484311	0.872893	0.643576	1.80234	0.175751	0.10088	0.252005	2.01205
Pmm1	0.484467	26.078	24.7126	53.8283	11.373	4.23806	74.1322	40.3551
Taf13	0.484598	11.1805	21.9763	23.0718	2.81403	16.2194	22.4253	12.7132
Cox8b	0.48547	0.100254	0.1	0.206509	0.1	0.1	0.151432	0.1
Dusp7	0.485881	5.59638	11.7253	11.518	14.4698	2.29527	0.450195	9.60197
Ubac1	0.48625	6.684	8.50856	13.746	6.22139	6.46082	8.83919	8.20473
Atf5	0.486814	6.59669	6.86786	13.5507	8.70382	8.40083	8.63525	26.0555
Bpgm	0.487013	56.7581	73.6447	116.543	4.59517	34.6173	17.9868	13.2836
Rnf7	0.487287	38.2363	60.934	78.4677	42.1434	55.5462	18.8476	28.2758
Foxj1	0.487838	1.98883	2.07196	4.07683	0.157949	0.306449	5.37028	1.00518
Ly6d	0.488082	0.1	0.1	0.204883	2.45261	0.482419	0.1	0.1
Synpr	0.489249	1.14539	1.79787	2.34111	0.185891	0.728445	0.536672	40.9741
2310007B03Rik	0.489968	0.1	0.190266	0.204095	0.1	0.1	0.1	0.1
Bace1	0.49056	18.244	67.2043	37.19	1.38665	5.34758	10.6518	20.1689
Hn1l	0.490831	8.53617	14.5105	17.3912	6.47939	9.70536	2.68871	3.13515
Ndufa3	0.490891	107.604	154.887	219.202	100.676	116.794	46.6784	60.5835
Fn3k	0.49129	2.59828	1.55575	5.2887	0.717788	0.397477	0.577171	3.28639
Tmem163	0.492061	47.5142	277.355	96.5617	0.536486	0.455244	0.303007	77.0436
Syngr2	0.492333	14.4936	22.3821	29.4385	293.846	38.2204	10.2964	1.4929
Rtkn2	0.492486	3.14269	9.70758	6.38128	0.1	0.178673	0.399234	0.313188
4930432K21Rik	0.492659	0.295302	0.434254	0.599404	0.219915	0.285591	0.394043	0.689337
Cd81	0.492993	438.365	888.962	889.191	858.156	247.278	386.854	134.819
Ogfod2	0.493168	5.95421	12.0627	12.0734	6.85833	6.31552	7.63689	8.50811
1110057K04Rik	0.493438	21.2495	35.4711	43.0642	11.4473	6.60662	10.9995	9.10179
Zfpm1	0.493703	4.48982	9.21362	9.09417	20.1124	8.71601	0.647405	1.38749
Epb4.1l3	0.493837	17.9507	22.9191	36.3495	0.909964	0.195164	0.466798	23.7729
Brsk1	0.493863	23.7009	51.4172	47.9907	12.3084	0.559751	9.87861	51.0317
Ubl3	0.494402	54.9009	217.278	111.045	71.5443	71.9193	29.1701	51.137
Adra1d	0.494882	0.467428	0.417753	0.944524	0.149809	0.1	0.1	0.355368
Psat1	0.49489	115.549	245.47	233.483	15.268	22.587	119.621	15.5508
Ddrgk1	0.495922	40.4505	51.6834	81.5663	53.9981	49.1571	21.2054	20.7539
Ssna1	0.496349	22.8039	34.422	45.9432	16.6271	32.4648	10.7436	17.0466
Vat1	0.496464	20.3438	91.232	40.9773	27.9908	104.411	5.66358	52.267
Ctrb1	0.497317	0.1	0.129848	0.201079	0.1	0.187111	0.1	0.1
5730403B10Rik	0.497492	29.6761	48.2925	59.6513	18.6115	15.9777	44.7133	27.5214
Gjc3	0.497938	15.7525	66.6561	31.6354	0.1	0.1	0.1	0.195838
1110008P14Rik	0.498995	13.0802	16.5869	26.213	9.82392	10.3791	6.68931	20.2539
Nudt14	0.499364	3.99737	8.0306	8.00493	14.1653	46.2813	2.107	4.33343
2900053A13Rik	0.500178	4.35048	6.98197	8.69786	4.06303	8.04819	2.38636	2.39002
Acot6	0.500219	1.18777	1.78271	2.3745	0.37435	0.138991	1.47897	0.819498
Ankrd13a	0.501405	21.1759	37.1724	42.2331	40.5199	30.8014	8.80192	14.6023
Pdk2	0.50168	16.8832	36.8328	33.6534	7.30826	6.08322	17.5113	13.8688
Mpst	0.501791	23.6203	23.8863	47.0719	16.3625	10.6783	24.832	18.9095
Rph3a	0.502339	9.07266	5.07529	18.0608	4.71442	0.282298	0.153709	21.0255
Cidea	0.502973	0.1	0.116273	0.198818	0.125953	0.1	0.41747	1.36996
Hist1h2af	0.504013	0.112013	0.342431	0.222243	0.213527	0.301231	0.167847	0.334992
Slc29a3	0.504744	3.62693	8.44979	7.18567	24.3922	0.70572	2.054	0.796768
Dcps	0.506645	25.1489	32.2782	49.6381	13.4177	20.3599	5.86882	10.1201
Arl9	0.506779	0.1	0.100973	0.197325	0.1	0.174684	0.724453	0.1
Thra	0.507106	90.9848	261.037	179.42	22.9701	17.9219	27.4104	181.867
3110045C21Rik	0.507114	0.178964	0.357649	0.352907	0.1	0.105812	0.318133	0.1
Ttr	0.507565	0.1	0.1	0.197019	0.990378	33.6221	0.113421	1.46096
Atp6v1g1	0.507774	40.6362	79.3485	80.0282	73.9324	50.8993	24.2907	58.9572
Gm13807	0.50888	0.103743	0.401377	0.203865	1.40686	0.704516	0.10355	0.1
Arhgdia	0.509178	97.2724	165.392	191.038	373.74	122.324	39.7709	69.1904
Prox2	0.510073	0.339218	0.425424	0.66504	0.447076	0.309529	0.366379	0.203946
Bfsp2	0.511047	1.41556	6.94369	2.76991	0.1	0.1	0.373331	0.151653
Hspa2	0.511954	4.85641	13.5608	9.48602	1.72454	4.21616	16.8737	3.6468
Slc2a1	0.51358	16.4706	17.049	32.0701	46.6447	948.134	56.42	11.3889
Faah	0.514	6.91013	11.5098	13.4438	1.02424	0.112499	0.308013	3.8801
Hiat1	0.514942	23.171	40.9464	44.9973	10.9127	37.4491	44.2782	24.1084
Snapin	0.515488	21.1598	39.9248	41.0481	13.7495	12.1917	20.4093	17.3471
Gng4	0.515523	2.80601	23.5404	5.44305	1.51219	0.298033	0.195256	18.7109
Map4k4	0.516059	54.9809	144.26	106.54	33.1711	48.0692	56.5693	44.1122
Slc12a2	0.516078	20.7746	100.327	40.2548	9.02505	8.3719	5.31091	5.23024
Mical3	0.516259	3.32931	31.3402	6.44892	0.907654	3.02733	2.32126	6.21904
E330034G19Rik	0.516344	0.1	0.255839	0.193669	0.1	0.1	0.1	0.1
Sh3glb2	0.516364	31.7373	49.6173	61.463	25.899	18.1562	45.7078	56.82
Kif5b	0.516373	16.3355	30.7596	31.635	3.358	43.2717	17.3221	13.7552
Rft1	0.516755	4.22101	7.85088	8.1683	9.05913	6.77519	7.39692	3.74952
Sbds	0.516976	21.657	39.6432	41.8918	17.7873	36.2898	13.7002	12.5336
Cisd3	0.517288	5.17276	10.8013	9.99976	7.10881	3.49312	4.47228	4.57721
Sys1	0.519166	24.2752	33.8734	46.7581	29.2388	21.8433	13.6817	13.1873
0610010O12Rik	0.519309	12.067	12.037	23.2367	2.37365	2.50999	13.7345	19.9689
Tbcd	0.519361	11.3306	14.8478	21.8165	13.8011	11.1452	5.9848	14.8989
Vamp1	0.519426	2.3964	3.33413	4.61355	2.17061	0.685933	2.7154	6.38818
Abl1	0.520355	13.502	32.8148	25.9476	38.2451	15.6085	10.0098	8.26281
Clip3	0.520534	64.4669	156.416	123.848	4.83974	1.09212	29.2302	128.7
A530058N18Rik	0.520774	0.113229	0.132551	0.217425	0.1	0.1	0.1	1.62693
Map1lc3a	0.521275	67.7048	85.6123	129.883	89.4219	76.8937	63.4689	176.346
Rps6ka5	0.521422	1.67095	3.66009	3.2046	1.51853	1.71701	4.15463	3.92623
Dusp19	0.52146	5.95684	10.9131	11.4234	0.748695	2.98585	2.04209	2.08031
Fam131b	0.521551	14.3101	19.8956	27.4376	2.0642	0.145356	0.414375	12.0339
Gm5936	0.521616	0.1	0.124399	0.191712	0.1	0.1	0.1	0.1
Lrrc61	0.522687	4.44765	5.68598	8.5092	5.51213	1.89127	2.63215	4.23269
Pcdh9	0.522828	18.473	39.9559	35.3328	0.128846	0.207521	8.32823	6.26972
Spata2	0.52295	9.15783	26.5707	17.5118	8.27558	7.1139	15.388	15.1598
Polr3g	0.52302	0.572792	1.37012	1.09516	0.219052	0.5754	2.57224	0.517696
Gnptab	0.524545	16.4952	38.7393	31.4466	1.89123	3.83956	13.033	10.514
Cfl2	0.524735	34.2943	57.0476	65.3555	2.67272	24.7448	20.5445	56.8622
Wbp2	0.525617	69.8312	90.0473	132.856	116.292	38.1153	47.7753	93.291
Actg2	0.52583	0.1	0.240755	0.190175	0.1	0.1	0.1	0.1
Hist1h4k	0.525994	0.387031	0.592839	0.73581	0.145476	0.295875	0.1	0.518239
Ovol2	0.527098	0.1	0.1	0.189718	0.157211	0.1	0.1	0.227759
Apc	0.527643	12.7631	17.6963	24.1888	1.74312	7.38903	25.7031	29.8147
Efcab2	0.528091	1.19832	1.48149	2.26916	0.154401	0.840531	3.03018	2.69338
Wls	0.529089	15.9073	44.924	30.0655	25.3418	52.2845	6.24825	5.80906
LOC547349	0.529342	0.150486	0.1	0.284289	8.66144	0.1	0.757674	0.1
2310028H24Rik	0.52976	18.5425	26.6764	35.0018	11.8892	3.44842	13.1705	45.4174
Tmeff1	0.529864	42.9686	77.8626	81.0937	0.227417	12.8384	11.4135	57.2645
Rnasek	0.530078	103.173	149.889	194.637	214.809	100.705	33.8641	122.611
Cript	0.530558	24.8193	35.663	46.7797	14.7881	51.4187	12.862	23.6955
Mid1ip1	0.531709	69.6556	54.3015	131.003	49.1139	7.60009	86.6557	35.9826
Il17rb	0.531717	0.310088	0.283338	0.583182	0.1	0.192062	0.123647	0.156034
Ppdpf	0.531805	31.6896	50.5594	59.5888	15.9052	38.382	16.0018	25.9449
Efna1	0.531932	3.95453	3.73138	7.43427	0.497692	114.609	3.28818	1.16367
Prrg1	0.532064	4.2123	4.49359	7.91691	0.1	6.23174	1.56286	0.878759
H1f0	0.532413	42.535	53.7541	79.8909	24.7864	77.6134	44.0499	45.8791
Sox2ot	0.53257	11.2693	40.4638	21.1602	0.1	0.1	7.90564	10.9584
Fasn	0.532797	61.7651	107.337	115.926	15.2276	2.43469	85.6324	42.8925
2810405K02Rik	0.533209	20.2674	48.9073	38.0102	32.3027	2.85534	2.92339	14.3851
Sri	0.534649	23.3968	34.5894	43.761	18.0588	67.2892	12.3543	12.6807
1700008O03Rik	0.534907	0.19796	0.406577	0.370082	0.106943	0.1	0.204562	0.606178
Triobp	0.535404	3.8887	4.22816	7.26312	7.82463	27.8683	11.1062	5.26369
Pdxdc1	0.535999	19.04	29.3507	35.5225	14.6424	31.926	13.533	13.288
Hpcal1	0.536826	4.03666	4.0529	7.5195	10.5086	18.1439	0.803178	11.5368
Trh	0.536875	0.1	0.1	0.186263	0.1	0.132509	6.01526	3.01769
Wfikkn2	0.536987	0.105632	0.1	0.196713	0.1	0.1	0.157463	0.288349
AY358078	0.537244	0.86982	1.44012	1.61904	0.761843	0.970849	0.304923	0.180583
Dip2b	0.537367	5.38636	16.9116	10.0236	17.3684	4.89837	8.784	5.50676
Aldoa	0.538169	150.222	163.324	279.136	271.648	187.343	109.769	270.458
Nat9	0.538216	3.24711	4.69738	6.03309	13.074	6.51188	1.16338	2.50167
Gatad1	0.538665	15.764	19.467	29.2649	7.04814	20.6652	14.0957	13.6033
Gadd45g	0.538762	17.8677	44.1449	33.1644	88.0289	29.5099	178.287	35.3812
Spata24	0.538948	3.2917	2.85494	6.10764	1.963	2.39551	5.68326	1.61569
Nudt1	0.539387	3.52055	3.07007	6.52695	3.68633	4.19163	2.88076	2.49943
Taf10	0.539665	9.32616	12.1841	17.2814	21.2508	20.2389	5.31016	4.99964
Pycr2	0.540242	16.0645	21.2266	29.7357	28.4939	9.91925	8.96788	5.82674
Limch1	0.540321	8.08228	14.7503	14.9583	0.26759	17.5389	49.0899	6.46213
Idi1	0.54049	29.1297	66.7626	53.895	1.4549	7.79717	140.442	31.8853
Reep3	0.540753	28.3155	58.6821	52.3631	14.602	31.4178	31.0022	5.83594
Cox4i1	0.540887	275.621	384.398	509.573	446.337	558.77	120.77	255.32
Trim17	0.54133	0.143116	0.19772	0.264379	0.1	0.1	0.349598	0.764526
Dusp28	0.541544	4.10607	8.15733	7.58215	2.77361	2.98763	1.25194	6.37033
Pgs1	0.542084	12.3797	15.2862	22.8372	30.4747	10.6925	9.49928	20.2188
Mycbp	0.542158	3.07321	6.14215	5.66848	2.64451	9.26224	2.25134	4.56574
Ehd1	0.542887	26.4629	52.9625	48.7447	125.596	24.9969	8.37287	15.5043
Ddit4	0.5431	25.1397	47.1079	46.2893	18.0624	10.0733	72.7193	31.5305
Katnal1	0.544002	5.27021	12.6447	9.68786	0.72112	0.507847	4.46524	5.73817
Osbpl7	0.544304	3.67083	5.89351	6.74408	3.61141	2.3225	6.22317	3.31932
Frmd5	0.544353	4.76898	10.4155	8.76082	0.1	0.148465	0.316781	3.66543
1700055N04Rik	0.544379	0.1	0.174831	0.183696	0.103332	0.112869	0.1	0.1
Fam171a1	0.544434	7.60626	6.08212	13.9709	0.751	13.8902	18.1695	8.25571
Pdxk	0.544795	13.2653	10.5563	24.3492	62.3692	14.9422	5.11482	4.85548
Rnf181	0.545222	31.3799	44.3444	57.5543	17.1635	18.3972	14.2925	27.8752
Rap2a	0.545487	30.2548	154.356	55.4638	11.9752	11.8258	10.8232	13.9705
Dlg1	0.54551	11.9887	39.0959	21.977	3.34155	18.3008	12.7601	7.64115
Kazn	0.545592	27.0432	88.2372	49.5666	1.03276	4.39362	8.70521	8.62234
Rhbdl2	0.545594	0.708689	8.43902	1.29893	0.1	4.80194	2.06286	0.132051
Ubxn1	0.545929	50.9172	56.0607	93.267	61.9712	69.2044	27.5626	38.3462
Hist1h3h	0.546737	0.227495	0.261212	0.416096	0.276659	0.446151	0.262477	0.167595
Asah2	0.546811	1.61627	1.68652	2.95582	0.530577	2.23826	0.808555	0.501205
Add1	0.54705	74.0728	195.588	135.404	38.4398	51.6702	59.5649	63.3209
Ppp2r5b	0.547595	20.5079	27.3071	37.4508	10.5404	11.5109	17.4819	53.6253
Ccdc89	0.547654	0.371525	0.670101	0.678394	0.1	0.104338	0.2509	0.111246
Rcbtb1	0.548018	9.23029	22.3835	16.843	2.62046	8.86325	8.04908	8.78325
Foxn3	0.548357	6.68029	19.3795	12.1824	11.0375	8.2407	7.33895	9.96112
Dock10	0.54848	10.988	27.395	20.0335	6.18349	0.54204	2.44102	1.81917
Rims1	0.549099	3.75717	3.80886	6.84242	0.412377	0.1	0.126161	9.07405
Stard10	0.549148	9.04401	6.06775	16.4692	3.1682	3.40154	3.68237	14.4945
Gpd1	0.549507	57.3389	77.6544	104.346	17.1777	0.433945	2.14359	7.28608
Selm	0.549623	33.6743	38.6525	61.2679	8.46226	78.6999	16.5924	39.869
Thtpa	0.549712	5.65586	10.4969	10.2888	3.20735	5.49003	5.43057	11.8975
Gpr137	0.550157	23.0047	39.7981	41.8148	34.6938	16.0865	19.1275	19.0153
Cd47	0.550228	19.0903	33.225	34.6953	9.7373	14.0379	21.4876	37.2726
1700125D06Rik	0.550243	0.109135	0.1	0.19834	0.1	0.197134	0.1	0.136147
Fam43a	0.550338	1.27734	10.8307	2.321	13.9738	44.8783	2.43821	10.0908
Thoc3	0.550378	6.13345	8.78096	11.1441	5.16805	5.76452	2.5904	8.1461
Il25	0.550624	0.19867	0.20428	0.36081	0.1	0.1	0.407733	0.120117
Rabac1	0.551102	77.7323	83.6355	141.049	133.177	197.344	34.2029	101.244
Pi4k2b	0.551881	0.839994	1.59473	1.52206	0.816107	2.94915	4.48831	1.54916
Ccndbp1	0.552009	20.5932	34.7964	37.3059	19.1703	17.2935	10.4477	18.9766
Phldb1	0.552545	77.7689	177.24	140.747	13.5677	9.63908	4.18136	16.0627
Aldoart1	0.552712	8.44871	8.87019	15.2859	14.5729	9.74558	6.17963	13.0046
Gm52	0.552929	0.344256	0.548612	0.622605	0.205845	0.107534	0.475426	1.39211
Mad1l1	0.553528	9.23548	11.9313	16.6848	6.50298	8.15282	4.54574	4.20342
Rell2	0.55378	3.24653	1.23	5.86249	4.96839	0.723703	0.614124	18.2589
Rpsa	0.555153	16.2475	22.9315	29.2667	17.9992	67.4605	1.66334	4.15163
Rab7l1	0.55529	1.87151	1.49762	3.37033	5.35155	9.39046	4.31169	0.276359
Vash1	0.555485	21.3125	32.7612	38.3673	12.0377	42.3557	32.267	11.3604
Idh1	0.556867	38.4982	136.261	69.1336	8.4368	14.0324	82.8133	38.6463
Kcnk4	0.556929	0.1	0.1	0.179556	0.719723	0.1	0.168012	1.00073
Trappc2l	0.557035	17.3265	31.4616	31.1048	34.3354	30.5495	7.75047	20.3922
Stard3	0.557459	19.748	19.814	35.425	94.2007	32.9166	12.7321	7.05786
Mtmr2	0.558	10.2197	20.3574	18.3148	6.114	29.6119	10.6608	8.06489
Hspg2	0.558032	3.12826	3.5225	5.60588	0.29877	42.9003	2.48354	1.15325
Adra1b	0.558518	1.39412	1.64732	2.49611	0.255258	0.105	6.10766	4.35868
Ndufb9	0.559554	104.432	124.138	186.634	60.4094	95.0716	46.3172	70.1271
Sptlc2	0.559788	6.88552	15.4361	12.3002	9.24893	19.9716	4.59807	3.34568
Cyth2	0.559832	25.7187	67.8768	45.9401	24.8758	36.4762	15.317	34.9311
Abhd5	0.560354	11.6082	16.9423	20.7158	8.53903	21.5997	6.94263	7.23994
Timm17a	0.560527	15.9229	31.5141	28.407	8.66993	21.7432	11.9297	16.0688
Tns1	0.561124	1.26449	3.24685	2.2535	5.57695	14.9882	7.85358	0.69549
Ptp4a1	0.561182	6.35228	10.3524	11.3195	2.96106	4.61727	21.567	7.585
Cox17	0.561678	20.248	23.2206	36.0492	26.5005	39.8018	13.4953	12.3975
Tulp4	0.561828	5.08038	14.292	9.04258	1.34626	2.47677	7.22353	14.5086
Dennd5a	0.56198	76.0823	103.314	135.383	52.1861	61.1993	43.9129	31.1532
Pramel3	0.561986	0.1	0.376426	0.177941	0.1	0.1	0.1	0.1
Nubp2	0.564052	14.4121	22.4062	25.551	23.5194	17.1391	12.6081	13.6442
Phc1	0.564522	17.0977	30.991	30.2871	6.57131	11.7418	16.6991	16.9372
Tmtc1	0.564527	1.32545	3.46563	2.34789	0.1	6.02383	1.6067	5.84719
D6Ertd474e	0.565533	0.106262	0.135816	0.187897	0.1	0.1	0.1	0.1
Pla2g3	0.565746	0.496013	0.888303	0.876741	0.1342	0.117391	47.7647	2.45359
Pak1	0.566479	27.1589	35.211	47.9434	23.5419	1.47467	5.59847	31.8183
6430411K18Rik	0.566551	0.109301	0.1	0.192924	0.48381	0.1	0.1	0.680725
Cplx3	0.566692	0.345475	1.91991	0.609634	0.412705	0.1	0.164256	2.45358
Cox7a1	0.566724	0.688323	0.379434	1.21456	0.397058	0.685892	1.51445	3.25747
Ccs	0.56676	9.47183	17.7051	16.7122	20.0706	21.9784	15.8854	9.70534
1810027O10Rik	0.567694	67.5131	112.618	118.925	68.3284	128.895	47.1002	37.3975
C030046I01Rik	0.567923	45.0117	52.5963	79.2568	52.8456	16.9705	15.4207	58.8075
Wfikkn1	0.568044	0.41815	2.39096	0.736123	1.05609	0.746602	0.394921	1.21176
Hist3h2ba	0.568411	29.3018	38.5037	51.5504	1.41101	1.12957	0.768586	34.0681
Nxph3	0.568633	0.481438	0.188659	0.84666	0.536891	0.153125	0.189337	19.2065
Fbxw17	0.568718	3.4771	5.38128	6.11392	1.94937	5.49216	3.57289	3.84206
Ank3	0.568982	9.84298	34.3693	17.2993	0.780944	0.1	0.190624	23.6723
Pqlc3	0.569315	0.326957	0.187785	0.574299	0.479955	0.67572	0.672888	1.6877
Cox5b	0.570077	6.39702	9.54431	11.2213	4.70433	9.92342	3.73799	7.96974
Rpp40	0.570599	0.553665	1.36122	0.970322	0.433517	0.335453	0.686786	0.982275
Pycr1	0.570683	1.40578	11.6211	2.46333	0.267177	0.458493	0.178132	1.00471
Lpcat4	0.571392	4.52951	8.73128	7.92716	2.37614	5.18024	3.34888	8.16553
Creb3l2	0.571393	3.89171	12.7164	6.81092	9.62974	11.057	4.25313	0.69365
Tmsb4x	0.571975	723.577	732.499	1265.05	3852.88	7598.22	188.895	779.286
Nuak1	0.572005	3.07458	4.1763	5.37509	20.5099	2.98677	4.89577	5.63968
Cpt2	0.572332	2.68457	2.53511	4.69058	2.49246	6.29653	4.84513	0.974202
Rgag4	0.573096	3.37939	3.20472	5.89673	1.46464	0.469848	3.03695	5.86877
Trim41	0.573435	11.0387	12.3159	19.2501	16.641	9.09314	17.8319	12.5226
Tspan10	0.573617	0.1	0.145232	0.174333	0.1	0.1	0.1	0.1
Gabarap	0.57366	137.843	204.399	240.287	360.716	204.294	69.154	110.93
Rexo2	0.573946	30.635	47.3294	53.3761	12.5439	43.4563	13.8931	15.4627
Doc2g	0.574003	0.904133	1.7374	1.57514	0.363428	0.366476	2.72859	2.73737
Sgms2	0.574316	0.36736	1.59921	0.639647	0.122253	9.70539	0.639189	0.27152
Gm12166	0.574739	0.884321	1.20035	1.53865	7.45879	5.46639	0.994349	1.27677
Frmd4a	0.576486	4.12131	62.8961	7.14901	21.6469	3.91846	25.1597	12.2423
Svip	0.576921	12.7685	20.2154	22.1321	0.542109	0.213217	8.96826	7.55902
Ubc	0.577415	353.849	403.435	612.816	3052.09	934.011	578.524	284.092
Myh7b	0.578139	0.114674	0.119909	0.198351	0.1	0.1	0.118995	0.212187
Gm10516	0.578185	0.117766	0.166701	0.203682	0.1	0.1	0.179852	0.388317
Sh3bp5l	0.578298	13.835	16.9755	23.9236	6.62271	4.96491	7.36086	15.1439
Heatr2	0.578433	2.08076	3.38062	3.59723	3.41019	3.45755	3.396	1.46693
Chmp1b	0.578888	10.052	19.2125	17.3643	6.50527	21.1839	11.5811	8.6374
Ssu72	0.579391	14.9052	23.252	25.7256	21.487	61.3852	11.1382	17.5444
Slc27a4	0.580287	20.9853	47.1393	36.1637	17.9618	7.17258	11.497	17.0814
Capn6	0.580534	0.360249	3.3276	0.620548	0.1	0.1	0.1	0.316986
Dis3l2	0.580732	7.96629	10.6292	13.7177	7.94239	6.83752	5.3945	9.57035
Ak1	0.580783	8.80647	12.1563	15.1631	26.5559	0.619669	7.01233	23.8705
Snrpn	0.580906	35.8697	47.0983	61.7479	11.3888	9.13317	9.67279	112.463
Lmod1	0.581171	0.1	0.330122	0.172067	0.1	0.1	0.198929	0.1
Zfp664	0.581523	24.2874	45.6807	41.7652	4.45305	28.2684	13.6193	19.0995
Gm5617	0.581924	2.70428	4.23868	4.64715	4.31452	7.16534	1.92594	1.02701
Aldoart2	0.582172	5.89191	6.26118	10.1206	11.9093	6.88535	3.84349	8.65303
Syt11	0.582451	160.741	334.609	275.974	3.75198	1.42109	138.596	109.869
Pno1	0.582978	8.34935	17.9962	14.3219	4.42814	7.18638	8.31885	9.03673
Ank	0.58338	30.0115	34.9124	51.4442	11.9039	7.97422	25.9249	14.1126
Pls1	0.583856	3.47537	3.80668	5.95244	0.1	0.1	14.5305	1.63461
Fam168a	0.58418	32.42	55.6116	55.4966	11.864	5.639	21.7475	37.643
Bdh1	0.584604	18.1202	48.1042	30.9957	1.31354	0.619673	29.9121	24.76
B630019K06Rik	0.584856	4.16545	10.3382	7.12218	0.240308	1.35697	1.36606	32.4482
Ly6g6e	0.585123	0.194762	0.171643	0.332856	1.3905	0.1	0.1	0.424323
Adipor2	0.585172	22.2243	25.0071	37.9791	25.6053	30.7915	17.1539	14.6728
Foxo4	0.586236	9.77796	9.35339	16.6792	8.80518	10.61	5.39748	2.67047
Tomm6	0.586678	29.7455	43.3679	50.7016	49.6839	44.5888	15.2207	29.6866
Tpst1	0.586728	17.6533	26.5866	30.0877	3.86363	26.1546	11.3896	12.0692
Kctd3	0.586945	16.8445	16.3356	28.6986	2.94405	14.4029	9.07875	15.126
Sag	0.587082	0.1	0.1	0.170334	1.03302	0.197465	0.116673	0.152543
Anp32b	0.587227	27.294	37.6753	46.4795	21.3868	40.9445	19.0665	19.5348
Mcart1	0.587495	11.1519	16.118	18.9822	5.86214	11.6975	6.1991	14.3674
Nudt18	0.587847	2.87524	4.83109	4.89114	4.84726	1.61886	2.285	2.79659
Atat1	0.589352	44.3325	86.3969	75.2224	5.74905	3.4104	14.9063	55.0373
Slc25a45	0.589392	2.85365	1.55519	4.84169	68.165	10.8894	0.674757	0.131906
Ctps	0.589862	11.4052	30.2445	19.3354	2.35056	11.4548	9.40995	11.4907
C330006K01Rik	0.59022	5.98086	9.93725	10.1333	5.06367	1.84026	3.95221	3.22017
Gstm5	0.590766	91.5081	85.0158	154.897	18.5217	56.3907	79.8168	38.5428
S100a14	0.590827	0.222615	1.09389	0.376785	0.1	0.243262	0.295002	0.123081
Gng7	0.591219	13.3247	17.5874	22.5376	5.13806	1.86646	1.92875	11.8056
Hspb11	0.591268	8.86664	15.6105	14.996	1.28938	9.57633	6.07091	5.72885
Izumo4	0.591809	0.348221	0.772468	0.588401	0.310913	2.47501	2.58291	2.43929
Kiss1	0.592171	0.1	0.1	0.16887	0.1	0.152706	0.1	0.1
Sema7a	0.592466	10.3272	7.59866	17.4308	2.92789	192.137	2.90376	8.40613
Krt28	0.592824	0.19562	0.662019	0.329979	0.1	0.1	0.39031	0.1
Erbb3	0.593251	13.3102	23.243	22.436	0.1	0.1	0.1	0.1
Plod1	0.593362	31.3697	36.4001	52.8678	298.376	120.59	31.5707	3.97087
Cdc42bpg	0.593404	1.25608	1.75527	2.11674	1.10567	0.563431	4.01426	1.7832
Sqle	0.593593	49.6236	81.2499	83.5987	2.12181	7.97066	127.712	42.2819
Scd4	0.593773	0.302119	0.481278	0.508812	0.1	0.134831	0.490115	0.115617
Fzd5	0.593968	0.488259	2.49679	0.822029	2.10896	1.26293	3.03224	0.47485
Pigyl	0.59443	24.8524	34.6972	41.8088	14.3107	14.1661	14.1179	11.9277
Sra1	0.594682	12.2286	14.449	20.5632	16.5646	16.1033	13.4049	14.3785
Dpcd	0.595194	5.34035	6.10994	8.97245	6.70822	10.3194	3.27293	7.30836
Tmc6	0.59566	1.41506	2.36563	2.37561	22.3861	14.1298	1.17449	0.237664
Anapc11	0.596125	8.66701	10.4966	14.5389	9.0223	11.592	3.49101	8.3235
4932438H23Rik	0.596654	0.199122	0.181739	0.33373	0.1	0.1	2.29529	0.119491
Znhit2-ps	0.596889	5.4868	6.4195	9.19233	11.1296	9.28271	3.77914	7.11346
Qrfp	0.597313	0.1	0.218023	0.167416	0.173276	0.1	0.1	0.1
E330009J07Rik	0.597484	5.40535	12.3688	9.04686	0.478616	2.89758	1.67472	2.41162
Ndufv3	0.597522	44.3681	69.6033	74.2536	51.3226	59.1285	23.1057	58.6839
Rbms2	0.597665	2.03439	2.98465	3.4039	2.76239	9.76255	3.14864	1.51229
Gm5424	0.598061	0.357158	0.110981	0.597193	0.943949	5.69101	1.34182	16.1534
Rabl5	0.59873	13.6383	14.4229	22.7786	10.8776	14.1618	7.64922	15.6167
Srpk3	0.599406	2.80851	19.8907	4.68549	4.58186	0.1	0.1	0.16897
Heatr3	0.599456	11.8216	18.9437	19.7205	6.2814	6.83976	10.2495	8.68948
Hagh	0.600222	19.2496	24.9371	32.0707	22.1629	21.4058	11.1467	20.8651
Tekt5	0.600726	0.160279	0.134761	0.266809	0.114983	0.1	2.35918	0.907536
BC031353	0.601382	7.3577	22.5777	12.2346	1.84251	6.39864	13.5409	17.7736
Palm2	0.602208	0.225394	1.96677	0.374279	0.1	0.1	0.100939	3.82107
Hcfc1r1	0.602984	15.7358	19.7278	26.0966	22.0372	20.8042	12.0479	29.6404
Lrrc8b	0.602988	8.16906	24.9688	13.5476	2.62052	10.3212	1.62007	12.9083
Bloc1s1	0.603385	16.737	20.3881	27.7386	17.4447	41.3249	14.1436	12.2134
Cyp46a1	0.603416	11.818	22.6352	19.5851	2.48237	0.393662	9.08028	25.6995
Nkd1	0.604352	16.3936	10.892	27.126	0.665809	45.7315	6.54789	1.09961
Pld6	0.604419	0.824088	0.680661	1.36344	0.1	0.1	0.345221	1.1282
Spcs1	0.604707	55.7292	73.1169	92.1589	42.2162	91.6529	31.3205	44.4578
Uqcr11	0.60515	24.0192	23.7443	39.6912	23.7408	30.3006	10.2059	16.1568
Il12a	0.605222	0.102862	0.1	0.169957	0.1	0.1	0.123665	0.688124
2310011J03Rik	0.605314	8.65263	12.8133	14.2945	18.9096	13.0266	5.36362	6.0083
Crybg3	0.60628	0.792264	0.939263	1.30676	1.01517	11.122	0.478835	0.234858
Ufm1	0.606746	7.43626	12.5986	12.256	3.86737	11.2961	6.16312	7.84653
Med21	0.606847	18.9319	24.3949	31.1972	10.2828	38.1444	12.4229	13.6667
2410018M08Rik	0.60686	1.35386	1.77945	2.23093	1.99099	3.97506	0.604872	1.71373
Commd5	0.607269	4.99978	4.1612	8.23322	4.25181	5.82013	3.62087	5.3743
Atp8a1	0.607392	20.0738	27.8821	33.0492	6.93041	13.6135	35.3084	12.0771
Cog4	0.607724	10.9999	16.0377	18.1002	8.72751	11.8069	7.82332	7.44012
Tpt1	0.608232	26.5086	26.1626	43.583	104.403	143.88	14.5595	20.1595
Mllt11	0.608421	10.9747	18.6963	18.0379	5.75863	6.57307	4.95296	143.516
Cyb5d2	0.608469	4.48418	5.81928	7.36962	2.12158	1.1205	3.40739	1.02952
Fam125b	0.608743	27.993	34.7579	45.9849	39.3946	20.6454	14.26	37.972
Retn	0.60883	0.1	0.1	0.164249	0.1	0.1	0.1	0.446825
Prok2	0.608997	0.1	1.02411	0.164205	0.114255	0.1	0.91087	0.977994
Mast4	0.609509	1.9392	2.12419	3.18158	0.315912	6.60294	4.67857	1.55876
Rnls	0.60979	1.95446	3.38226	3.20513	2.34567	0.960427	0.997375	0.749513
Slc6a6	0.61102	9.88119	16.274	16.1716	22.6019	175.959	1.65667	33.2842
Rpl41	0.611289	238.434	318.577	390.051	608.044	1001.27	106.979	209.696
2310022B05Rik	0.611322	20.3466	25.0593	33.2829	38.1055	19.254	53.2096	15.7056
Jsrp1	0.611574	0.1	0.187273	0.163513	0.21888	0.1	0.1	0.312816
Jam3	0.611576	51.9463	103.664	84.9384	7.05306	4.62382	13.5642	13.6863
Cox8a	0.611683	222.578	231.201	363.878	227.985	192.537	122.965	191.03
Fam96b	0.612012	20.4708	27.3334	33.4483	26.3992	25.38	10.3251	15.0661
St3gal4	0.612351	21.2467	15.6285	34.697	9.4138	7.17882	25.4236	6.59119
Fank1	0.612527	0.1	0.1	0.163258	0.101648	0.1	0.257575	0.750884
Zer1	0.612674	17.0141	21.2648	27.7702	6.32049	5.11535	14.4189	27.5726
Ttll9	0.612738	0.107186	0.278663	0.17493	0.1	0.1	0.41271	0.361759
Map4k2	0.612922	5.62039	8.29619	9.16983	19.7275	56.678	10.4002	12.0528
Timm8b	0.613483	33.0323	48.2578	53.8439	39.7532	47.1641	15.2327	45.713
Hist1h2ai	0.614236	0.21712	0.428481	0.35348	0.284183	0.569219	0.357278	0.250204
Gm561	0.614251	11.48	19.1624	18.6894	6.59533	15.1508	7.24203	14.1623
1110065P20Rik	0.614816	27.749	30.4012	45.1339	13.786	24.657	17.5646	28.505
Hr	0.614839	7.49211	24.1627	12.1855	1.05647	0.1	5.56057	1.84162
Pomgnt1	0.614936	21.8734	31.4448	35.5702	12.0598	13.3608	14.1641	15.5376
5730437N04Rik	0.615797	34.0775	39.5462	55.3388	19.9516	55.481	14.6878	27.3271
Pcx	0.615954	15.9958	15.9265	25.9692	4.1564	51.4021	32.793	6.38333
Rhoa	0.616131	108.952	155.981	176.833	183.214	266.919	66.0652	46.3521
Pnpla3	0.616309	0.699601	6.49295	1.13515	0.34472	0.147541	8.10236	1.85069
Sh3bp2	0.617524	4.35317	4.06284	7.04938	45.5925	0.628513	1.36428	7.32074
Apbb2	0.617528	5.00351	7.79941	8.10248	1.42713	15.483	6.404	4.243
Tprgl	0.617809	55.3691	74.7249	89.6217	65.4234	100.79	34.9997	67.3623
Ndnl2	0.618121	8.11301	13.7067	13.1253	7.43224	11.2061	7.50959	15.863
Kctd11	0.618695	1.13328	1.0063	1.83172	2.84883	0.981351	1.02925	0.1
Itga2	0.620186	0.1	0.307667	0.161242	0.1	0.413546	2.51317	0.135217
Bcap31	0.621127	50.3643	57.6965	81.0853	85.6889	98.6994	34.256	27.9153
Commd9	0.62184	15.5564	15.8581	25.0168	24.1348	13.1722	6.60533	13.2927
Colec11	0.62193	0.117934	0.446812	0.189627	0.1	0.152294	0.105273	0.220465
Atp6v1e1	0.622602	50.7931	68.9944	81.582	70.4318	70.8862	23.6592	89.6759
Wbp1	0.623049	27.0142	45.3614	43.3581	13.5315	35.1932	16.3388	17.0058
Cryaa	0.623201	0.1	0.1	0.160462	0.1	0.1	0.1	0.12825
Styxl1	0.623298	0.1	0.127516	0.160437	0.1	0.1	0.136532	0.124558
Trappc4	0.623304	24.121	33.9899	38.6986	21.0398	28.7246	13.0673	30.8425
Akr1c12	0.623665	0.1	0.138155	0.160342	0.279223	0.120105	0.169133	0.1
Mrpl34	0.624855	14.9589	19.8539	23.9398	13.0921	29.456	6.39948	18.5908
Homer3	0.625507	5.65613	14.7413	9.04247	18.3268	22.0151	8.60677	4.76661
Rwdd2b	0.625539	2.18562	3.84542	3.49398	1.08312	2.17411	1.64078	2.54799
Hist1h2bf	0.625812	0.146317	0.432531	0.233803	0.219101	0.1	0.403678	0.1
Fdx1l	0.626148	9.77363	11.8756	15.6091	9.15131	8.94916	6.06407	10.3266
Uqcrq	0.626292	75.3147	101.896	120.255	89.1816	158.142	52.3006	75.2056
Clec11a	0.626515	0.248445	0.224161	0.396551	0.234783	0.123581	0.224058	0.419121
Tmem150c	0.627518	2.01698	1.03656	3.21422	1.16982	0.213856	0.524769	5.99008
Lysmd1	0.628259	0.268464	0.452435	0.427315	0.143179	0.356844	0.175177	0.528637
Hes3	0.628506	0.1	0.137401	0.159108	0.1	0.1	0.130553	0.1
Gprc5d	0.628713	0.1	0.1	0.159055	0.243358	0.121503	0.438603	0.138114
Pdk4	0.628815	1.07926	0.480853	1.71634	0.652146	14.7578	63.8901	2.16133
Tmem199	0.629064	8.25852	15.4437	13.1283	11.3734	10.0853	7.77149	10.7756
Capns1	0.629885	88.3064	88.1463	140.194	172.759	238.468	40.7593	71.8126
Narf	0.630128	4.86096	7.52515	7.71425	5.12158	7.54873	3.82142	6.48899
Stard3nl	0.63032	30.6948	46.9451	48.6972	23.5529	29.6019	14.0083	24.2273
Pde6h	0.630537	0.1	0.170789	0.158595	0.1	0.101664	0.10655	0.1
C2cd2	0.631213	2.37585	4.36356	3.76394	1.97821	8.17871	2.47646	1.92901
Prelid1	0.63124	22.4789	30.4669	35.6108	48.0456	74.7575	11.2752	30.2211
Tmem22	0.63125	1.066	0.732742	1.68871	0.384494	1.19298	5.46667	6.83987
Tll2	0.631912	0.1	0.161607	0.15825	0.1	0.1	0.1	0.161139
Bola2	0.632379	24.3299	37.8151	38.4736	28.661	46.8603	8.47968	20.9806
5033411D12Rik	0.632433	0.539757	0.737649	0.853462	0.165947	0.323843	1.47788	0.241945
Parp3	0.632457	0.28476	0.13738	0.450244	0.752268	0.557593	2.02003	0.114201
Dnajc5b	0.632695	0.1	0.191521	0.158054	0.1	0.1	0.1	0.1
Cdc34	0.63305	8.6999	11.3164	13.7428	13.1603	12.4437	4.40821	7.49262
Sspn	0.634571	5.6951	5.89639	8.97472	0.275406	0.268137	4.09147	0.598205
Mta3	0.634655	13.6639	17.7057	21.5297	4.99766	8.72149	6.07933	17.7939
Wscd1	0.634797	110.876	128.549	174.664	2.15826	22.2467	52.6962	9.0901
Gnb2	0.635064	157.813	281.667	248.499	242.792	210.025	74.6812	143.499
Atp5g1	0.6353	6.57671	8.71513	10.3521	5.07011	12.5514	3.11794	11.1292
Tmem19	0.635303	13.5472	23.265	21.324	5.94066	5.30586	15.5232	13.798
Mtus1	0.636093	7.89024	10.1658	12.4042	15.8242	34.6538	6.281	9.52981
Retnla	0.636284	0.108645	0.1	0.170748	17.0305	0.1	0.1	0.245963
Plekhm2	0.636324	8.94684	9.01329	14.0602	46.8391	8.75964	20.0974	9.41966
Klc2	0.636325	8.40745	9.38595	13.2125	10.073	5.87612	7.07913	29.9766
Lrriq3	0.637121	0.124483	0.145637	0.195383	0.1	0.100263	0.180798	0.1
Pon2	0.637845	18.758	13.4592	29.4084	22.9269	98.175	101.63	6.07201
Wipi1	0.638102	8.17014	11.3583	12.8038	2.28528	20.8648	10.8448	1.86186
Pvrl1	0.638109	9.53785	12.8201	14.9471	0.409101	0.619449	1.69256	12.4924
Me2	0.638168	7.56	19.7034	11.8464	17.181	8.95092	5.02426	3.09313
Eps8l2	0.638206	0.119015	0.346348	0.186483	0.1	0.852278	0.120149	0.103814
5330413P13Rik	0.638896	0.101291	0.114579	0.15854	0.1	0.1	0.1	0.215039
Ccdc87	0.639014	0.1	0.1	0.156491	0.1	0.1	0.1	0.114299
Paqr4	0.639513	28.2962	36.3336	44.2466	12.3702	4.86594	28.8622	7.90113
Gyg	0.639832	33.2421	47.2545	51.9544	10.8241	31.0254	14.1161	10.7531
Shbg	0.640049	0.1	0.14646	0.156238	0.1	0.1	0.1	0.1
Rhob	0.640118	152.998	137.958	239.016	2170.75	519.667	334.826	107.663
Aldh9a1	0.64017	15.7412	17.9224	24.589	18.6306	35.1907	32.7369	6.97177
Znfx1	0.640316	3.235	3.54828	5.05219	11.3803	2.96199	3.1685	3.11405
Gclm	0.640488	11.9364	15.0898	18.6364	5.57547	17.9923	16.0867	19.6271
Dach2	0.640691	0.30986	1.28096	0.483634	0.1	1.43087	0.1	1.04567
Pomc	0.640907	0.624698	0.99085	0.974709	0.794668	18.754	1.70499	1.16375
Mpv17l2	0.640928	10.4832	15.5844	16.3563	17.4407	11.8293	12.0575	7.76568
Abcd4	0.64095	8.3909	8.94886	13.0914	3.75272	6.68199	10.0996	4.06266
Tmem203	0.641867	8.43807	16.0721	13.1461	12.161	16.3041	9.80095	5.13089
1500032L24Rik	0.642002	83.1665	109.104	129.542	68.7739	92.4641	40.898	60.15
Mpp2	0.642925	15.4283	17.2449	23.997	2.35006	4.82185	11.4322	19.6611
1700030F18Rik	0.642967	0.1	0.1	0.155529	0.1	0.1	0.130757	0.102096
Nfil3	0.643207	8.68978	31.4111	13.5101	22.3918	11.1023	31.1102	18.0049
Csf1	0.643245	13.1707	13.9589	20.4754	198.42	15.373	19.8163	7.95311
Fan1	0.643412	1.81362	2.98359	2.81875	0.617182	1.31893	4.32934	1.16387
Txnl4b	0.643633	5.45985	6.83773	8.48286	3.06458	2.90857	2.70994	3.55542
Cpsf4l	0.643762	0.1	0.117738	0.155337	0.1	0.263058	0.178997	0.118724
Lmf1	0.643763	22.7358	41.1527	35.317	25.7832	12.9248	13.557	4.98364
Acsl3	0.643981	38.1172	139.628	59.19	1.91164	27.839	73.4874	30.0991
2900064A13Rik	0.644314	73.5041	123.64	114.081	37.2471	67.8	62.7075	40.9762
Omp	0.644336	0.437882	1.4717	0.679585	0.1	0.1	0.1	0.274382
Tcte3	0.644629	0.1	0.1	0.155128	0.1	0.1	0.150779	0.182229
Nkiras2	0.644817	12.2761	20.9993	19.0381	13.203	21.4557	6.09394	13.1275
Gm10220	0.64518	0.1	0.103294	0.154996	0.1	0.1	0.219002	0.1
A230056P14Rik	0.645227	0.399212	1.03603	0.618716	0.1	0.106966	0.400906	0.614428
Psmb1	0.64547	86.5225	115.607	134.046	88.4237	149.521	34.7445	64.3955
Zfp365	0.645737	28.119	87.0344	43.5456	4.19632	0.418139	0.856103	15.6683
Slc25a19	0.645802	11.325	13.9223	17.5363	18.1472	4.3576	7.55005	7.89244
Upk3a	0.646007	0.1	0.109628	0.154797	0.1	0.1	0.1	0.460167
Get4	0.646428	11.9621	17.2767	18.5049	11.448	16.8127	8.49512	13.3106
B3gnt6	0.646491	0.155029	0.624184	0.239802	0.1	0.1	0.1	0.1
Sept9	0.646703	5.35655	2.97986	8.28286	7.9746	16.1438	63.341	16.5438
Nfe2l2	0.647627	3.21702	2.22825	4.96739	55.7299	47.471	11.8785	2.10439
Serpind1	0.648328	0.671399	3.40523	1.03558	0.1	0.1	0.1	0.147947
Ap2s1	0.648784	59.0545	68.7796	91.0234	94.4852	78.6933	18.0679	78.687
5930412G12Rik	0.649061	0.25685	0.110822	0.395726	0.1	0.12204	4.30986	2.86978
Stfa2l1	0.649083	0.1	0.1	0.154064	1.08197	0.912297	0.1	0.1
Zfyve1	0.649259	9.27215	10.9679	14.2811	9.96394	10.3679	10.4219	12.1752
Ilk	0.649447	31.7217	78.6182	48.8443	58.713	39.4155	28.5344	19.5954
Lin7b	0.650082	2.26372	1.20693	3.48221	3.87835	0.455809	0.467688	6.4792
Adcy5	0.650101	15.9292	16.1324	24.5027	1.32471	0.243285	0.663104	17.5068
Cln8	0.651022	11.2928	19.6999	17.3463	82.3677	2.33067	4.25698	4.82676
Tle1	0.651696	3.98585	5.46019	6.11611	1.4822	16.1022	13.4799	7.40491
Exoc8	0.651815	1.20258	1.26498	1.84498	0.726004	0.906102	1.03651	1.54962
Kank2	0.652841	1.40192	1.94514	2.14741	1.38529	4.44653	4.03507	0.965334
Gab1	0.653016	25.8132	44.6182	39.5292	12.3659	21.0448	21.2193	3.9588
Rrp36	0.653035	6.49638	9.58086	9.94798	6.3404	5.1348	5.36491	6.18036
Anxa11	0.653367	0.753651	0.837318	1.15349	9.48023	19.0469	1.30984	0.34239
Rnf5	0.653867	36.7551	44.4736	56.2119	19.7898	3.43298	19.1716	24.6614
Cxx1a	0.654121	62.6598	64.2455	95.7924	13.3373	113.813	29.1232	72.5415
Kbtbd3	0.654351	1.86506	3.13526	2.85024	0.477026	2.65419	2.4402	0.975313
Clic3	0.654482	0.275807	0.206244	0.421412	0.16597	0.210359	0.252304	0.424569
Dusp10	0.655739	9.06057	11.3201	13.8173	0.914749	3.68004	20.9468	7.92208
1700019E19Rik	0.655917	6.89974	11.6018	10.5192	1.31758	11.6246	6.63767	3.5546
Metrn	0.655918	107.833	126.494	164.4	9.34629	4.04621	79.2437	7.25619
Ttc39c	0.655923	7.52283	16.5246	11.4691	0.281112	0.312303	4.20745	14.4601
Dpysl2	0.65594	17.265	46.8234	26.3211	4.78533	5.83023	18.3872	59.9431
Mgll	0.656954	34.3511	58.0625	52.2884	39.907	49.7399	32.4594	11.462
Opn4	0.657302	0.1	0.1	0.152137	0.1	0.1	0.1	0.1
Mrpl54	0.658068	14.19	18.9786	21.5632	22.6678	32.4146	4.77017	12.7239
Sema6a	0.65826	12.6009	49.3901	19.1428	0.150985	16.9029	28.3465	10.6544
Nppc	0.659575	0.729587	0.415425	1.10615	0.1	0.10223	0.773486	30.247
Rps21	0.66028	103.733	120.738	157.105	375.414	515.571	41.4437	97.9457
Gm9079	0.661152	0.936875	1.72568	1.41703	0.1	0.338122	0.72019	0.945092
Lama2	0.661208	1.65552	1.40599	2.50378	0.1	1.80881	6.92064	0.273725
Zfyve27	0.661628	7.96542	14.056	12.0391	8.12656	4.89511	11.7625	14.7097
Rdh12	0.662219	0.763761	0.93084	1.15334	0.340295	0.625283	0.1	0.157813
Rps28	0.662392	3.33543	6.43564	5.03543	23.918	24.9283	2.02088	4.61056
Gpr108	0.662617	9.42457	13.3661	14.2232	24.066	15.7268	11.5589	5.79769
Sft2d2	0.662889	5.75378	2.84521	8.67986	46.6104	19.0424	10.0732	0.953418
Rab3b	0.662983	0.642588	0.652082	0.969237	0.230097	0.218802	0.186928	8.71534
Abcc8	0.663357	0.1	0.1	0.150749	0.167131	0.1	0.1	5.54881
4930572J05Rik	0.663819	5.2182	8.74057	7.86087	5.98988	4.836	1.27102	2.36433
Slc31a2	0.664064	3.79359	5.75484	5.71269	5.63256	16.4298	2.229	1.41912
Cox6c	0.664076	102.424	100.032	154.235	62.8048	131.062	49.8306	74.8552
Rusc2	0.664105	15.9392	21.6169	24.001	11.6316	11.9233	5.5166	30.9242
Dnajc16	0.664293	5.00197	9.22804	7.52977	10.1152	6.09397	7.85821	6.51133
Rnaseh2c	0.664298	10.2761	11.1494	15.4691	24.0122	48.1814	4.06304	6.62778
Slc38a10	0.664524	17.2238	25.6057	25.919	67.0396	25.2524	12.0608	18.2184
Gm16515	0.66498	16.7415	25.8674	25.176	31.1961	5.19353	5.67299	5.59078
Gapdh	0.665026	65.3378	60.6006	98.2485	79.8868	49.2362	40.2449	73.3554
Begain	0.665095	4.24339	1.65827	6.38013	5.82537	0.269671	0.843104	22.1461
Ubxn11	0.665692	0.440755	0.837578	0.6621	0.624711	0.161668	1.29961	1.46644
Necab3	0.66576	1.3331	0.267185	2.00238	3.33724	0.199186	3.62202	4.11844
5430421N21Rik	0.665963	0.1	0.1	0.150159	0.1127	0.1	0.1	0.1
Wisp2	0.666025	0.1	0.1	0.150145	0.1	0.1	0.1	0.111474
Gpi1	0.666595	25.9041	24.9678	38.8604	49.0825	67.9956	26.554	53.6337
Napa	0.667579	28.1694	37.1165	42.1964	70.2283	30.7967	26.9289	35.7278
1110003E01Rik	0.667712	28.8915	33.6325	43.2694	24.0042	30.0295	12.4613	30.0543
AU040320	0.668112	15.3037	31.1478	22.9059	18.0151	6.92284	16.6531	8.96104
St7l	0.668142	10.7208	15.4287	16.0456	4.49087	11.7287	10.3074	4.85189
Specc1	0.668575	14.3366	34.3254	21.4435	7.74602	0.743939	32.8766	2.42576
Uckl1	0.670152	10.2918	15.8946	15.3574	9.0779	12.0759	13.1273	5.31839
Klhdc1	0.670494	1.47631	4.02366	2.20182	0.595288	0.823703	2.16904	5.03012
Iqcg	0.671229	0.1	0.218946	0.148981	0.105649	6.55753	0.96035	0.533393
Kctd21	0.671563	3.72457	3.33468	5.54613	3.86786	0.325599	2.61625	0.817173
Parl	0.671671	12.283	20.6039	18.2873	7.64337	11.8288	10.7804	8.65041
Dlx1	0.671889	0.234108	0.118907	0.348432	0.131524	0.117104	0.650801	60.5613
Dda1	0.672803	21.6327	32.4895	32.1531	23.2968	19.2765	14.406	45.2905
Gm7977	0.67302	0.1	0.1	0.148584	0.1	0.1	0.1	0.1
Gm10863	0.673136	2.55066	5.62666	3.78922	0.1	0.110118	0.1	0.168399
D8Ertd82e	0.673302	6.73985	14.8788	10.0102	26.098	4.24978	1.78391	2.65269
Cox7c	0.673337	30.1487	33.0001	44.775	23.1525	36.4534	16.9921	26.88
Cldnd1	0.674209	64.831	113.183	96.1586	19.859	30.8447	43.9278	29.7518
Ctsl	0.675544	75.7038	326.849	112.064	224.761	246.351	167.898	43.8297
Ubl5	0.675888	19.414	22.0946	28.7237	27.6543	36.5836	11.9569	23.6236
1700012A16Rik	0.676778	0.201084	0.577681	0.297119	0.1	0.1	0.1	0.592483
1110006O24Rik	0.677392	0.624191	1.10043	0.921461	0.459556	0.601684	0.977629	0.226898
Gpr176	0.677766	2.07474	4.15976	3.06114	0.107058	0.1	0.107287	2.46971
Dennd2d	0.678446	0.103271	0.103188	0.152217	0.183901	0.112957	0.1	0.102529
Mrap	0.678746	0.1	0.1	0.147331	0.1	0.1	0.1	0.118198
Pafah1b2	0.67884	22.7108	37.5231	33.4553	9.993	29.8557	20.1825	54.098
Hist1h2bh	0.679189	0.36131	0.610807	0.531973	0.456261	0.1	0.498175	0.216798
Pdrg1	0.679385	22.1382	38.078	32.5856	22.1403	15.7651	15.3665	28.7588
Ndufa6	0.67983	54.2977	53.8837	79.8696	78.4474	140.958	35.2415	60.5448
Tmem110	0.680176	4.0311	5.08261	5.92655	8.75426	5.37781	6.29284	4.41115
Mcoln1	0.68035	17.3111	26.9208	25.4444	20.8113	27.2944	16.7932	23.4148
Tmem25	0.680831	3.03464	4.74846	4.45726	0.796911	0.150171	4.00569	5.96291
Gm6900	0.681403	22.8101	33.5881	33.4752	50.9334	59.99	20.3457	28.9368
Rplp2	0.682088	3.34622	4.48624	4.90585	18.1131	15.4288	1.62175	3.68632
Cpd	0.682167	12.0849	17.9421	17.7155	7.8454	32.6809	9.35409	6.13498
Zcrb1	0.682169	19.4298	25.0477	28.4824	7.5842	28.7572	16.5119	22.9637
Rps3	0.683781	164.952	179.211	241.235	615.936	548.478	48.631	124.937
Kirrel3	0.683801	8.83727	27.0769	12.9238	0.652346	0.204972	20.4606	7.2613
Pogk	0.683856	8.58372	9.91789	12.5519	4.61443	1.78995	6.01841	5.47352
Cdc42ep1	0.684354	25.6026	20.7443	37.4113	1.57412	23.9538	16.4329	1.39392
Slc22a23	0.685176	40.1562	117.78	58.6071	0.479514	6.28732	36.7154	14.1187
Trim43a	0.685451	0.129785	0.140007	0.189343	0.1	0.1	0.137825	0.170631
Me1	0.685657	14.6809	14.8539	21.4114	0.492335	0.362613	17.3415	5.89841
Ccdc92	0.685839	6.66099	9.38005	9.71218	0.840491	0.27307	0.69016	10.2431
D8Ertd738e	0.686023	47.0926	53.608	68.6458	79.3543	75.2904	35.3012	38.9725
Eaf2	0.686265	0.20305	0.357313	0.295877	0.147065	0.199021	0.32043	0.19341
Lzts1	0.686633	0.412371	0.1	0.60057	0.356115	4.90333	1.11101	1.37428
Atp8b5	0.686812	0.102725	0.120711	0.149568	0.147052	0.1	0.1	0.200185
Gm14092	0.686905	0.1	0.149987	0.145581	0.1	0.1	0.1	0.224687
Gtpbp6	0.686927	6.94384	8.54958	10.1086	12.3097	10.9246	7.05332	13.7632
Actr1a	0.687439	70.9164	101.074	103.16	65.6851	59.2168	36.9059	73.2005
Coq2	0.687954	11.5364	17.8462	16.7692	11.5997	10.3809	14.6034	6.16796
Rltpr	0.688236	1.39106	0.62826	2.0212	2.28608	0.684438	0.447532	7.82222
Tssc1	0.688537	9.03604	12.1838	13.1235	6.7398	8.94447	4.56482	8.88838
Ddit3	0.688832	11.8419	23.5077	17.1913	52.2285	22.8554	42.4095	15.5531
Ctxn3	0.689365	0.136961	0.102165	0.198677	0.1	0.1	0.1	0.306752
Csrnp1	0.689534	10.3298	16.1655	14.9809	107.109	63.9566	51.5753	14.2555
2900060B14Rik	0.690185	0.119077	0.576646	0.172529	3.40877	0.8252	0.688697	0.171355
Dnmt3a	0.690601	8.95886	13.3687	12.9726	14.9581	3.73089	21.3617	32.7251
Heatr5a	0.69082	4.13041	7.98867	5.979	8.51937	6.65532	3.42768	1.08402
Chmp4b	0.69086	57.659	71.4363	83.4597	103.981	53.5955	56.5859	54.9179
Hipk2	0.691097	11.5215	28.6757	16.6713	4.49768	2.49444	10.5058	7.07358
Rps7	0.692025	9.5754	12.6934	13.8368	26.7091	79.6883	4.13416	10.0083
Hist1h3f	0.692221	0.1	0.161921	0.144462	0.150083	0.190928	0.105306	0.1
Scrib	0.692455	10.6427	17.8667	15.3695	11.6261	7.07721	14.7913	10.5849
Zrsr1	0.692878	3.14184	4.78926	4.53447	0.755509	5.12041	4.23673	7.00441
Hist1h4f	0.693222	0.1	0.1	0.144254	0.1	0.249157	0.1	0.1
Fam102a	0.693406	35.6964	63.7327	51.4799	11.8328	6.40235	14.1809	4.73007
3230401D17Rik	0.695026	11.387	17.9524	16.3836	23.7198	36.5835	14.1708	9.22243
Aurkaip1	0.695102	36.082	47.412	51.9089	25.9786	34.1845	16.4765	24.7329
Hrsp12	0.696033	7.99507	9.18831	11.4866	2.86983	9.64524	12.2032	6.84852
Cbln2	0.696407	0.354035	4.05709	0.508374	0.184584	2.50251	0.101018	11.8014
1700021K19Rik	0.696767	15.5146	33.4267	22.2665	8.85782	6.05189	5.80426	12.3355
Aktip	0.696932	26.1252	33.9129	37.486	4.37992	10.2548	14.3655	22.3815
Rps27a	0.698474	1.28015	2.97375	1.83278	2.05465	2.23382	0.549358	1.31275
Uba52	0.698561	100.015	102.239	143.173	313.446	315.919	31.4063	72.7063
Sft2d1	0.698924	6.96565	7.57275	9.96625	42.3843	21.6779	5.7085	4.56349
Exoc6b	0.699283	12.1086	22.8179	17.3157	3.45419	12.9602	12.3386	7.86883
Fancc	0.699638	2.02966	1.73154	2.90101	1.89368	3.73772	3.46345	1.00035
1700009P17Rik	0.699924	0.107752	0.128765	0.153948	0.591643	0.583541	0.673314	0.1
Ptpla	0.700177	12.7201	13.6986	18.167	1.71638	6.1971	4.69034	5.25751
Scarb2	0.702311	50.6617	127.653	72.1356	95.3903	29.3553	37.1359	44.5943
1110049F12Rik	0.702403	24.5141	22.7506	34.9004	25.4891	12.7039	9.22572	24.1962
Tmem91	0.703021	0.698149	0.155528	0.99307	0.735048	0.480189	0.127634	7.94571
Ptplb	0.703431	4.70173	5.2082	6.68399	3.61148	3.21498	27.8862	3.46588
Dctn2	0.703756	73.7935	87.0109	104.857	73.976	98.0013	44.0082	93.8081
Npc1l1	0.70416	0.115372	0.20902	0.163844	0.1	0.1	0.404695	0.486393
4930471M23Rik	0.704267	9.76137	10.8883	13.8603	38.1647	4.62745	17.8707	4.05842
Gpt	0.704427	4.80294	2.56788	6.81822	1.89808	0.65287	21.7868	2.98598
Fbxo27	0.704474	1.6477	1.58019	2.3389	0.311592	0.199021	0.477641	2.24786
Fbxl5	0.705687	24.9322	29.8522	35.3304	8.04568	18.0018	21.9099	21.5897
Plekhh2	0.706233	0.485953	0.56538	0.688092	0.481007	2.87531	1.2133	0.539577
Lass3	0.706421	0.115439	0.1571	0.163414	0.1	0.107804	0.26811	0.161587
Gstz1	0.707308	11.3348	12.0445	16.0253	5.35873	6.68245	15.5297	7.88711
Tmem161a	0.707666	12.4108	18.7106	17.5376	12.011	10.8934	14.4345	10.1565
Gm12070	0.707774	4.77479	4.3445	6.74621	5.72656	5.83652	2.38602	9.20764
C130039O16Rik	0.707864	2.63256	2.45545	3.71902	15.6114	4.27481	5.32196	9.68758
Amn1	0.707891	6.64536	11.8547	9.38756	1.46412	5.77925	7.74493	11.8909
Rnf112	0.708062	9.56801	11.1474	13.513	4.25101	0.261398	0.252894	23.0174
Dedd2	0.70821	3.36026	4.0413	4.74472	14.3629	10.9504	3.03324	9.07389
Slc14a2	0.708833	0.1	0.1	0.141077	0.1	0.127736	8.92033	0.484343
Uck2	0.709033	9.66506	13.6466	13.6313	4.81048	11.4507	4.071	9.30147
Srd5a3	0.70924	11.1337	11.2966	15.6981	27.7644	6.16774	6.97674	3.11414
Dctn3	0.70968	64.5098	88.1087	90.8999	44.5461	22.1329	29.6905	74.2351
Cend1	0.710027	19.6883	22.0726	27.7289	5.03111	1.13744	5.03892	63.1305
Tmem160	0.710197	20.5168	23.7036	28.8889	43.3458	36.8521	9.64607	16.812
Mtch1	0.710734	89.8391	112.148	126.403	91.097	108.48	53.7859	141.541
Ppp1r9b	0.710759	42.945	30.2574	60.4213	87.7727	20.9035	23.078	42.176
Cyb561d2	0.710921	5.74211	8.05339	8.077	6.9604	6.35741	3.34175	5.57736
Ict1	0.71105	14.9129	17.6434	20.9731	10.8595	25.04	7.75491	9.91188
1700020L24Rik	0.711691	0.878866	0.452071	1.2349	2.90369	8.00889	0.238379	0.1364
March2	0.711749	5.81104	4.97347	8.16445	5.93078	9.92396	6.27651	6.49328
Dhrs7b	0.711752	11.7615	11.9477	16.5247	19.4596	12.467	8.31485	6.86134
Acaa1b	0.712005	0.917703	1.10769	1.2889	2.44919	1.07516	1.38535	3.99049
C130036L24Rik	0.712253	0.1	0.111078	0.1404	0.115796	0.152709	0.106467	0.110015
Chac2	0.713943	3.55676	4.84363	4.98186	0.274295	3.60105	4.53257	6.07794
9430041J12Rik	0.714018	0.476301	1.54666	0.667071	0.1	0.1	6.15622	0.375269
Dnaja4	0.714402	8.30666	13.6045	11.6274	4.90631	8.14591	13.8129	5.77714
Abhd14a	0.714616	8.51098	10.445	11.9099	2.25659	2.9854	6.92468	8.10837
Nras	0.71518	20.2615	47.5175	28.3307	11.6295	23.206	20.3494	12.6631
Nol12	0.715335	3.15104	3.0838	4.40499	5.90607	5.26576	3.37961	3.34671
Eno2	0.716638	16.1977	15.4793	22.6024	35.2962	1.46657	5.0425	82.6473
Nthl1	0.716664	2.32032	2.81804	3.23767	2.33363	2.09764	2.61399	1.25232
Ankrd39	0.717179	4.65415	7.42325	6.48952	2.2891	3.25136	3.08768	3.837
Rab2b	0.717305	11.3425	18.0072	15.8127	3.02191	5.61875	7.55769	14.5848
4930503O07Rik	0.71761	0.1	0.1	0.139352	0.1	0.1	0.1	0.1
Gnpat	0.718116	24.1396	29.8704	33.6152	19.0751	16.9075	17.1437	11.9451
Rps20	0.718157	85.615	78.1739	119.215	284.528	456.239	35.5276	68.9071
Hyal1	0.7182	0.90127	0.524979	1.2549	0.874674	3.01294	10.1271	0.366005
Habp4	0.718282	11.5572	13.8326	16.0901	5.89647	5.56652	5.63412	13.7053
Gemin4	0.718527	1.72814	1.59847	2.40512	1.26045	1.69707	1.24439	1.09706
Tbc1d14	0.718541	36.2047	54.5357	50.3864	32.5704	45.0409	9.23189	16.6001
Ntng2	0.718563	4.4207	5.10711	6.15213	0.557213	2.16523	2.31651	29.4126
Tmem179b	0.718572	7.53844	11.8043	10.4909	38.4628	18.1144	9.28251	2.29873
Usp39	0.719034	12.1195	21.8603	16.8553	17.1665	11.1794	7.00057	8.86583
Zbtb32	0.719061	0.126314	0.124161	0.175665	0.568879	0.1	0.129974	0.111668
Pik3c2b	0.719134	2.53935	3.78828	3.53112	0.347179	0.901714	0.70426	3.79835
Mtfr1	0.719138	2.15108	2.80593	2.99119	1.52007	8.92466	4.62693	1.98667
Dysf	0.720285	0.1	0.109621	0.138834	0.102755	10.6853	0.574658	0.168827
2310045N01Rik	0.720289	9.9799	9.29635	13.8554	16.6697	16.1226	5.86628	8.10977
Cartpt	0.720726	0.377856	0.132781	0.524272	0.863332	0.130486	1.46218	0.927278
Cxx1b	0.720891	69.322	70.0348	96.1616	14.5414	101.952	29.0161	74.8283
Diablo	0.721286	22.5999	28.5059	31.3328	31.684	13.2892	16.6783	129.701
Slc39a3	0.721609	20.608	21.4354	28.5585	12.7052	7.80917	7.57816	17.9917
2510003E04Rik	0.721923	28.9072	35.2331	40.042	9.96022	7.61012	15.9113	26.3531
Gnb4	0.72195	21.7898	90.142	30.1819	3.56503	61.2556	6.90599	16.3296
Nme2	0.722325	17.2744	23.7731	23.915	30.1794	97.0256	10.2332	23.1546
Iqcf4	0.722549	0.1	0.1	0.138399	0.1	0.1	0.1	0.1
Sft2d3	0.7227	2.9234	6.18902	4.0451	0.901012	3.98137	2.61778	2.30227
Lsmd1	0.723201	22.2974	27.0914	30.8315	25.5147	62.8765	8.28723	15.2313
Ric8	0.724282	12.4456	15.5898	17.1834	16.1607	16.9981	11.3255	17.4717
Zfp553	0.724682	3.75726	5.46997	5.1847	2.57919	2.03958	1.86819	7.27702
Cfl1	0.72498	346.459	403.6	477.887	475.558	409.171	145.155	286.453
Rgmb	0.725411	2.60375	4.06967	3.58934	10.7401	3.9507	2.98152	52.8759
Fam158a	0.725499	2.46163	1.81046	3.39302	4.02003	3.68957	3.78628	11.564
Ypel3	0.725507	32.169	22.3941	44.34	68.4114	25.1368	13.513	89.0993
Nab1	0.725841	4.72708	7.15577	6.51257	1.99544	9.39826	5.21623	8.23773
Lrrc27	0.726026	0.521261	0.765948	0.717965	0.449255	0.75676	2.03873	1.78061
Schip1	0.72616	44.7274	51.3676	61.5944	1.12551	32.4269	31.4235	39.4597
Pnkd	0.726213	25.0974	32.3883	34.5593	9.97255	23.5039	19.5762	15.9661
1700084J12Rik	0.726364	0.1	0.1	0.137672	0.1	0.1	0.164904	0.1
Coq10a	0.72679	8.31339	12.1555	11.4385	6.5913	4.88092	6.20113	9.53163
C030006K11Rik	0.727389	5.14291	5.6405	7.07037	5.62712	8.83352	4.64599	5.19451
Mtf1	0.727446	3.77094	6.12607	5.1838	1.66612	2.15747	3.48663	3.8176
3110002H16Rik	0.727593	6.29626	8.09464	8.65354	6.1162	8.05055	9.20572	10.6415
Tmem190	0.727622	0.1	0.1	0.137434	0.123616	0.1	0.1	0.1
Prg2	0.727987	0.1	0.1	0.137365	2.91627	0.110738	0.1	0.1
Zfp706	0.728903	23.8515	30.6962	32.7225	22.4299	18.3758	15.9318	26.1835
2310014L17Rik	0.728913	0.368671	0.660433	0.505783	0.411663	0.328832	0.34473	0.238071
Erf	0.729315	15.5182	29.6468	21.2778	59.8903	25.5768	23.7389	20.6375
Ppp1r16a	0.729616	12.3379	10.113	16.9102	12.488	4.67787	11.5179	11.8127
Zpbp2	0.729844	0.1	0.105419	0.137016	0.1	0.1	0.1	0.1
Amdhd2	0.729845	4.22152	6.78188	5.78413	15.1382	10.5672	3.58194	3.02451
Aig1	0.729919	20.0535	25.4058	27.4736	8.29516	5.34387	6.24898	10.3866
Bicd2	0.730651	17.4544	34.8906	23.8889	13.8514	17.2142	24.4721	19.5023
Rasgef1c	0.730707	0.910168	0.48578	1.2456	0.865724	0.1	0.1	4.814
Slc30a2	0.730818	0.1	0.1	0.136833	0.1	0.1	0.1	0.1
Cdk16	0.731691	39.0388	41.7243	53.3543	22.3714	20.8161	28.9491	44.4007
Tex264	0.732197	28.8232	33.1564	39.3654	35.5257	25.1043	19.0607	38.7293
Rapgef5	0.732678	4.86794	4.70058	6.64405	18.9162	39.8129	0.498315	1.72322
P4htm	0.732929	14.5582	23.082	19.8631	1.51713	0.43847	8.53332	11.1626
Cox7a2l	0.733649	53.081	39.3216	72.352	139.99	115.976	20.5505	49.4474
Tesc	0.733976	1.0274	0.186696	1.39978	2.14836	0.124481	0.1	1.11401
Cldn24	0.734182	0.1	0.155106	0.136206	0.1	0.135161	0.173284	0.1
Omg	0.734198	79.8493	71.3978	108.757	0.816151	0.32799	26.262	6.57576
Hsd17b7	0.734212	9.37135	21.1671	12.7638	0.500841	2.422	26.5959	6.96666
Lhx6	0.73423	0.100122	0.1	0.136362	0.142454	1.06862	0.129602	21.621
Wdr55	0.734912	4.35615	4.50326	5.92744	3.12352	3.73451	2.5731	3.62989
Ppm1a	0.735495	25.9963	36.8233	35.3453	12.8005	46.4684	19.7861	41.347
Dynlrb1	0.735771	85.2042	109.148	115.803	49.0783	102.758	39.1254	114.705
Tnfaip6	0.736059	12.2228	6.81496	16.6057	0.1	0.273762	13.7717	0.97515
Cdh29	0.736136	0.1	0.1	0.135845	0.139625	1.21416	0.124934	0.11743
Parp4	0.736529	0.696762	1.35549	0.946008	0.787289	2.71315	2.15089	0.485858
Galnt9	0.736778	0.73697	0.115701	1.00026	1.42295	0.172933	0.1	5.02752
Usp25	0.737115	6.18457	13.3172	8.39025	3.85914	15.1382	9.92545	3.54805
Mrpl43	0.738039	17.1554	16.0807	23.2445	22.18	18.4105	10.0744	15.9923
1700018L02Rik	0.738115	1.16416	1.33738	1.57721	0.41564	1.47249	1.59586	0.840334
Chchd8	0.73814	1.86284	2.02097	2.52369	5.08537	2.83651	1.06337	0.901964
Tmem229a	0.738209	11.3293	9.04097	15.347	0.365301	0.125656	52.1981	5.97959
Golga7b	0.738569	3.20148	0.760002	4.33471	5.80764	0.201851	0.287049	19.4019
Snta1	0.738683	4.17532	2.46564	5.65238	94.0537	0.717939	23.7333	5.28351
Fbxw8	0.739004	15.6797	26.2807	21.2174	21.5916	17.8139	9.92566	12.3928
Pex19	0.73904	27.8434	35.3794	37.6751	18.7823	23.8205	18.3178	23.3656
Gm16880	0.739227	0.541801	1.08835	0.732928	0.531265	0.917432	0.414675	0.228579
Mapt	0.739492	34.4995	69.0802	46.653	2.89534	0.807727	15.3817	153.418
Pgk1	0.74005	29.3992	40.4465	39.7259	18.2601	22.6082	18.3605	22.1404
Gm16378	0.740368	20.4826	26.566	27.6654	35.3273	54.1941	18.4568	25.2564
5730405O15Rik	0.740447	0.1	0.1	0.135053	0.1	0.131787	0.105279	0.168006
Polr3e	0.740493	5.6704	10.5101	7.6576	4.53067	3.30673	5.63409	5.02983
Pacsin3	0.741281	18.8386	14.5966	25.4135	1.69819	0.535635	30.0166	2.1699
Tbc1d22b	0.741523	8.51518	12.208	11.4834	4.04597	4.76608	7.24309	13.6769
Bhlha9	0.741532	0.1	0.148316	0.134856	0.177714	0.1	0.1	0.226868
Edem2	0.742032	15.3847	17.7805	20.7333	69.6359	15.6024	9.18848	4.92604
Serpinb6a	0.742089	9.0992	10.5803	12.2616	10.068	56.3236	7.78106	12.2103
Snap29	0.742366	8.78876	12.9455	11.8388	20.2211	6.48201	4.3502	5.59198
Lztr1	0.742428	26.2166	31.8041	35.3119	15.1357	14.5835	21.002	28.5277
Rprml	0.742566	1.43467	0.200557	1.93205	2.48644	0.538266	0.133164	3.69936
2410015M20Rik	0.742654	23.673	25.7745	31.8762	25.0049	50.4708	12.0933	20.3671
Tmem128	0.742727	30.0629	44.0834	40.4764	13.6367	49.4526	23.5189	26.5109
Nkiras1	0.742741	3.79711	5.64334	5.11229	1.10198	1.58338	5.33485	7.20796
Prkrip1	0.743162	4.0283	4.29868	5.42049	5.2007	5.37923	4.73393	6.14912
Cck	0.743242	8.83874	1.27826	11.8922	7.4897	1.70511	4.03907	70.4839
BC005764	0.74342	1.28489	1.02669	1.72835	2.83836	0.754506	3.80129	67.3781
Dctn1	0.743436	31.7625	33.7199	42.724	30.3112	27.9775	18.3478	61.4169
Gm6592	0.743666	0.1	0.1	0.134469	0.1	0.1	0.1	0.1
Actn4	0.74377	22.8095	25.6784	30.6675	26.7321	147.488	20.3982	21.9217
Ccdc17	0.743967	0.131938	0.156883	0.177344	0.389702	0.469484	0.533424	0.157021
Inpp5k	0.743971	7.15242	8.00067	9.61384	21.0505	31.1065	6.09921	12.6806
1810049H13Rik	0.744688	1.45176	1.03789	1.94949	2.94581	1.56117	1.43131	2.13582
Rnf34	0.744815	15.1379	18.463	20.3244	8.59474	6.33208	10.5624	11.3536
2400001E08Rik	0.744893	27.2782	31.0036	36.6203	61.1208	23.4895	14.2694	14.778
Tmem219	0.745553	13.3698	13.4943	17.9327	39.6967	16.6414	7.41799	6.6742
Chfr	0.745614	12.0653	22.8175	16.1817	4.72718	11.027	9.28017	11.5656
Cox7a2	0.74567	82.0518	85.4104	110.038	58.6551	137.107	40.3575	85.5254
Prepl	0.746021	16.4465	27.5873	22.0457	2.85863	5.8007	11.542	51.1641
Gins4	0.746156	11.8547	12.1343	15.8877	6.082	10.596	4.25609	5.11731
BC005624	0.746394	7.30693	8.31077	9.78964	9.01302	5.94086	4.10374	8.62985
Tecpr2	0.746585	3.53949	7.22815	4.7409	0.800574	0.779093	4.62458	3.60864
2310061J03Rik	0.746676	1.73558	2.73855	2.32441	1.88911	3.69142	1.4891	3.94577
Hdhd3	0.746709	3.49073	2.37336	4.67482	1.82077	5.8847	3.34313	1.52898
1810006K21Rik	0.7472	80.8335	97.55	108.182	73.4979	97.6013	28.5025	45.857
Pik3r3	0.747588	8.40405	74.4417	11.2416	0.239027	19.5282	16.1358	16.5517
Tkt	0.747893	58.3089	85.4855	77.9641	47.4295	40.5828	51.0022	30.7476
Acaa1a	0.748052	33.4703	45.6563	44.7433	34.5831	22.2995	21.4473	11.3501
Spdef	0.748811	0.1	0.2293	0.133545	0.144335	0.1	0.186856	0.795904
Eef1b2	0.749218	70.2506	79.6438	93.7652	180.95	232.856	30.0521	54.4538
Bcdin3d	0.749333	1.22464	1.08098	1.63431	2.85867	0.954145	1.9622	1.55495
Mmab	0.749344	4.16505	6.42253	5.55826	1.69518	3.54133	7.94776	6.57366
Megf10	0.749819	2.45253	2.24831	3.27083	0.1	0.1	25.2295	1.28668
Ndufs2	0.750205	75.3188	97.9327	100.398	67.7464	84.2999	43.8391	56.5946
Oprd1	0.750393	0.1	0.1	0.133264	0.1	0.1	0.1	1.06557
Rad23a	0.750482	14.9391	17.6852	19.906	13.1821	12.3957	10.2064	12.8604
Asphd1	0.751595	1.11546	0.281572	1.48413	0.645431	0.1227	0.257111	11.1865
Rabif	0.751726	7.3311	8.7772	9.75237	3.94911	8.47554	4.61104	10.0781
Sstr2	0.751907	0.238399	0.1	0.317059	0.127722	0.125532	0.262856	2.05196
5730403I07Rik	0.753736	0.1	0.1	0.132672	0.1	0.1	0.1	0.106788
Camk2n1	0.75407	42.0128	15.672	55.7148	32.8977	15.3583	19.7979	15.8607
Defb22	0.754239	0.1	0.1	0.132584	0.1	0.1	0.1	0.1
6530402F18Rik	0.754393	2.85923	3.6785	3.79011	0.593127	2.23217	1.79615	8.57344
Zar1l	0.754817	0.1	0.1	0.132483	0.110833	0.1	0.1	0.103027
Hamp2	0.755184	0.1	0.124165	0.132418	0.1	0.1	0.1	0.1
1700016K19Rik	0.755253	0.158388	0.1	0.209714	0.159036	0.350071	0.325222	0.338473
Tle6	0.755356	1.99242	3.729	2.63772	0.1	0.1	0.1	0.849657
Tmem9b	0.755529	77.2326	115.494	102.223	47.078	39.1052	36.5996	23.6307
Cox6b2	0.755535	4.47765	5.75907	5.92646	2.76919	2.67124	1.85468	2.14056
9330111N05Rik	0.755638	0.1	0.120872	0.132338	0.1	0.1	0.1	0.1
Ino80c	0.756442	5.17972	5.79717	6.84747	3.84873	9.52779	3.95784	6.47296
Prox1	0.756492	3.37583	4.49371	4.46248	0.631407	0.516572	2.90435	6.4976
Inca1	0.756783	0.662427	0.591362	0.87532	0.358377	0.435472	2.04504	0.438402
Dstn	0.757017	114.533	212.303	151.296	36.6628	220.994	48.7966	121.382
BC024659	0.757117	21.3788	28.7859	28.2371	3.55871	7.75191	8.22069	24.5859
Gm11110	0.757383	0.507481	0.839294	0.670046	0.1	0.16809	0.184669	0.879514
Yif1a	0.757473	18.1745	23.339	23.9936	13.5891	20.9158	10.2093	6.0613
Slc25a23	0.757741	51.9837	50.8543	68.6034	19.245	4.17664	38.4884	40.2414
Nudt16l1	0.759067	35.8411	50.3402	47.2174	78.9373	22.1189	17.2836	24.0717
2810008M24Rik	0.759151	19.2103	31.479	25.3049	4.34071	22.3695	21.1122	5.73176
Rpl28	0.75933	12.8834	12.9884	16.9668	44.4109	47.7005	5.41113	8.17914
Sphk2	0.759347	8.23405	9.60391	10.8436	32.798	4.61952	5.76969	5.57071
Sptlc1	0.760043	22.9215	30.082	30.1582	10.3681	14.5907	20.1687	8.72612
Vwa5b2	0.760303	1.98874	1.0257	2.61573	0.728436	0.1	0.116009	10.1034
Stambp	0.760751	6.20547	7.0231	8.15703	3.23524	4.45	5.08718	7.32744
Imp3	0.761	28.3481	37.4802	37.2511	26.2589	49.4232	14.7046	17.8601
Gba	0.761213	22.0624	38.5936	28.9832	85.8669	30.0888	22.2469	11.3075
Thsd1	0.762067	0.415358	0.765466	0.545041	0.315854	31.5441	0.540921	0.429273
Aip	0.762077	20.6039	22.3001	27.0365	43.3684	45.4745	7.58855	21.637
Csnk1g2	0.762797	21.1117	18.699	27.6767	41.1423	52.3592	15.4911	29.9004
Fam189a2	0.763135	3.67476	1.93506	4.81535	0.530464	17.6628	16.3754	6.87603
A330035P11Rik	0.76344	0.105863	0.177914	0.138666	0.1	0.195878	0.259781	0.127214
Rrp7a	0.7638	9.25866	8.6291	12.1218	25.7999	12.0934	4.65398	10.8128
Ndufa7	0.763954	70.0099	78.604	91.6415	74.196	96.8614	35.3394	53.3921
1700061J05Rik	0.764672	0.1	0.146821	0.130775	0.1	0.1	0.111978	0.1
Chchd2	0.764707	43.7663	48.8077	57.2327	42.322	114.704	22.4706	56.6178
Hao1	0.764944	0.1	0.188275	0.130728	0.1	0.129306	0.1	0.104901
Pin4	0.765111	1.2253	1.31434	1.60146	0.353951	1.79997	0.751748	0.862202
Cdhr2	0.76565	0.1	0.134583	0.130608	0.1	0.1	0.1	0.1
Ak3	0.765689	30.0655	33.1332	39.2659	6.38291	43.8264	26.5857	9.7788
Acot13	0.76574	17.4184	18.285	22.7472	17.0668	18.1014	12.705	13.0793
Brf1	0.765834	10.6374	14.7401	13.8899	23.554	12.7887	11.4332	9.91671
Abcb9	0.766106	1.73267	1.34956	2.26166	2.37732	0.807947	14.3771	4.13004
Prrg2	0.766729	5.05226	6.43682	6.58938	8.31863	34.2916	4.21908	2.8835
Uqcr10	0.76681	72.1287	59.7014	94.0633	54.0491	146.545	48.873	68.5638
1700019N12Rik	0.767573	0.137521	0.104203	0.179164	0.675023	0.292263	0.280136	0.199488
Tst	0.767644	6.96173	2.11654	9.06895	2.5276	1.20753	73.2789	4.78007
Ndst4	0.767797	0.143239	0.150938	0.186559	0.1	0.1	0.1	4.57185
Ankrd46	0.767829	49.9245	64.7002	65.0203	8.92117	24.5954	19.9044	50.0636
Tbcc	0.76879	2.92585	2.46526	3.80579	4.09932	4.17707	2.31458	4.56555
G6pdx	0.769062	15.1178	13.4788	19.6574	19.2805	5.77878	5.47583	7.97467
Tmem108	0.769567	4.353	38.6701	5.65643	0.171353	0.10184	1.94197	3.5903
Dync1i2	0.76968	38.8974	62.8955	50.5371	23.1224	43.8437	26.3708	59.5886
Coro1b	0.769732	36.6598	59.5491	47.6267	155.193	90.1596	21.9565	18.5082
Lhpp	0.769958	9.93988	9.32646	12.9096	5.27028	10.6987	8.14177	6.0385
Them4	0.770129	3.43302	4.67526	4.45773	0.483217	1.88611	2.80055	6.32733
Gm16861	0.770598	0.608305	1.35969	0.789393	3.7069	0.381891	1.20689	1.02146
Asb1	0.770686	7.64913	10.0942	9.92509	2.04096	1.35259	6.61457	6.29136
Sap30bp	0.77117	11.9266	12.47	15.4656	12.1382	9.94264	5.81561	10.905
Gnao1	0.771534	70.8556	114.086	91.8372	4.63143	1.23477	255.597	183.098
Pin1	0.771605	7.14468	8.75113	9.2595	8.41168	7.58209	3.93651	9.63249
Depdc7	0.771987	0.451519	0.275573	0.584879	3.78578	0.397054	1.15825	0.351016
Surf1	0.772702	18.2891	17.6618	23.669	20.4966	17.0295	10.3577	17.8613
Rps6ka2	0.772731	1.75183	2.81128	2.26706	2.72113	6.51371	2.21868	4.94281
Dpm2	0.772738	31.1583	37.9551	40.322	30.7333	19.2445	19.3622	24.6951
Lrrc63	0.77278	0.1	0.1	0.129403	0.1	0.1	0.1	0.1
4930550C14Rik	0.772875	0.1	0.115685	0.129387	0.1	0.387564	0.195373	0.209373
Pigk	0.772935	3.41136	5.37276	4.41352	4.37703	7.52958	4.55118	5.05921
Churc1	0.773636	23.7979	26.1562	30.761	11.1756	25.4253	8.21179	15.6845
4732415M23Rik	0.774252	0.136197	0.180642	0.175909	0.153473	0.1	0.353322	0.326157
Fam195b	0.7744	51.6539	62.0847	66.7019	76.1928	77.3388	27.3174	40.9768
Tmem50b	0.774664	37.9573	52.0743	48.9984	23.0857	14.2901	35.1649	32.5714
Efr3b	0.774754	5.22059	6.68521	6.73838	0.857528	32.0368	26.3346	22.0058
Exog	0.774769	3.6324	8.33699	4.68836	3.478	0.83425	1.67348	4.11815
D10Jhu81e	0.774851	22.0596	31.3275	28.4694	26.8517	20.6304	17.4408	17.4241
Nfic	0.77499	7.26024	8.15161	9.36817	13.7931	8.29971	8.2549	6.12333
Cwh43	0.775047	0.113388	0.1	0.146297	0.1	0.1	0.115794	0.156347
Kiss1r	0.775402	0.400406	0.255424	0.516385	0.513541	0.101934	0.109713	1.04384
Cstb	0.775518	32.6111	27.2549	42.0508	153.878	105.934	13.3271	17.2808
BC029722	0.775549	17.3841	14.0878	22.4153	21.9284	14.0752	4.76058	24.801
Ptprb	0.775814	0.407883	2.94757	0.525748	0.225656	93.071	0.801408	0.239264
Wipf3	0.776384	0.418355	0.520359	0.538852	0.378425	0.1	0.108545	1.07829
Mrpl55	0.776417	7.73416	10.4603	9.96135	5.58398	12.8773	6.92536	7.25873
Hras1	0.776572	15.5521	14.0444	20.0266	17.5633	17.2186	6.15839	18.8688
Ccdc163	0.777722	2.49224	4.56837	3.20454	3.16081	4.49183	1.91627	0.66486
Ccbl2	0.777949	1.4187	2.17281	1.82364	1.21067	0.670071	5.24159	0.432422
Asgr2	0.777962	0.1	0.297611	0.128541	1.31818	0.1	0.1	0.1
Mrps21	0.778225	33.1801	34.6266	42.6357	35.3003	52.6627	16.1177	18.3676
Zfhx2as	0.778486	0.396014	2.72789	0.508697	0.1	0.1	2.86842	2.8199
Paip2	0.778618	44.9356	52.4997	57.7121	24.484	127.582	37.5679	82.0112
Itfg3	0.778669	28.5852	33.5423	36.7103	16.2374	7.09018	15.2262	5.50565
Trp53bp2	0.778706	7.32379	17.8083	9.40508	6.76121	4.49725	17.5916	8.22741
AU022252	0.778799	4.49039	5.25979	5.76579	2.25515	3.25661	3.62886	3.32093
Fgf1	0.779008	5.26939	2.7796	6.76423	0.540358	0.1	23.009	1.99158
Ndufa2	0.779111	70.8391	69.428	90.923	79.9988	116.907	37.4799	54.7375
Kctd2	0.779281	10.4418	10.7476	13.3993	13.6008	10.5969	12.679	15.1739
Ptpmt1	0.779424	13.2487	13.7695	16.998	7.57311	13.1317	16.3175	8.35612
Garnl3	0.779449	1.83999	1.13048	2.36063	6.78429	1.33323	2.9681	18.4228
Zbtb8os	0.779542	1.02655	1.26834	1.31686	0.758837	1.20182	0.752193	0.597535
Lrrc56	0.779852	1.15127	1.08886	1.47627	1.13509	0.76421	1.37984	0.842959
Gtf2b	0.779856	13.0112	16.2636	16.6842	9.07853	22.9616	8.86082	13.1063
Wdr83	0.779982	9.04484	10.5505	11.5962	5.77589	10.5789	5.58821	7.69235
Ust	0.779987	11.943	100.325	15.3118	1.90465	0.508939	0.273189	20.2987
Apba1	0.780489	7.68912	12.4963	9.85167	5.08915	0.348162	8.47898	26.2764
Rnf141	0.780769	10.4536	14.3906	13.3889	3.00673	5.47415	5.62466	7.22529
Uhmk1	0.780805	7.64539	11.6255	9.79167	3.46256	6.05986	6.13543	14.1134
Tex22	0.781684	0.1	0.174061	0.127929	0.1	0.1	0.1	0.1
Olfr856-ps1	0.781983	0.1	0.122645	0.12788	0.1	0.1	0.173727	0.25543
Ppia	0.782262	179.349	167.253	229.269	263.32	474.518	83.4239	283.523
Nadk	0.782621	24.9866	30.3784	31.9269	32.9762	22.6463	32.2916	13.0629
9830001H06Rik	0.782673	16.1993	67.1017	20.6975	33.8444	4.28498	8.36657	19.6936
Polr2g	0.783311	38.7083	69.3205	49.4162	40.2577	59.9731	22.3438	35.9532
Cct6b	0.783487	0.1	0.1	0.127634	0.1	0.101968	0.132438	0.1
Gkap1	0.784323	6.71938	10.5778	8.56711	1.2809	5.55628	5.37339	5.36274
Sympk	0.784357	21.7257	42.1813	27.6987	24.8102	17.2057	13.5707	18.0096
Fkbp8	0.784946	77.8015	85.9673	99.1169	99.6209	92.3908	36.6029	76.4849
Fech	0.785296	16.8024	15.5323	21.3962	9.09463	8.49236	7.05558	5.72954
Atp9a	0.785537	96.747	129.203	123.16	5.99857	12.0884	12.2188	104.534
Nkap	0.785548	3.28645	5.1289	4.18364	1.10261	3.07289	2.90215	5.21979
Apoa2	0.78583	0.1	0.1	0.127254	0.180468	0.1	0.1	0.1
Fam125a	0.787078	8.35146	7.6206	10.6107	19.1819	22.4955	7.40782	8.99037
Gpn2	0.787104	6.39712	8.93984	8.12742	9.58942	7.65372	6.04622	3.36649
Nr2c2ap	0.787238	9.60386	10.6941	12.1994	8.61218	5.73835	10.7752	6.74303
Gadd45b	0.787762	14.598	21.2672	18.531	420.567	73.3209	77.7266	27.3702
Cyp20a1	0.788063	7.40441	13.0827	9.3957	3.30734	17.5529	10.1204	2.4638
Ppp2r3a	0.788167	7.97877	23.9487	10.1232	0.471184	2.90134	6.19679	5.70678
Nrgn	0.788206	57.3796	10.833	72.7977	87.7026	6.7087	1.79295	35.5587
P2rx3	0.788233	0.14359	0.131131	0.182167	0.1	0.1	0.102338	0.1848
Pih1d2	0.788554	0.257818	0.360862	0.32695	0.131932	0.743383	0.892217	0.284247
Gm4814	0.789024	0.104028	0.146666	0.131845	0.1	0.1	0.1	0.1
Fancf	0.789468	1.83527	1.23626	2.32469	0.926825	0.916582	1.50456	1.57871
Tmsb15l	0.789493	1.14127	1.86493	1.44558	1.38371	1.46133	0.695505	2.3918
Mbnl2	0.789535	14.698	24.2127	18.6161	4.5322	31.625	16.7143	31.0815
Mrpl24	0.789536	25.7143	29.6702	32.5689	39.2108	33.8606	14.4766	15.5963
Ppp1r11	0.78978	12.0557	11.7035	15.2647	14.7484	21.3587	4.3069	11.8448
Dcxr	0.789966	4.89968	6.81846	6.20239	42.7536	2.43451	4.96351	2.23252
Eif4h	0.790041	90.6566	85.9558	114.749	111.686	90.2022	44.1838	87.5685
Fxc1	0.790441	13.1975	15.5801	16.6963	14.993	42.4942	7.46285	9.1972
Ly6a	0.790799	1.4078	1.60563	1.78022	4.76813	261.461	1.22817	0.311807
Wfdc3	0.790839	0.1	0.1	0.126448	0.1	0.1	0.1	0.1
Mgat3	0.790844	22.4267	32.4455	28.3579	0.948053	0.340565	11.0805	18.5756
Ropn1l	0.79216	0.978555	0.40823	1.2353	1.68724	1.49028	0.979063	0.219554
Zc3h7b	0.792531	31.2429	42.583	39.4217	11.1433	16.1705	18.8232	27.9922
Gm6788	0.792691	63.288	122.557	79.8395	20.3543	109.713	26.9621	52.3717
3110007F17Rik	0.792763	2.36251	2.58218	2.98009	0.579454	8.81432	2.71191	2.40671
Zfp593	0.793128	5.10658	7.52199	6.43854	15.6148	4.36676	4.99008	3.32535
Eid1	0.793183	52.6996	82.1109	66.4406	10.0865	36.124	15.6403	114.673
Cabyr	0.79362	0.664798	1.02375	0.837677	0.31033	0.332511	0.971023	2.42195
Sh3kbp1	0.794256	5.75598	4.51728	7.24701	9.75457	9.38267	3.42678	12.3368
Rps29	0.794404	0.618201	1.41729	0.778195	0.946149	1.26448	0.360301	0.843527
Rasl11b	0.794465	4.81736	3.14537	6.06366	1.93544	1.3214	26.3421	5.81919
Relt	0.794526	3.81729	10.9732	4.80449	10.9625	1.22003	5.24578	4.85902
Cep120	0.795223	5.62634	9.46984	7.07517	2.90356	9.17571	6.32261	9.71353
Ndufa8	0.795495	50.1036	56.8401	62.9842	32.5237	63.7163	18.2077	37.4216
Selk	0.795734	42.0787	51.6398	52.8804	19.0933	53.5588	42.4196	30.9237
Cbara1	0.79597	28.3425	38.929	35.6075	33.3301	17.0101	12.8847	22.1457
Yipf3	0.796229	28.9776	36.7439	36.3936	36.4118	31.1072	26.2485	16.6827
Ccdc91	0.796411	6.91347	8.34033	8.68078	5.29074	11.8908	3.21218	4.97596
Ccdc28b	0.796411	31.9124	24.0773	40.0703	5.33714	21.8374	24.6002	22.3065
Cyb561d1	0.796541	1.41093	1.92359	1.77133	5.39115	2.16415	3.50728	3.31229
Trnt1	0.79662	9.05337	15.707	11.3647	1.40328	7.14322	10.6486	7.63303
Aga	0.79675	7.81961	11.9138	9.81438	8.81493	11.3695	10.9886	1.58468
1700047I17Rik2	0.79706	0.1	0.1	0.125461	0.1	0.1	0.1	0.1
Tmem229b	0.797228	17.1854	12.4516	21.5564	9.1726	5.37313	3.54736	20.2041
Ankib1	0.797272	10.7107	18.8177	13.4341	1.90517	7.39993	10.2681	8.22444
Dcp1b	0.797381	3.39442	3.31022	4.25696	2.05065	3.27863	4.15947	3.00884
Krt77	0.797621	0.141742	0.1	0.177706	0.1	0.1	0.1	0.244785
Zfand2a	0.797793	9.41756	11.3669	11.8045	23.5212	64.2812	9.19438	14.3464
Elovl6	0.798401	16.9757	48.8712	21.2621	0.255868	1.71863	22.2355	7.26692
Bola3	0.798495	10.2052	9.26005	12.7806	3.53051	16.7282	8.31453	4.58505
Ccni	0.79875	63.2589	49.9325	79.1974	124.116	101.644	23.7114	81.9921
Grin2b	0.799181	0.184688	0.1	0.231097	0.842912	0.1	0.646976	2.98192
Rab40c	0.799258	11.4155	27.7988	14.2827	15.9374	10.5456	8.53139	15.5042
Insl5	0.800817	0.1	0.116914	0.124872	0.146043	0.1	0.165645	0.451631
Sgsh	0.8009	2.66868	3.49111	3.33211	6.84652	3.00729	2.7177	0.547535
Rspo1	0.80097	0.133047	0.105265	0.166108	0.899211	0.111704	0.81729	1.91314
Timm13	0.801047	23.7436	28.1611	29.6407	34.7555	37.4739	10.1513	23.2139
Peg12	0.801405	1.32108	0.929762	1.64846	0.115371	0.340138	0.963248	0.362618
Klk1	0.801407	0.1	0.1	0.124781	0.1	0.1	0.1	0.1
Chmp2a	0.80146	45.4448	51.7588	56.7025	38.0181	74.2437	23.8077	34.1608
Hist1h2ao	0.801931	0.1	0.1	0.124699	0.1	0.1	0.1	0.1
1700040I03Rik	0.802	6.34061	4.54826	7.906	2.6132	8.24329	6.26664	2.99431
Il17c	0.80263	0.11804	0.336722	0.147066	0.617638	0.349571	0.1	0.582848
Lrrc8c	0.802737	3.03648	3.21162	3.78266	1.75015	25.3994	3.89174	8.80352
Hsd17b10	0.803172	29.9557	26.2146	37.2967	33.1658	42.7503	20.2921	13.4301
Rplp1	0.803279	158.817	195.209	197.711	760.734	422.103	57.7692	105.915
2210015D19Rik	0.803405	4.93286	4.77005	6.13994	3.40027	3.62755	3.9793	2.88123
Pigc	0.803483	5.39325	5.827	6.71234	5.00273	6.32123	7.17863	2.25346
Pfn1	0.804144	163.621	216.857	203.472	766.504	469.767	76.8658	82.5784
Mogat2	0.804832	0.1	0.1	0.124249	0.1	0.43432	0.1	0.1
Ccdc72	0.806198	18.7552	23.9623	23.2637	11.6829	36.5809	6.8622	22.4306
Pfdn5	0.806248	28.981	25.2866	35.9456	69.2298	76.4185	10.6239	29.6779
Ndufc1	0.806273	21.5234	21.1563	26.6949	14.7186	27.0548	11.3618	20.5127
Cort	0.806482	0.401952	0.139246	0.498402	0.1	0.109869	0.307191	3.15145
Dnajc14	0.806743	9.51821	9.20128	11.7983	10.017	11.5984	6.47239	8.00066
Vmo1	0.807103	0.1	0.1	0.1239	0.107373	0.1	0.146902	0.1
St8sia5	0.807111	1.41803	0.328752	1.75692	0.976322	0.1	1.69324	3.60516
Plb1	0.807874	0.238099	0.1	0.294723	0.29367	0.206276	0.130629	0.601869
Crym	0.808207	1.88138	1.40768	2.32784	1.96239	1.23103	3.34237	3.15214
Tjp2	0.808232	11.5345	13.2464	14.2713	4.93758	24.2865	27.7387	3.43482
Ctsa	0.808258	41.3132	38.0203	51.1138	526.008	36.9133	19.8801	11.1696
Atp5h	0.808921	9.72103	10.5921	12.0173	8.17058	20.9092	4.69663	7.73686
Atp5l	0.809031	14.431	15.8539	17.8373	9.90306	35.6504	8.44305	18.9844
Rpl38	0.8098	3.67454	4.12828	4.53759	8.9993	43.3408	0.74866	3.63191
Tubb3	0.810294	13.6898	5.59162	16.8949	4.99809	4.06372	2.10069	333.768
6720456B07Rik	0.810758	84.6473	94.0595	104.405	152.725	112.695	37.6856	60.3171
Gm16517	0.810915	23.843	19.7524	29.4026	17.5281	27.9157	8.55456	23.5475
Ndufb8	0.811015	99.3572	100.633	122.51	79.6521	111.714	30.3312	74.866
Chrng	0.811178	0.1	0.299095	0.123277	0.1	0.1	0.1	0.1
Col6a2	0.812542	4.64821	1.12971	5.72058	0.132461	0.281027	0.410346	43.4468
Rab1b	0.813234	74.776	87.3034	91.9489	105.21	94.5531	35.1479	56.2888
Hist1h1b	0.813421	0.1	0.141351	0.122938	0.1	0.133037	0.285856	0.1
Cox4nb	0.813571	6.3572	10.4995	7.81395	7.14294	5.23832	19.3408	8.76026
Pla2g6	0.814173	6.95018	11.0512	8.53649	2.86654	8.15562	6.77961	5.48936
Wdtc1	0.814237	11.5742	11.2225	14.2148	13.2401	6.22493	5.50145	10.8425
Tuba1a	0.814254	826.57	1832.92	1015.13	175.387	600.597	268.661	1733.56
Pex16	0.814305	8.9763	9.06324	11.0233	7.44177	11.0518	8.74173	11.0447
Tpi1	0.814343	55.041	45.9148	67.5895	95.0611	73.506	39.7075	84.1615
P2rx4	0.814466	5.57177	4.59005	6.84101	17.9172	2.3062	3.68318	1.95194
4930538K18Rik	0.814585	0.37491	0.729136	0.460246	0.111791	0.163912	0.400267	0.92163
Aph1a	0.814727	8.62448	12.9994	10.5857	12.7488	18.6099	5.82841	3.97172
Ceacam10	0.814883	0.1	0.1	0.122717	0.375787	0.1	0.1	0.1
Lgmn	0.814926	104.237	148.588	127.91	1931.22	39.9695	42.8612	23.6425
Tcap	0.815027	0.194597	0.1	0.238762	0.866987	0.1	0.221315	0.322887
Hsbp1	0.816762	119.234	121.782	145.984	81.8877	95.7944	50.8528	153.428
Gm9899	0.816962	0.100156	0.1	0.122595	0.103528	0.1	0.1	0.541481
Csda	0.817102	20.7617	21.2796	25.4089	10.2726	57.7691	15.9907	15.9101
F630042J09Rik	0.817224	0.1	0.1	0.122366	0.1	0.1	0.1	0.106511
Commd1	0.817772	27.1956	26.0984	33.2557	27.1725	65.8829	9.85043	17.7247
Prorsd1	0.818593	0.996513	1.67812	1.21735	1.88809	1.49964	1.29681	0.983326
Ncdn	0.818672	34.8479	56.6637	42.5664	24.8881	4.6005	7.13801	83.3802
Anks1	0.818685	3.47982	7.28083	4.25049	17.456	11.8563	5.61676	5.22626
D330012F22Rik	0.818966	0.314453	0.209285	0.383964	0.370174	0.327166	0.540793	0.390466
Foxred1	0.819598	8.80023	12.9124	10.7372	7.41221	10.815	10.3283	7.55116
Med30	0.819645	20.7878	31.4252	25.3619	10.9345	14.6779	4.66644	10.2164
Hdhd2	0.82043	31.9644	38.7416	38.9605	10.3039	7.50979	23.8498	12.9837
Atp5k	0.820435	13.6405	16.1883	16.6259	12.3255	33.0917	6.84043	17.9443
Phactr4	0.820748	4.69857	5.13199	5.72474	2.82723	15.8035	7.11869	2.0494
Hbxip	0.820864	17.0468	18.6895	20.7669	15.6711	34.2415	8.07409	16.1355
Tmem60	0.82093	13.9156	12.989	16.9511	7.92604	7.96276	11.5134	8.16078
Fam63a	0.821054	25.063	41.0206	30.5254	5.90395	38.6687	8.22693	8.18194
Map4k1	0.821141	0.401605	0.612008	0.489082	0.83476	0.648584	0.461174	0.725614
2210021J22Rik	0.822305	3.44609	3.46554	4.19076	4.55724	8.80097	2.26219	1.89627
Atp6v0b	0.822404	137.504	189.664	167.197	283.72	115.833	63.5691	124.993
Agrp	0.822517	0.1	0.101	0.121578	0.1	0.1	0.1	0.1
Mrps34	0.822679	14.1867	15.4349	17.2445	16.9856	16.8644	9.69945	19.5164
Tmem50a	0.823036	64.1735	60.1104	77.9717	144.79	126.684	23.7083	49.3512
Amn	0.823217	0.35882	0.249352	0.435876	1.6802	0.196281	0.262386	2.55533
Gsk3a	0.823289	31.9	37.3483	38.747	41.4179	22.067	14.0104	48.6318
Commd6	0.823404	23.9242	29.6659	29.0553	13.6233	21.794	14.4816	11.1861
Tcte2	0.823451	0.206974	0.11953	0.25135	0.1	0.50731	0.110586	0.746746
Scrt2	0.823894	0.199999	0.204143	0.242748	0.320458	0.1	0.1	4.19932
Cyhr1	0.823912	34.9579	38.7207	42.4292	25.7197	23.4264	25.9491	27.1303
Sirt3	0.823935	11.2094	8.33249	13.6048	8.47784	5.62839	12.1357	12.9151
Zfp771	0.82449	12.5919	9.87597	15.2723	14.0761	11.934	10.8773	23.9919
Rbck1	0.824519	21.7048	29.394	26.3242	43.039	30.0594	18.9859	19.8112
Edf1	0.824982	34.0552	37.0553	41.2799	62.1289	51.2952	10.7795	27.4935
B930059L03Rik	0.825309	0.265842	0.351895	0.322111	1.0154	0.339634	0.435161	0.277374
Prss53	0.825426	0.560581	1.04941	0.679141	0.736551	0.185865	0.510394	0.502438
Tubd1	0.826168	3.55363	4.80721	4.30135	0.975591	2.07674	2.84974	1.14115
Vps29	0.82629	41.2141	46.2113	49.8785	41.9387	58.2156	25.6725	35.3593
Sdf4	0.826917	29.4512	36.4146	35.6157	57.4944	37.43	15.253	18.985
Ccng1	0.827452	9.50636	15.1547	11.4887	4.15822	7.70164	7.91194	6.01194
Bcorl1	0.827813	1.25304	1.47322	1.51368	1.09824	2.02917	2.34448	2.79409
Rps9	0.828464	355.859	325.689	429.541	1496.51	1039.89	107.736	243.474
Uqcrh	0.82859	105.077	107.393	126.814	116.731	286.74	56.5731	94.0812
Asb5	0.828987	0.52291	0.382715	0.630781	0.1	0.182891	0.549349	0.240046
Agap1	0.829001	18.9656	20.9277	22.8776	1.57459	3.35124	4.39415	12.0458
Ncor2	0.829296	12.2375	38.0561	14.7565	17.5071	5.03253	15.7015	27.9359
Btbd19	0.829477	0.807678	1.05011	0.97372	5.0804	1.76737	0.621122	1.02944
BC002163	0.829581	55.3143	61.7429	66.6773	26.2754	94.9951	23.4526	52.0996
Ctnnal1	0.82968	6.14348	26.2469	7.40464	2.63766	0.24653	12.4559	2.86118
Rasgef1b	0.830056	25.0068	104.849	30.1266	130.025	1.09685	11.6972	8.04365
Tmem14c	0.830553	33.7876	42.4738	40.6809	44.6118	94.3834	21.086	17.8732
1700093K21Rik	0.830744	0.1	0.1	0.120374	0.1	0.1	0.157845	0.166998
Bspry	0.831363	0.396946	0.487634	0.477463	0.1	3.41023	0.350337	0.311369
2010005H15Rik	0.831431	0.1	0.1	0.120275	0.38084	0.236818	0.1	0.1
Wdsub1	0.831451	3.4841	6.85907	4.19039	4.60976	7.85481	6.11801	1.35622
3110079O15Rik	0.831827	0.232757	0.1	0.279813	0.128943	0.119174	2.0074	0.153699
Rab7	0.83192	17.9683	24.0875	21.5986	23.9581	25.3685	13.1578	19.7049
Utf1	0.832054	0.1	0.306893	0.120184	0.1	0.1	0.1	0.1
Dcst1	0.832691	0.1	0.118271	0.120093	0.1	0.137636	0.1	0.1
Rad9	0.832831	2.83095	3.30924	3.39919	13.5466	2.50197	3.95252	3.35709
Cntf	0.833229	0.766078	1.25773	0.919409	0.195918	1.75325	2.10447	0.580137
Eapp	0.834508	11.0749	12.9933	13.2712	6.89051	14.6557	7.99976	9.80977
1810058I24Rik	0.834516	2.36377	4.14588	2.83251	1.44967	1.05137	1.00765	1.12989
Usmg5	0.835158	0.356178	0.469261	0.42648	0.223954	0.574083	0.113105	0.296561
Serf2	0.835229	12.8976	17.1442	15.442	31.81	22.1263	9.97364	10.4401
Slc30a9	0.835802	19.614	29.7108	23.4673	8.83059	23.9867	22.6645	24.0051
Qars	0.836108	16.5354	24.7874	19.7767	30.4063	34.5206	19.7298	15.2633
Magt1	0.836516	10.6298	19.7367	12.7072	4.33913	21.3773	16.2121	1.96569
Atrn	0.836755	13.6603	35.8713	16.3253	1.17957	5.31529	14.8416	13.0324
[truncated: 1 more rows]

## Sheet: Marques_OPCs_logFC05
Gene symbol	avg_log2FC	pct.1	pct.2	p_val_adj	p_val
3110035E14Rik	3.81648	0.9	0.025	0	0
Serpine2	4.59279	0.937	0.059	0	0
Marcks	4.0117	0.968	0.158	0	0
Fabp7	4.56576	0.883	0.124	0	0
Lrp1	3.58148	0.886	0.026	0	0
Vcan	3.18268	0.7	0.019	0	0
Ednrb	3.62459	0.734	0.013	0	0
Cntn1	2.9901	0.887	0.272	0	0
Nrxn1	3.0192	0.742	0.083	0	0
Gpr17	3.94216	0.824	0.058	0	0
Gria2	3.59325	0.867	0.14	0	0
Bcan	3.60127	0.812	0.061	0	0
Sdc3	3.36953	0.822	0.031	0	0
Lhfpl3	3.01441	0.753	0.049	0	0
Pdgfra	4.42427	0.916	0.001	0	0
Ptprz1	4.40475	0.957	0.044	0	0
Gpm6a	3.65431	0.898	0.094	0	0
Cspg4	3.242	0.773	0.011	0	0
Cspg5	3.42745	0.827	0.055	0	0
Nnat	2.85944	0.737	0.088	3.18223e-299	2.28133e-303
Rpl13	2.51889	0.956	0.715	2.90837e-285	2.085e-289
Zfp36l1	2.66467	0.623	0.029	1.46085e-274	1.04728e-278
Tsc22d1	2.65542	0.794	0.214	3.39643e-272	2.43489e-276
Ntm	2.75755	0.662	0.063	6.72548e-269	4.82148e-273
Rtn1	2.74713	0.704	0.098	7.00436e-267	5.02141e-271
Atp1a2	2.75222	0.823	0.302	2.29244e-243	1.64345e-247
Traf4	2.42393	0.558	0.022	9.97821e-243	7.15335e-247
Rgcc	2.45195	0.534	0.01	1.30231e-241	9.33619e-246
Sox6	2.44373	0.53	0.013	2.0984e-235	1.50434e-239
Spon1	2.07084	0.524	0.011	6.60747e-235	4.73688e-239
Tmem100	2.02544	0.503	0.007	1.45236e-227	1.04119e-231
Midn	1.92558	0.521	0.023	2.8479e-219	2.04165e-223
Gria3	2.02077	0.509	0.019	6.16235e-218	4.41777e-222
Ccnd1	2.46782	0.542	0.037	1.09924e-216	7.88041e-221
Kcnip3	2.18298	0.474	0.005	1.16765e-213	8.37087e-218
Cdo1	2.19046	0.466	0.007	1.24806e-206	8.94731e-211
Fxyd6	1.96908	0.479	0.015	4.15034e-204	2.97537e-208
Gpr37l1	2.48298	0.634	0.142	1.17173e-195	8.40008e-200
Tmem176b	2.21785	0.442	0.008	3.2063e-193	2.29859e-197
Sox11	2.51424	0.495	0.034	7.51452e-191	5.38714e-195
Rlbp1	2.02305	0.416	0.001	1.17598e-188	8.43059e-193
Ncan	2.31467	0.454	0.02	1.99767e-185	1.43213e-189
Pcdh15	2.20577	0.607	0.135	1.0976e-183	7.86864e-188
Tril	2.04625	0.439	0.014	1.21043e-183	8.67752e-188
Pcdhgb4	2.18834	0.707	0.271	1.8435e-181	1.3216e-185
Dpysl3	1.9767	0.43	0.02	8.7031e-172	6.23923e-176
Slc35f1	1.64746	0.415	0.014	2.23769e-171	1.6042e-175
Trio	2.08824	0.429	0.021	8.721e-171	6.25206e-175
Itpr2	2.18858	0.51	0.073	2.61998e-166	1.87825e-170
Mfsd2a	2.44982	0.48	0.053	4.95506e-166	3.55227e-170
Neu4	1.82592	0.385	0.007	7.41205e-164	5.31368e-168
Kcnd2	1.71527	0.403	0.017	2.58758e-161	1.85503e-165
Grin3a	1.89803	0.393	0.013	1.95961e-160	1.40484e-164
C1ql1	1.77383	0.351	0.002	2.18066e-153	1.56331e-157
Sox4	2.03766	0.5	0.082	3.15167e-153	2.25942e-157
Zeb1	1.58191	0.384	0.016	8.29042e-152	5.94338e-156
E130309F12Rik	1.55894	0.348	0.004	8.59646e-149	6.16278e-153
Map2	1.96473	0.598	0.19	2.43348e-148	1.74456e-152
Ptprs	2.0131	0.646	0.256	1.16397e-145	8.34448e-150
Fchsd2	1.46992	0.35	0.008	2.59262e-144	1.85864e-148
Maged1	2.01515	0.726	0.394	4.80999e-144	3.44827e-148
Dlgap1	1.6031	0.393	0.028	4.13863e-143	2.96697e-147
Tnr	1.56475	0.365	0.015	8.78481e-143	6.29781e-147
Src	1.72848	0.545	0.136	4.34361e-142	3.11392e-146
Ppfibp1	1.53083	0.361	0.014	5.19901e-142	3.72716e-146
Myt1	1.46997	0.34	0.007	1.71504e-141	1.22951e-145
Basp1	2.06352	0.539	0.13	2.28871e-141	1.64077e-145
Mmp16	1.61593	0.401	0.036	7.74259e-140	5.55064e-144
Sez6l	1.63852	0.347	0.011	2.24078e-139	1.60641e-143
Brinp3	1.50944	0.365	0.019	4.58133e-139	3.28435e-143
Pid1	1.87035	0.362	0.017	1.16991e-138	8.38709e-143
Tpm1	2.19431	0.548	0.151	1.39912e-138	1.00302e-142
Ntrk2	1.87366	0.534	0.137	3.65451e-138	2.61991e-142
Emid1	1.72046	0.322	0.002	4.07872e-138	2.92402e-142
Chst11	1.33037	0.323	0.003	6.8723e-138	4.92673e-142
Pabpn1	1.65062	0.786	0.531	6.90983e-138	4.95364e-142
Adcyap1r1	1.49046	0.354	0.016	1.9847e-136	1.42283e-140
Dscam	1.72804	0.412	0.046	4.44445e-136	3.18621e-140
Brinp1	1.83274	0.335	0.009	5.54527e-135	3.97539e-139
Slc1a1	1.60721	0.384	0.033	1.76885e-134	1.26809e-138
Ddah1	1.47929	0.377	0.029	1.24962e-133	8.95848e-138
Grm5	1.50749	0.365	0.026	1.14124e-131	8.18155e-136
Meg3	1.91016	0.661	0.283	6.46536e-131	4.635e-135
Gng3	2.04901	0.432	0.064	1.0089e-130	7.23277e-135
AI854517	1.36129	0.321	0.009	6.35676e-129	4.55715e-133
Fut9	1.77191	0.365	0.028	6.37806e-129	4.57241e-133
Trib2	1.70436	0.356	0.024	1.817e-128	1.3026e-132
Ppp1r14b	1.55371	0.376	0.034	4.78492e-128	3.4303e-132
Astn1	1.39331	0.34	0.017	1.04766e-127	7.51062e-132
Ctnnd2	1.64617	0.427	0.065	2.93398e-127	2.10337e-131
Ngfrap1	1.96628	0.592	0.225	3.51002e-127	2.51633e-131
Mtss1l	1.49568	0.381	0.038	6.4992e-127	4.65926e-131
Prkcb	1.97331	0.643	0.303	1.90674e-126	1.36694e-130
Hes1	1.75252	0.338	0.018	2.16355e-125	1.55104e-129
Tspan6	2.06826	0.538	0.165	2.21276e-125	1.58632e-129
Luzp2	1.90332	0.624	0.28	1.83352e-124	1.31444e-128
Megf11	1.3461	0.317	0.011	4.47565e-124	3.20858e-128
Sapcd2	1.21493	0.293	0.003	3.93834e-123	2.82338e-127
Ntrk3	1.73059	0.308	0.008	5.62375e-123	4.03165e-127
Slitrk2	1.26424	0.31	0.009	6.48551e-123	4.64944e-127
Calcrl	1.535	0.294	0.003	6.58384e-123	4.71994e-127
Id2	1.94864	0.441	0.081	2.19461e-122	1.57331e-126
Scn3a	1.77081	0.369	0.037	5.821e-122	4.17306e-126
Stmn3	1.9503	0.458	0.096	7.22383e-122	5.17875e-126
Ptprg	1.399	0.341	0.023	7.94042e-122	5.69246e-126
Notch1	1.63506	0.369	0.037	1.65738e-121	1.18817e-125
Gm2a	1.85102	0.632	0.3	4.83257e-121	3.46446e-125
Nlgn2	1.77445	0.441	0.081	1.03909e-120	7.44922e-125
Ttc3	1.57035	0.755	0.489	1.17636e-120	8.43328e-125
Lmo4	1.74733	0.402	0.056	1.75934e-120	1.26127e-124
Nell2	1.42683	0.298	0.007	1.82986e-120	1.31182e-124
Shisa7	1.59961	0.296	0.006	2.40718e-120	1.7257e-124
Pcsk2	1.55133	0.436	0.083	1.439e-118	1.03162e-122
Tubb5	1.84813	0.742	0.488	1.52576e-118	1.09381e-122
Sstr1	1.15104	0.284	0.004	1.94693e-117	1.39575e-121
Spry4	1.42834	0.282	0.003	5.6708e-117	4.06538e-121
Ncald	2.04851	0.683	0.412	5.46002e-115	3.91428e-119
Pcdh17	1.54291	0.71	0.402	8.66372e-115	6.211e-119
Tagln2	1.21136	0.3	0.013	2.90534e-114	2.08283e-118
Epn2	1.60351	0.87	0.866	4.7485e-113	3.40419e-117
Cpe	2.01474	0.633	0.311	1.91818e-112	1.37514e-116
Chl1	1.49398	0.299	0.015	3.25183e-111	2.33122e-115
Ccnd2	1.64703	0.323	0.024	8.25543e-111	5.91829e-115
3632451O06Rik	1.74209	0.376	0.054	8.91069e-111	6.38805e-115
Pcdh11x	1.8375	0.468	0.126	2.04802e-109	1.46822e-113
Olig1	1.13992	0.907	0.94	3.09058e-109	2.21563e-113
Tspan13	1.43563	0.304	0.018	3.50629e-109	2.51365e-113
Scrg1	1.66156	0.732	0.444	8.76697e-109	6.28502e-113
Car8	1.62547	0.271	0.007	1.28035e-107	9.1788e-112
Hes5	1.3923	0.268	0.005	2.11329e-107	1.51501e-111
Smoc1	1.48098	0.406	0.077	3.77251e-107	2.7045e-111
Cst3	1.75391	0.751	0.511	6.26169e-107	4.48899e-111
Tmsb10	1.4199	0.808	0.525	2.28692e-106	1.63949e-110
Afap1l2	1.33697	0.261	0.004	5.63891e-106	4.04252e-110
Ramp1	1.26484	0.285	0.014	1.59007e-105	1.13992e-109
Miat	1.52177	0.271	0.008	1.857e-105	1.33128e-109
Olig2	1.68818	0.692	0.447	4.58993e-105	3.2905e-109
Celf2	1.95221	0.474	0.135	6.2325e-105	4.46806e-109
Asic1	1.19435	0.296	0.019	1.199e-104	8.59561e-109
Mmp15	1.63478	0.462	0.134	7.92042e-103	5.67813e-107
Opcml	1.54261	0.379	0.066	1.19235e-102	8.54796e-107
Sulf2	1.86399	0.729	0.541	1.69174e-101	1.21281e-105
Tacc2	1.21195	0.281	0.015	2.56825e-101	1.84117e-105
Ppp2r2b	1.45437	0.292	0.021	1.01716e-99	7.29202e-104
Rev3l	1.55097	0.437	0.113	1.55307e-98	1.11339e-102
Hnrnpa2b1	1.12857	0.95	0.955	2.81141e-98	2.0155e-102
Sh3bp4	1.15732	0.275	0.015	5.42669e-98	3.89038e-102
Dusp6	1.12716	0.266	0.013	2.18211e-97	1.56435e-101
Sox5	1.24745	0.25	0.007	4.92431e-97	3.53022e-101
Tcf4	1.24739	0.891	0.883	5.67053e-97	4.06519e-101
Hn1	1.66318	0.377	0.073	7.64479e-97	5.48053e-101
Slc38a3	1.68944	0.343	0.052	1.95268e-96	1.39987e-100
Rcn1	1.31714	0.256	0.01	3.123e-96	2.23887e-100
4833424O15Rik	1.35039	0.351	0.057	4.23989e-96	3.03957e-100
Lrrtm3	1.31302	0.273	0.017	1.56602e-95	1.12267e-99
Gap43	1.68865	0.343	0.056	6.61692e-93	4.74365e-97
H2afz	1.8444	0.811	0.72	2.14561e-92	1.53818e-96
Kank1	1.30778	0.323	0.044	2.23165e-92	1.59986e-96
Nkain4	1.38433	0.252	0.012	1.29563e-91	9.28837e-96
Fyn	1.83439	0.549	0.266	1.53512e-89	1.10052e-93
Dpp6	1.00728	0.256	0.016	4.5553e-89	3.26568e-93
Etv5	1.46261	0.294	0.033	6.46844e-89	4.6372e-93
Pkia	1.33575	0.349	0.065	1.56954e-88	1.1252e-92
Bai2	1.29241	0.395	0.097	2.24618e-88	1.61028e-92
Cav2	1.22092	0.317	0.047	7.31149e-88	5.24159e-92
Nrcam	1.09903	0.269	0.022	9.38292e-88	6.72659e-92
Lphn1	1.39675	0.426	0.128	1.88097e-87	1.34846e-91
Jam2	1.07665	0.294	0.034	2.8099e-87	2.01441e-91
Tubb2b	1.66407	0.412	0.106	3.90476e-87	2.79931e-91
Son	0.943168	0.969	0.984	5.62188e-87	4.03031e-91
Ugdh	1.46152	0.323	0.051	1.73273e-86	1.24219e-90
Arl4a	1.65855	0.332	0.058	3.49124e-86	2.50286e-90
Xpr1	1.39461	0.29	0.034	1.46929e-85	1.05333e-89
Sox9	1.33193	0.265	0.023	1.28618e-84	9.22056e-89
Gm5506-loc1	1.3953	0.732	0.566	8.49042e-84	6.08676e-88
Nmnat2	1.13486	0.298	0.042	2.08812e-83	1.49697e-87
Tmem255a	1.35846	0.251	0.02	1.98377e-82	1.42216e-86
Cmtm4	1.39868	0.277	0.031	2.08091e-82	1.4918e-86
Tubb2a	1.71804	0.515	0.223	9.8766e-82	7.08051e-86
Dclk1	1.41596	0.333	0.064	2.4708e-81	1.77131e-85
Arxes2	1.29056	0.347	0.076	3.51593e-80	2.52056e-84
Qpct	1.5804	0.533	0.265	2.35287e-79	1.68677e-83
Rps18	1.24328	0.896	0.853	5.27492e-78	3.78157e-82
Nsg2	1.10208	0.274	0.035	9.18258e-78	6.58297e-82
Caskin1	1.10257	0.304	0.052	2.91622e-77	2.09063e-81
Gabrb2	1.12544	0.252	0.025	4.77971e-77	3.42656e-81
Arxes1	1.20052	0.3	0.051	4.86123e-77	3.485e-81
Nr2f1	1.37492	0.291	0.045	1.11937e-76	8.02471e-81
Dcx	1.63377	0.367	0.098	4.93624e-76	3.53878e-80
Hspa5	1.12277	0.849	0.77	1.98677e-75	1.42431e-79
Timp3	1.26747	0.31	0.058	8.15328e-75	5.84506e-79
Dag1	1.58529	0.41	0.134	8.61922e-75	6.1791e-79
Arhgef40	1.2132	0.319	0.065	1.69205e-74	1.21302e-78
Gm9846	1.38594	0.868	0.747	1.83386e-74	1.31469e-78
Nsg1	1.36626	0.324	0.067	1.99431e-74	1.42972e-78
Bai1	1.17024	0.408	0.134	3.10731e-74	2.22762e-78
Septine3	0.994079	0.256	0.03	9.37979e-74	6.72435e-78
Clu	1.33467	0.318	0.065	1.67964e-73	1.20413e-77
AI414108	1.41326	0.349	0.088	3.05961e-73	2.19342e-77
Matn4	1.55917	0.347	0.087	4.5304e-73	3.24783e-77
Cbx3	1.13485	0.747	0.637	2.5976e-72	1.86221e-76
Erh	1.38451	0.785	0.7	2.9761e-72	2.13356e-76
Usp24	1.30674	0.396	0.127	3.40711e-72	2.44255e-76
Alcam	1.76833	0.504	0.243	4.79471e-72	3.43732e-76
Hnrnph1	1.39124	0.621	0.439	6.83178e-71	4.89769e-75
Slc1a2	1.46165	0.547	0.29	1.14355e-70	8.19805e-75
Dner	1.67227	0.447	0.185	1.27882e-69	9.16783e-74
Rap1gap	1.24814	0.414	0.154	2.17033e-69	1.5559e-73
Bex2	1.35781	0.296	0.057	5.82361e-69	4.17493e-73
Cadm2	1.54829	0.597	0.358	6.51836e-69	4.67299e-73
Zfp462	1.42802	0.461	0.204	1.22547e-67	8.78537e-72
Sfxn1	1.14051	0.261	0.04	2.5661e-67	1.83963e-71
Ldha	1.29519	0.379	0.123	6.24529e-67	4.47723e-71
Zfp36l2	1.50501	0.33	0.083	2.5283e-66	1.81253e-70
Calr	1.36568	0.727	0.583	4.04272e-66	2.89822e-70
Zdhhc2	1.2232	0.296	0.065	2.53729e-65	1.81898e-69
Sfrs18	1.40296	0.671	0.52	1.27288e-64	9.12525e-69
Rpl35	1.18309	0.931	0.942	3.04563e-64	2.1834e-68
Arhgap31	1.3146	0.312	0.076	3.21188e-63	2.30259e-67
Polg	1.29653	0.282	0.059	3.90294e-62	2.79801e-66
Hmgn1	1.40538	0.377	0.131	2.95278e-61	2.11684e-65
Prdx2	1.25161	0.745	0.663	2.61745e-60	1.87644e-64
Hnrnpk	1.00181	0.9	0.894	6.20103e-60	4.4455e-64
Nlgn1	1.25933	0.279	0.059	6.33185e-60	4.53929e-64
Pdia6	1.26824	0.672	0.523	2.38877e-59	1.71251e-63
Wsb1	1.52845	0.426	0.182	8.08949e-59	5.79933e-63
Cd9	1.09684	0.889	0.869	1.16568e-58	8.35674e-63
Pcdh10	1.29971	0.474	0.25	3.43575e-57	2.46308e-61
Slc6a1	1.45421	0.516	0.309	8.53999e-57	6.1223e-61
Sub1	1.08477	0.844	0.824	8.92025e-57	6.3949e-61
Pisd-ps3	1.88183	0.579	0.382	1.38893e-56	9.95724e-61
Snx22	1.17492	0.254	0.051	2.06214e-56	1.47834e-60
Gnai2	1.00341	0.815	0.776	3.18857e-56	2.28588e-60
Nova1	1.57616	0.355	0.125	3.25964e-56	2.33683e-60
Tspan7	1.14924	0.666	0.55	1.09581e-55	7.85584e-60
Elavl4	1.45085	0.32	0.098	1.44145e-54	1.03337e-58
Srsf3	1.1297	0.7	0.608	3.58105e-54	2.56725e-58
Flrt3	1.23027	0.264	0.059	3.00282e-53	2.15271e-57
Ostf1	1.55666	0.464	0.257	1.24208e-52	8.90441e-57
Rbm3	1.37276	0.583	0.411	1.34957e-52	9.67506e-57
Hmgb2	1.49671	0.25	0.055	3.77659e-52	2.70743e-56
Cdk4	1.32496	0.46	0.265	2.17005e-49	1.5557e-53
Nrxn3	1.08441	0.261	0.065	2.48555e-49	1.78188e-53
Mt3	1.12734	0.332	0.118	4.89273e-49	3.50758e-53
Chd7	1.30037	0.594	0.465	3.2638e-48	2.33981e-52
Ndrg2	1.36548	0.422	0.194	3.87725e-48	2.77959e-52
Pabpc1	0.982309	0.826	0.812	2.08673e-47	1.49597e-51
Atp1b2	1.10731	0.255	0.064	3.57445e-47	2.56251e-51
Gpt2	1.08809	0.314	0.108	4.37049e-47	3.13319e-51
Srsf7	1.08138	0.679	0.58	1.42952e-46	1.02482e-50
Pcdh7	1.12887	0.3	0.099	2.31717e-46	1.66117e-50
Sfpq	1.17338	0.588	0.461	5.85063e-46	4.1943e-50
Nrxn2	1.35664	0.514	0.36	1.38566e-45	9.93373e-50
Ran	1.12116	0.702	0.648	1.47716e-45	1.05897e-49
H3f3b	0.750266	0.975	0.989	1.74705e-45	1.25246e-49
Sox2	1.26206	0.428	0.228	3.83139e-45	2.74671e-49
Rbm25	1.14318	0.733	0.684	2.57462e-44	1.84574e-48
Hnrnpa0	1.43475	0.473	0.289	6.9268e-44	4.9658e-48
Rps28	0.946398	0.909	0.942	8.49798e-44	6.09218e-48
Spry1	1.03367	0.255	0.073	5.8334e-43	4.18195e-47
Npm1	1.18929	0.65	0.535	1.39897e-42	1.00292e-46
Rpl32	1.03192	0.873	0.886	1.70162e-42	1.21989e-46
Col9a3	1.18163	0.309	0.117	2.70723e-42	1.94081e-46
Slc1a3	1.61826	0.521	0.379	6.50908e-42	4.66634e-46
Rpl18a	0.956608	0.927	0.964	9.20237e-42	6.59715e-46
Sparcl1	1.98126	0.392	0.198	1.31843e-41	9.45178e-46
Ccdc88a	0.938814	0.765	0.738	1.5719e-41	1.12689e-45
Luc7l3	1.40833	0.66	0.559	1.85506e-41	1.32989e-45
Rbm39	0.995988	0.766	0.769	2.5626e-41	1.83712e-45
Tia1	1.20118	0.489	0.33	3.20758e-41	2.2995e-45
Ppib	0.942709	0.836	0.851	4.54916e-41	3.26128e-45
Dclk2	1.18178	0.256	0.076	5.11706e-41	3.66841e-45
Ppap2b	1.17796	0.543	0.404	1.08874e-40	7.80513e-45
Actg1	0.765273	0.895	0.951	1.30267e-40	9.3388e-45
Sema3d	1.1218	0.275	0.092	2.38527e-40	1.70999e-44
Tra2b	1.09986	0.644	0.559	3.13014e-39	2.24399e-43
Rpl18	0.959533	0.718	0.702	7.56711e-39	5.42484e-43
Atrx	1.31845	0.597	0.493	4.19736e-38	3.00907e-42
Ncam1	0.786049	0.921	0.984	2.33576e-37	1.6745e-41
Myo5a	1.09479	0.302	0.122	6.82112e-37	4.89004e-41
Top1	0.953098	0.673	0.598	1.41184e-36	1.01214e-40
Ddx5	0.723828	0.937	0.98	2.40455e-36	1.72382e-40
Ankrd11	1.31591	0.564	0.454	2.43592e-36	1.74631e-40
Hmgb3	1.10223	0.302	0.125	5.23622e-36	3.75383e-40
Atp5g2	1.15648	0.768	0.747	6.5528e-36	4.69768e-40
Chadl	1.15492	0.252	0.084	1.62653e-35	1.16605e-39
Snord104	0.887551	0.792	0.798	2.15368e-35	1.54397e-39
Tspan3	0.861484	0.861	0.903	6.55496e-35	4.69923e-39
Nfia	1.11671	0.524	0.392	9.9943e-35	7.16489e-39
Gm5643-loc1	1.15726	0.406	0.242	1.7295e-34	1.23988e-38
Nav1	1.32399	0.538	0.414	1.91265e-34	1.37117e-38
Hnrnpd	1.27701	0.319	0.141	2.71722e-34	1.94797e-38
Srsf5	0.850254	0.764	0.768	1.55413e-33	1.11415e-37
Pbx1	1.11447	0.254	0.092	2.16906e-32	1.55499e-36
Atp6v0e	1.25607	0.552	0.474	6.05225e-32	4.33884e-36
Vezf1	1.10853	0.485	0.363	1.14587e-31	8.21469e-36
Fubp1	1.20961	0.447	0.312	1.77834e-31	1.27489e-35
Hmgn2	1.57942	0.587	0.516	1.90177e-31	1.36338e-35
Grlf1	1.35075	0.343	0.179	2.5057e-31	1.79633e-35
Rcc2	0.887978	0.268	0.109	8.84016e-31	6.33749e-35
Whsc1	1.14154	0.384	0.229	1.10309e-30	7.90799e-35
S100a1	1.27624	0.629	0.584	1.52174e-30	1.09093e-34
Sumo2	1.02806	0.7	0.69	2.44465e-30	1.75257e-34
Srek1	1.41077	0.433	0.291	6.97372e-30	4.99944e-34
Ndufa4	0.841565	0.861	0.9	6.86795e-29	4.92361e-33
Srsf1	1.16051	0.45	0.328	8.99201e-29	6.44635e-33
Ywhae	0.568801	0.931	0.954	1.30495e-28	9.35514e-33
Csmd3	1.21374	0.371	0.217	1.31739e-28	9.44435e-33
Gm6654	0.831232	0.885	0.921	1.65959e-28	1.18976e-32
Serbp1	0.908782	0.631	0.602	1.8944e-28	1.35809e-32
Cask	1.27997	0.325	0.17	2.35722e-28	1.68988e-32
Tnik	0.973517	0.273	0.119	3.29653e-28	2.36328e-32
Srsf10	1.16736	0.447	0.324	3.31478e-28	2.37636e-32
Ddx17	1.02872	0.701	0.678	5.03349e-28	3.6085e-32
1700025G04Rik	1.05747	0.254	0.103	6.8217e-28	4.89046e-32
Rpl5	0.886036	0.688	0.673	1.71576e-27	1.23002e-31
Npas3	1.00084	0.29	0.136	3.88842e-27	2.7876e-31
Nap1l1	1.13811	0.516	0.431	7.21602e-27	5.17315e-31
Kcnq1ot1	1.39718	0.501	0.394	1.43564e-26	1.02921e-30
Rps19	1.11312	0.435	0.315	2.08959e-26	1.49802e-30
Ckb	0.583034	0.921	0.951	4.46016e-26	3.19747e-30
Ncl	1.04525	0.62	0.576	4.77614e-26	3.424e-30
Ivns1abp	0.901698	0.291	0.14	6.13882e-26	4.4009e-30
Rpl13a	0.770081	0.906	0.939	9.15725e-26	6.56481e-30
Tmpo	1.20153	0.296	0.146	2.74596e-25	1.96857e-29
Klhl5	1.01675	0.485	0.404	3.97297e-25	2.84821e-29
Pcmtd2	1.06984	0.367	0.229	7.04462e-25	5.05027e-29
Hspa8	0.597611	0.967	0.993	7.89601e-25	5.66063e-29
Arl2bp	1.00437	0.433	0.318	8.58123e-25	6.15186e-29
Mtpn	1.21676	0.367	0.231	1.4926e-24	1.07004e-28
Bzw2	1.04077	0.264	0.122	1.73103e-24	1.24097e-28
Rpl27	0.840936	0.618	0.615	1.09786e-23	7.87056e-28
Nop58	0.914458	0.28	0.139	1.76414e-23	1.26471e-27
Lbh	0.926818	0.359	0.229	2.09585e-23	1.50251e-27
Arsb	1.06678	0.389	0.262	3.15868e-23	2.26445e-27
Matr3	0.715798	0.737	0.77	4.92549e-23	3.53107e-27
Rbmx	1.05315	0.315	0.175	1.72856e-22	1.2392e-26
Rpl41	0.821547	0.694	0.706	1.88551e-22	1.35172e-26
Gm5643-loc2	1.27146	0.481	0.418	1.91059e-22	1.3697e-26
Tanc2	1.02526	0.428	0.323	2.48194e-22	1.7793e-26
Wdr1	1.13963	0.468	0.377	3.54478e-22	2.54124e-26
Agrn	1.21152	0.511	0.428	8.43034e-22	6.04369e-26
Snrpd1	1.02321	0.405	0.298	1.29087e-21	9.25424e-26
Rps8	0.953857	0.606	0.577	1.75495e-21	1.25812e-25
Slc22a17	0.853618	0.765	0.821	4.76607e-21	3.41678e-25
Hnrnpa3	1.06099	0.445	0.359	5.67446e-21	4.06801e-25
Bsg	0.931929	0.497	0.429	1.27876e-20	9.1674e-25
Nasp	1.22331	0.319	0.186	1.55424e-20	1.11423e-24
Hnrnpu	0.820378	0.672	0.662	1.59877e-20	1.14615e-24
Nme1	0.967288	0.604	0.577	2.41555e-20	1.7317e-24
Eif4a2	0.697759	0.789	0.848	4.01682e-20	2.87965e-24
Cbx5	1.27246	0.421	0.333	1.21432e-19	8.70541e-24
Srsf11	1.06568	0.571	0.525	1.29079e-19	9.25363e-24
Srrm1	0.791999	0.705	0.706	1.43046e-19	1.02549e-23
Spag9	0.721881	0.759	0.808	1.69822e-19	1.21745e-23
Rpl36a	0.901102	0.544	0.543	4.49875e-19	3.22514e-23
Eif4g2	0.693847	0.84	0.899	5.48021e-19	3.92875e-23
Ybx1	0.953957	0.583	0.567	6.98522e-19	5.00769e-23
H2afv	1.19746	0.325	0.204	1.47249e-18	1.05562e-22
Eif4a1	0.659158	0.924	0.961	2.12253e-18	1.52164e-22
Lrrtm2	1.21051	0.304	0.181	2.548e-18	1.82665e-22
Ptbp1	0.859488	0.275	0.153	3.19846e-18	2.29297e-22
Ctnnb1	0.935424	0.539	0.53	3.76865e-18	2.70174e-22
Apoe	0.657506	0.408	0.252	4.2416e-18	3.04079e-22
Rps11	0.921622	0.562	0.531	4.34564e-18	3.11538e-22
Gnas	0.643998	0.804	0.871	6.75193e-18	4.84044e-22
Eif4g3	0.72869	0.652	0.677	7.61141e-18	5.4566e-22
Caskin2	1.03526	0.263	0.141	8.40525e-18	6.0257e-22
Lima1	1.03685	0.263	0.143	1.06806e-17	7.65687e-22
Grcc10	0.976672	0.627	0.634	1.20531e-17	8.64081e-22
Gsk3b	0.948904	0.482	0.42	1.84352e-17	1.32162e-21
Gm1821-loc1	1.03665	0.461	0.41	6.44356e-17	4.61937e-21
Gas5	0.748733	0.658	0.657	8.28067e-17	5.93639e-21
Ttyh1	0.747461	0.56	0.488	1.04448e-16	7.48784e-21
Snap25	0.956467	0.295	0.178	1.12175e-16	8.04179e-21
Prex1	1.02153	0.536	0.517	1.22758e-16	8.8005e-21
Rpl37a	0.892979	0.524	0.519	1.23739e-16	8.87085e-21
Atp5a1	0.649714	0.754	0.807	1.32416e-16	9.49289e-21
Cnbp	0.642149	0.8	0.876	2.89998e-16	2.07899e-20
Prpf4b	0.891681	0.51	0.483	2.96784e-16	2.12763e-20
Rps3a1	0.679828	0.879	0.931	8.75395e-16	6.27568e-20
Sox10	0.820663	0.673	0.681	9.99935e-16	7.1685e-20
Shfm1	0.769252	0.766	0.818	1.54355e-15	1.10657e-19
Prrc2c	0.87886	0.649	0.649	4.9819e-15	3.57151e-19
Hnrnpl	0.801642	0.546	0.529	8.45085e-15	6.05839e-19
Epas1	0.811971	0.256	0.145	1.54304e-14	1.1062e-18
BC005561	0.996572	0.304	0.199	2.68947e-14	1.92808e-18
Nfib	1.1529	0.492	0.478	3.93544e-14	2.82131e-18
Tra2a	1.07382	0.402	0.327	3.98581e-14	2.85741e-18
Ssb	0.841459	0.563	0.555	4.15972e-14	2.98209e-18
Cadm1	0.925974	0.37	0.282	5.30887e-14	3.80591e-18
Cdh2	1.01661	0.416	0.338	7.30152e-14	5.23444e-18
Top2b	1.00353	0.367	0.288	7.52541e-14	5.39495e-18
Ptpre	0.996013	0.373	0.293	8.59363e-14	6.16075e-18
Tuba1b	1.03243	0.666	0.704	1.0803e-13	7.74467e-18
Sema5a	0.841529	0.489	0.424	1.22041e-13	8.74908e-18
Srrm2	1.04127	0.465	0.422	1.36323e-13	9.77294e-18
Sec61g	0.827921	0.694	0.74	1.37904e-13	9.88632e-18
Dynlt1c-loc2	0.966546	0.428	0.373	1.7434e-13	1.24984e-17
Cpsf6	1.07831	0.336	0.242	3.45596e-13	2.47757e-17
Cox6b1	0.676968	0.832	0.915	3.49202e-13	2.50342e-17
Pdia3	0.679531	0.675	0.709	7.74857e-13	5.55493e-17
Cyfip2	1.01022	0.268	0.165	8.62446e-13	6.18285e-17
Tnrc6b	0.873378	0.516	0.499	8.8101e-13	6.31593e-17
Rpl10a	0.904285	0.417	0.367	1.13062e-12	8.10542e-17
Srsf6	0.911404	0.422	0.368	1.14167e-12	8.18458e-17
Jmjd1c	0.894222	0.313	0.218	1.23902e-12	8.88251e-17
Dzip3	0.954214	0.258	0.157	1.92934e-12	1.38314e-16
Rps16	0.619564	0.809	0.881	3.43637e-12	2.46353e-16
Rps14	0.635661	0.68	0.739	4.66461e-12	3.34405e-16
Gria4	1.05731	0.271	0.178	6.66714e-12	4.77965e-16
March6	1.07218	0.349	0.266	9.07759e-12	6.5077e-16
G3bp1	0.862917	0.355	0.281	1.18613e-11	8.50332e-16
Zcchc18	0.849499	0.397	0.32	1.22339e-11	8.77046e-16
Sf3b1	0.680968	0.7	0.752	1.46232e-11	1.04834e-15
B2m	0.837767	0.32	0.23	1.89785e-11	1.36056e-15
Ewsr1	0.946846	0.428	0.384	2.08116e-11	1.49198e-15
Zmiz1	0.832538	0.317	0.23	2.53475e-11	1.81716e-15
Wasf1	0.858055	0.264	0.172	4.13878e-11	2.96708e-15
Wbp5	0.850458	0.444	0.415	4.39996e-11	3.15432e-15
Pkm	0.756547	0.526	0.525	6.35992e-11	4.55941e-15
Hsp90b1	0.627839	0.87	0.956	1.61385e-10	1.15696e-14
Atpif1	0.743107	0.637	0.652	1.83837e-10	1.31792e-14
Purb	0.765549	0.538	0.53	2.2637e-10	1.62284e-14
Sumo1	0.808816	0.601	0.632	3.71009e-10	2.65976e-14
Pmepa1	0.935536	0.26	0.172	3.93381e-10	2.82014e-14
Scg3	0.931502	0.288	0.203	4.88667e-10	3.50324e-14
Rpl39	0.66073	0.746	0.786	6.93729e-10	4.97333e-14
Klhl7	0.741501	0.268	0.179	8.35661e-10	5.99083e-14
Rpl23	0.68757	0.729	0.791	9.06541e-10	6.49897e-14
Pnn	0.877554	0.391	0.343	1.02804e-09	7.37002e-14
Hnrnpdl	0.784304	0.568	0.572	1.24255e-09	8.90778e-14
Gprasp1	0.849989	0.255	0.168	1.30072e-09	9.32482e-14
Rps29	0.507111	0.954	0.989	1.45677e-09	1.04435e-13
Nedd4	0.547059	0.697	0.787	2.90043e-09	2.07931e-13
Rps15a	0.929032	0.363	0.302	5.6413e-09	4.04423e-13
Gpr56	0.667593	0.269	0.186	8.7238e-09	6.25407e-13
Sptan1	0.724957	0.283	0.202	8.84514e-09	6.34106e-13
Rpl15	0.839025	0.494	0.514	1.06091e-08	7.60565e-13
Brd3	1.00151	0.396	0.352	1.11943e-08	8.02519e-13
Rbm5	0.870772	0.521	0.518	1.62634e-08	1.16592e-12
Egr1	1.00106	0.455	0.375	2.30528e-08	1.65265e-12
Sppl3	0.767528	0.307	0.236	2.72762e-08	1.95542e-12
Mpzl1	1.12703	0.325	0.259	3.08472e-08	2.21143e-12
Naca	0.705883	0.564	0.606	6.145e-08	4.40533e-12
Phactr3	0.758497	0.31	0.241	9.5354e-08	6.83591e-12
Syncrip	0.973111	0.315	0.253	1.16774e-07	8.37147e-12
Phlda1	0.791851	0.374	0.332	1.20374e-07	8.62957e-12
6820431F20Rik	0.899536	0.461	0.441	1.2241e-07	8.77555e-12
Tmx1	0.875436	0.377	0.342	1.29636e-07	9.29359e-12
Usmg5	0.606163	0.783	0.875	1.44849e-07	1.03841e-11
Lrrc4b	0.756091	0.306	0.243	2.3655e-07	1.69582e-11
Ptbp2	0.919427	0.336	0.274	2.6296e-07	1.88515e-11
Arglu1	1.10387	0.358	0.309	3.66763e-07	2.62932e-11
Rpl37	0.767826	0.451	0.466	5.73943e-07	4.11458e-11
H2afy	0.786783	0.264	0.187	6.43296e-07	4.61177e-11
Rpn2	0.775475	0.499	0.52	6.52635e-07	4.67872e-11
Acin1	1.08215	0.376	0.338	8.49856e-07	6.0926e-11
Hnrnpr	0.802177	0.414	0.399	9.8957e-07	7.0942e-11
Rpl22l1	0.748161	0.326	0.274	1.1257e-06	8.07011e-11
Adnp	0.9967	0.282	0.21	1.3513e-06	9.68744e-11
Mdga2	0.867768	0.279	0.212	1.38604e-06	9.93645e-11
Dek	0.871806	0.336	0.284	1.43324e-06	1.02749e-10
Thoc2	0.871813	0.461	0.465	1.62116e-06	1.1622e-10
Ttc14	0.794867	0.365	0.328	1.70379e-06	1.22144e-10
Gnb2l1	0.734336	0.565	0.603	1.82352e-06	1.30728e-10
Bclaf1	0.851391	0.391	0.367	2.00123e-06	1.43467e-10
Sh3d19	0.78215	0.324	0.279	3.92383e-06	2.81299e-10
Celf1	0.708206	0.326	0.272	3.98299e-06	2.85539e-10
Rplp1	0.517796	0.891	0.963	4.67822e-06	3.35381e-10
Cct8	0.726458	0.561	0.592	5.98526e-06	4.29082e-10
Marcksl1	0.605353	0.609	0.631	8.64286e-06	6.19604e-10
Taf1d	0.801489	0.332	0.295	1.72686e-05	1.23798e-09
Cct7	0.593073	0.626	0.713	2.171e-05	1.55638e-09
Sox8	0.981428	0.415	0.402	2.20623e-05	1.58164e-09
Ndn	0.735265	0.332	0.292	2.47117e-05	1.77157e-09
Pebp1	0.653743	0.532	0.551	4.8734e-05	3.49372e-09
Hnrnpab	0.853158	0.406	0.402	5.02618e-05	3.60325e-09
Anp32e	0.814593	0.355	0.333	8.98173e-05	6.43898e-09
Dynlt1c-loc1	0.85482	0.322	0.288	0.000193527	1.38739e-08
Ddx39b	0.739894	0.444	0.453	0.000212817	1.52568e-08
Gm15772	0.630862	0.51	0.567	0.000242013	1.73498e-08
Snrpg	0.754916	0.447	0.489	0.000268426	1.92434e-08
Tardbp	0.869065	0.381	0.367	0.000284235	2.03767e-08
Rps26	0.77776	0.329	0.292	0.00029049	2.08252e-08
Hnrnpm	0.819545	0.353	0.321	0.000310052	2.22275e-08
Set	0.733141	0.452	0.492	0.00044884	3.21772e-08
Gtf2i	0.760459	0.5	0.536	0.000554778	3.97719e-08
Canx	0.56782	0.825	0.927	0.000608707	4.36381e-08
Zfand6	0.80096	0.28	0.23	0.000897461	6.43388e-08
Ddx6	0.61551	0.55	0.605	0.000903886	6.47994e-08
Dhx15	0.933282	0.281	0.236	0.00132335	9.48705e-08
Phf14	0.724753	0.26	0.209	0.0013406	9.6107e-08
Sec11a	0.906849	0.32	0.294	0.00171941	1.23264e-07
Laptm4a	0.763103	0.397	0.415	0.00180198	1.29183e-07
Ogt	0.813511	0.402	0.417	0.00182799	1.31048e-07
U2surp	0.708802	0.467	0.488	0.00191936	1.37598e-07
Stk38	0.778104	0.25	0.195	0.00194825	1.39669e-07
Cdk2ap1	0.863864	0.311	0.272	0.00199073	1.42715e-07
Fzd3	0.978757	0.255	0.208	0.0020101	1.44103e-07
Tcerg1	0.784277	0.275	0.23	0.00268427	1.92435e-07
Kmt2e	0.666506	0.494	0.53	0.00318395	2.28256e-07
Ddost	0.682562	0.445	0.486	0.00321658	2.30596e-07
Pcsk1n	0.561685	0.265	0.214	0.00324997	2.32989e-07
Snrpe	0.894568	0.396	0.414	0.00354461	2.54112e-07
Ndufa12	0.584202	0.604	0.667	0.00357658	2.56404e-07
Ssrp1	0.721579	0.326	0.301	0.00422229	3.02695e-07
Zfp871	0.862543	0.317	0.286	0.00532833	3.81987e-07
Clk1	0.749137	0.509	0.548	0.00588688	4.22029e-07
Ncor1	0.935638	0.436	0.455	0.00601494	4.3121e-07
Ywhab	0.552493	0.534	0.579	0.00830388	5.95303e-07
Fus	0.56136	0.497	0.548	0.00876596	6.2843e-07
Srsf2	0.852339	0.349	0.331	0.0103833	7.44374e-07
Csnk1e	0.851821	0.255	0.208	0.0106425	7.62957e-07
Nop56	0.809471	0.362	0.352	0.0116798	8.3732e-07
Slc25a3	0.699086	0.492	0.528	0.011764	8.43356e-07
Zcchc24	0.8577	0.461	0.513	0.0120343	8.62735e-07
Akap8	0.811646	0.28	0.238	0.0146947	1.05346e-06
Kif3a	0.556393	0.542	0.609	0.0156181	1.11966e-06
Ilf3	0.694791	0.261	0.221	0.01578	1.13127e-06
Nktr	0.882402	0.317	0.299	0.0170734	1.22399e-06
Rbbp6	0.811819	0.336	0.322	0.0186376	1.33613e-06
Mrpl52	0.701488	0.305	0.28	0.0193404	1.38651e-06
Gng10	0.765859	0.348	0.341	0.0205572	1.47374e-06
Rad23b	0.646488	0.259	0.222	0.0304615	2.18378e-06
Snrnp70	0.838372	0.369	0.366	0.0325524	2.33367e-06
Nap1l5	0.724135	0.483	0.511	0.0352736	2.52876e-06
Adam9	0.880582	0.352	0.342	0.0364963	2.61641e-06
Spred1	0.720213	0.403	0.422	0.0443665	3.18062e-06
Kmt2a	0.828031	0.315	0.291	0.0480279	3.4431e-06
Rps23	0.603215	0.496	0.574	0.0539078	3.86463e-06
Pum2	0.682406	0.374	0.379	0.0574293	4.11709e-06
Ddb1	0.521814	0.553	0.64	0.0730632	5.23788e-06
Man1a2	0.712209	0.251	0.212	0.0747563	5.35926e-06
Tmem132b	0.71773	0.349	0.345	0.0819377	5.87409e-06
Rpl36	0.676674	0.382	0.402	0.0834109	5.9797e-06
Xpo1	0.713649	0.306	0.288	0.100007	7.16949e-06
Pik3r1	0.82017	0.423	0.447	0.102528	7.3502e-06
Smarca4	0.658752	0.33	0.321	0.158463	1.13602e-05
Trim28	0.628933	0.269	0.243	0.171115	1.22672e-05
Herc1	0.589243	0.286	0.265	0.280111	2.00811e-05
Hif1a	0.794777	0.306	0.293	0.294888	2.11404e-05
Hip1	0.801851	0.335	0.333	0.445715	3.19532e-05
Luc7l	0.640829	0.303	0.29	0.528764	3.79069e-05
Smarca2	0.675434	0.341	0.337	0.533366	3.82369e-05
Rsrc2	0.648534	0.534	0.589	0.577455	4.13976e-05
Abi2	0.553581	0.514	0.598	0.641331	4.59768e-05
Arf4	0.623338	0.443	0.486	0.6483	4.64764e-05
Nono	0.691257	0.383	0.418	0.716638	5.13756e-05
Rpl11	0.768547	0.37	0.386	0.804357	5.76642e-05
Rps15	0.730297	0.343	0.356	0.967204	6.93386e-05
Ate1	0.769353	0.271	0.252	0.986318	7.07088e-05
Mob4	0.696491	0.292	0.279	1	8.76121e-05
Pbrm1	0.603923	0.369	0.39	1	9.34971e-05
Zranb2	0.651476	0.414	0.46	1	0.000106238
Tsn	0.664891	0.488	0.557	1	0.000123114
Sparc	0.852542	0.326	0.328	1	0.000150091
Mmd2	0.657222	0.533	0.568	1	0.000178002
Rpl17	0.637802	0.32	0.323	1	0.000182754
Eif4g1	0.609047	0.307	0.304	1	0.000193106
Btf3l4	0.762963	0.309	0.308	1	0.000236362
Nisch	0.624596	0.5	0.558	1	0.000254657
Mesdc2	0.570313	0.254	0.239	1	0.000259612
Usp33	0.565245	0.275	0.265	1	0.000272029
Prrc2b	0.641249	0.296	0.288	1	0.000302789
Zfp207	0.69091	0.383	0.425	1	0.000304043
Ptplad1	0.683079	0.374	0.402	1	0.000310831
Zfp326	0.606201	0.277	0.266	1	0.000397794
Snx3	0.6011	0.399	0.452	1	0.000502085
Chtop	0.797653	0.355	0.382	1	0.00065775
Thoc1	0.575412	0.261	0.249	1	0.000706444
Ahi1	0.571764	0.281	0.274	1	0.000731576
Aff4	0.538814	0.43	0.48	1	0.000852936
Atp2a2	0.544701	0.521	0.584	1	0.00104354
Ash1l	0.670041	0.313	0.322	1	0.00131531
Csnk1d	0.739328	0.277	0.274	1	0.00139765
Sf3b2	0.572506	0.505	0.579	1	0.00143082
Ube2n	0.575019	0.482	0.576	1	0.00144616
Rpl35a	0.642078	0.401	0.481	1	0.00144936
Ap2m1	0.530803	0.52	0.601	1	0.00165689
Sel1l	0.645406	0.5	0.579	1	0.00185071
Nsd1	0.55398	0.292	0.291	1	0.00202823
Pum1	0.621187	0.339	0.368	1	0.00207697
Itgav	0.631015	0.453	0.556	1	0.00240749
Ostc	0.778525	0.374	0.422	1	0.00244881
Rps4x	0.638798	0.337	0.36	1	0.00249668
Khdrbs1	0.716473	0.31	0.317	1	0.00253564
Pou3f3	0.578219	0.297	0.304	1	0.00256914
Fam133b	0.682109	0.325	0.348	1	0.00257206
Ubr5	0.673406	0.252	0.237	1	0.00273358
Zfml	0.652411	0.313	0.325	1	0.00280709
Fam63b	0.748434	0.305	0.315	1	0.00286811
Atp2b1	0.559224	0.418	0.464	1	0.0029188
Taf9	0.586172	0.318	0.344	1	0.00321245
Setd5	0.567708	0.281	0.289	1	0.00409434
Scg5	0.52785	0.535	0.607	1	0.00411692
Psip1	0.660507	0.332	0.354	1	0.00442005
Tcf12	0.751856	0.351	0.389	1	0.00443549
Rps27l	0.597753	0.488	0.591	1	0.00475836
Peli1	0.632948	0.275	0.28	1	0.00530692
Snhg8	0.848097	0.279	0.283	1	0.00539739
Ier3ip1	0.545756	0.444	0.537	1	0.00560098
G3bp2	0.579307	0.505	0.584	1	0.00568571
Spcs2	0.718763	0.403	0.472	1	0.00674263
Ubtf	0.656023	0.279	0.28	1	0.00686768
Ndufa1	0.629724	0.481	0.576	1	0.00759434
Hmgn3	0.594297	0.458	0.541	1	0.00796912
Atf4	0.520302	0.413	0.487	1	0.00813599
Cyp2j6	0.715172	0.35	0.388	1	0.00830512
Gm12191	0.593778	0.475	0.568	1	0.010805
Tmem167	0.568869	0.379	0.446	1	0.0112413
Rpl3	0.666527	0.4	0.467	1	0.0117414
Chd6	0.678099	0.339	0.37	1	0.0119247
Rpl29	0.577415	0.402	0.451	1	0.0121459
Rpl23a	0.754299	0.391	0.467	1	0.0135099
Idh3g	0.576412	0.297	0.31	1	0.0141026
Ccar1	0.718186	0.33	0.363	1	0.0143591
Ccnh	0.559868	0.271	0.283	1	0.0165568
Nptn	0.589638	0.374	0.439	1	0.0172713
Sf1	0.571745	0.295	0.313	1	0.017795
Tial1	0.693328	0.296	0.318	1	0.0179595
Akap9	0.566519	0.322	0.355	1	0.0184847
Mfge8	0.827218	0.265	0.28	1	0.0203573
Rnps1	0.599198	0.249	0.257	1	0.0205635
Xist	1.05262	0.477	0.502	1	0.0206239
Rab11a	0.736188	0.395	0.48	1	0.0213294
Zfp292	0.724725	0.253	0.257	1	0.0213566
Zmynd11	0.591975	0.277	0.284	1	0.0235844
Cers5	0.550177	0.283	0.412	1	0.0236918
Smc3	0.636301	0.33	0.372	1	0.0237131
Krtcap2	0.525806	0.503	0.621	1	0.0255404
Usp34	0.593432	0.295	0.315	1	0.0255689
Zc3h11a	0.598652	0.432	0.51	1	0.0259255
Xrn2	0.557089	0.305	0.335	1	0.0283529
Txn1	0.666395	0.38	0.458	1	0.0292962
Gm15421	0.634585	0.339	0.388	1	0.0308109
Wac	0.545062	0.383	0.454	1	0.0312748
Dynlt1b	0.640252	0.409	0.484	1	0.0324054
Stat3	0.526813	0.23	0.321	1	0.0336135
Sarnp	0.580303	0.386	0.466	1	0.035558
Ppp1r9a	0.502618	0.273	0.288	1	0.0387958
Rps13	0.50684	0.664	0.782	1	0.0411646
Rps6kb1	0.648671	0.293	0.318	1	0.0419844
Lrpap1	0.6519	0.452	0.556	1	0.0471206
Ndfip1	0.587508	0.336	0.379	1	0.0473994
Safb	0.526249	0.339	0.396	1	0.0491549
S100a13	0.739721	0.541	0.697	1	0.0524418
Smc6	0.566512	0.262	0.282	1	0.0561778
Kmt2c	0.561361	0.295	0.412	1	0.0569057
Phip	0.673954	0.264	0.281	1	0.0616554
Thoc7	0.590542	0.317	0.358	1	0.0630934
Ikzf5	0.646482	0.258	0.278	1	0.0632628
Ube2i	0.723201	0.402	0.502	1	0.0773684
Ubn2	0.544425	0.296	0.328	1	0.079848
Ist1	0.508674	0.372	0.524	1	0.08004
Smarcb1	0.593265	0.259	0.278	1	0.0852492
Sppl2a	0.670686	0.315	0.361	1	0.101363
Naa15	0.586446	0.386	0.474	1	0.101886
Txndc12	0.514529	0.312	0.348	1	0.124466
Rps15a-ps4	0.509507	0.564	0.667	1	0.12668
Zfp445	0.648341	0.407	0.492	1	0.126961
Chd4	0.598316	0.353	0.427	1	0.127986
Rpl9	0.576474	0.273	0.301	1	0.130359
Brd4	0.557367	0.246	0.263	1	0.137154
Adora1	0.512635	0.383	0.551	1	0.137848
Caprin1	0.657366	0.38	0.465	1	0.138618
Rpl6	0.5443	0.427	0.552	1	0.156191
Ppig	0.504375	0.276	0.309	1	0.158801
Ankrd12	0.55135	0.302	0.415	1	0.15998
Psmd6	0.524875	0.343	0.472	1	0.174102
Macf1	0.582237	0.361	0.429	1	0.20894
Wipf1	0.56963	0.251	0.336	1	0.214492
Lcorl	0.506503	0.288	0.387	1	0.22121
Rps7	0.530482	0.251	0.286	1	0.247813
Rpl34-ps1	0.553999	0.378	0.463	1	0.254413
Banf1	0.509815	0.321	0.447	1	0.274309
Bptf	0.558098	0.337	0.395	1	0.278977
Hook3	0.648131	0.319	0.38	1	0.29042
Tbca	0.506309	0.327	0.454	1	0.336927
Baz1b	0.590158	0.327	0.405	1	0.360879
Ppp6r3	0.651156	0.233	0.256	1	0.366752
Nlk	0.516662	0.201	0.252	1	0.374624
Ddhd1	0.537252	0.235	0.26	1	0.3751
Snhg9	0.57589	0.352	0.438	1	0.385361
Lsm7	0.547697	0.318	0.385	1	0.390553
Upf3b	0.626209	0.3	0.352	1	0.392613
Prdx5	0.517058	0.268	0.311	1	0.393762
Msi2	0.654808	0.252	0.285	1	0.394168
Ankrd17	0.545861	0.251	0.321	1	0.41414
Rtcb	0.556217	0.303	0.366	1	0.422314
Acat1	0.585591	0.329	0.408	1	0.424999
Tceal8	0.662879	0.307	0.38	1	0.460754
Eif3e	0.546855	0.343	0.463	1	0.466962
Uqcc2	0.505628	0.304	0.409	1	0.467393
Kif5b	0.536892	0.418	0.522	1	0.487826
Acox1	0.551522	0.275	0.32	1	0.501023
Strn3	0.580396	0.3	0.355	1	0.548134
Os9	0.516845	0.263	0.307	1	0.562409
Srpk2	0.597153	0.318	0.424	1	0.605855
Fam168b	0.56551	0.229	0.265	1	0.643912
Sec61a1	0.554082	0.327	0.406	1	0.684128
Phpt1	0.609794	0.35	0.448	1	0.707733
Kidins220	0.510929	0.3	0.375	1	0.729926
Eif5b	0.587905	0.362	0.462	1	0.737831
Pcm1	0.513971	0.297	0.367	1	0.752819
Kifap3	0.513383	0.322	0.408	1	0.758528
Snhg5	0.604604	0.27	0.325	1	0.775603
Lsm6	0.586929	0.352	0.459	1	0.78144
Eif5a	0.530395	0.355	0.469	1	0.782462
Asah1	0.64065	0.343	0.445	1	0.792059
Glyr1	0.520583	0.261	0.312	1	0.82152
Cuedc2	0.507616	0.295	0.375	1	0.855295
Azin1	0.504612	0.253	0.313	1	0.885855
Psma1	0.557379	0.302	0.384	1	0.88756
Eci2	0.544908	0.23	0.273	1	0.890357
Rasa3	0.518753	0.298	0.373	1	0.896875
Cd200	0.551666	0.223	0.27	1	0.924992
Jun	0.737888	0.525	0.679	1	0.93855
Appl1	0.564446	0.269	0.329	1	0.945193
Brd2	0.578828	0.363	0.457	1	0.951775
Ddx18	0.507986	0.237	0.286	1	0.968622
Dnm1l	0.579463	0.289	0.36	1	0.985609
Snrpb	0.510476	0.308	0.389	1	0.989015

## Sheet: Marques_mOLs_logFC05
Gene symbol	avg_log2FC	pct.1	pct.2	p_val_adj	p_val
Csrp1	-2.38252	0.348	0.975	0	0
Aspa	-2.94198	0.263	0.988	0	0
Septine4	-3.24518	0.297	0.993	0	0
Cnp	-3.22269	0.571	1	0	0
Cmtm5	-2.51217	0.413	0.997	0	0
Stmn4	-2.34307	0.395	0.996	0	0
Enpp2	-1.94904	0.832	1	0	0
Ndrg1	-2.94341	0.254	0.991	0	0
Slc48a1	-2.56181	0.358	0.995	0	0
Apod	-4.62437	0.309	1	0	0
Mog	-4.21466	0.294	0.998	0	0
Epb4.1l3	-2.05125	0.353	0.981	0	0
Mbp	-3.22121	0.552	1	0	0
Pla2g16	-2.18394	0.232	0.933	0	0
Fth1	-4.03617	0.762	1	0	0
Scd2	-2.03292	0.913	1	0	0
Gsn	-3.03557	0.462	0.998	0	0
Ermn	-3.67011	0.296	0.999	0	0
Mal	-4.36239	0.318	1	0	0
Dbndd2	-2.97428	0.333	0.996	0	0
Car2	-4.24568	0.305	0.987	0	0
Cldn11	-3.67654	0.357	1	0	0
Rnf13	-2.28707	0.476	0.997	0	0
Tspan2	-2.94501	0.385	0.988	0	0
Ugt8a	-2.9969	0.568	0.999	0	0
Tmem88b	-2.77365	0.303	0.996	0	0
Gpr37	-2.9247	0.285	0.989	0	0
Aplp1	-2.84731	0.467	1	0	0
Mag	-3.06113	0.318	1	0	0
Taldo1	-2.03951	0.604	0.999	0	0
Cryab	-3.4412	0.32	0.999	0	0
Trf	-5.5373	0.299	1	0	0
Mobp	-3.60608	0.308	0.999	0	0
Plp1	-2.96009	0.557	1	0	0
Pdlim2	-2.62434	0.274	0.933	7.69876e-300	5.51922e-304
App	-1.83692	0.736	1	7.21356e-293	5.17138e-297
Fa2h	-2.28043	0.332	0.968	7.56805e-292	5.42551e-296
Cers2	-1.85875	0.479	0.991	1.96007e-290	1.40517e-294
Acot7	-2.22301	0.328	0.949	2.66192e-287	1.90832e-291
Cntn2	-2.42788	0.258	0.927	1.21679e-286	8.72311e-291
Sypl	-2.03662	0.365	0.973	2.13689e-286	1.53193e-290
Tmem151a	-2.06427	0.255	0.934	7.78703e-283	5.5825e-287
Sepp1	-3.31061	0.284	0.899	5.29248e-276	3.79416e-280
Ttyh2	-1.88776	0.203	0.91	2.07893e-274	1.49038e-278
Litaf	-1.97807	0.314	0.955	2.06285e-273	1.47885e-277
Tppp3	-2.5031	0.236	0.895	1.28356e-268	9.20179e-273
Tppp	-2.01006	0.327	0.946	2.35506e-265	1.68833e-269
Qdpr	-2.96354	0.382	0.944	2.54449e-265	1.82414e-269
Slc12a2	-1.8542	0.484	0.992	2.99558e-264	2.14752e-268
Abca2	-1.78333	0.363	0.966	8.07532e-264	5.78917e-268
Fnbp1	-2.01577	0.269	0.923	4.97148e-263	3.56404e-267
Tmeff2	-1.82933	0.396	0.966	1.67869e-260	1.20345e-264
Glul	-2.4629	0.423	0.962	3.13143e-260	2.24492e-264
Ywhaq	-1.67624	0.622	0.999	1.18213e-259	8.47464e-264
Gng11	-2.16827	0.211	0.879	2.74917e-258	1.97087e-262
Gstp1	-2.33275	0.499	0.984	2.35653e-255	1.68939e-259
Hapln2	-2.4207	0.124	0.819	1.4876e-252	1.06645e-256
Aatk	-1.77527	0.372	0.977	1.94228e-251	1.39242e-255
Sez6l2	-2.04975	0.238	0.896	7.19974e-251	5.16148e-255
Efnb3	-1.92092	0.352	0.956	3.80888e-246	2.73057e-250
Prdx1	-1.67839	0.73	0.991	1.228e-245	8.8035e-250
Elovl7	-1.95332	0.319	0.912	4.45644e-244	3.19481e-248
Tmem63a	-1.82786	0.168	0.84	4.83023e-243	3.46278e-247
Secisbp2l	-1.79208	0.416	0.971	2.13587e-241	1.5312e-245
Ptprd	-1.69543	0.55	0.997	1.30127e-235	9.3288e-240
Agpat4	-1.60339	0.349	0.942	2.55216e-232	1.82964e-236
Gpm6b	-1.21343	0.914	0.999	5.38741e-232	3.86222e-236
Anln	-2.26764	0.207	0.831	1.76522e-229	1.26548e-233
Rnf7	-1.63152	0.482	0.977	2.65378e-229	1.90249e-233
Npc2	-1.76698	0.48	0.955	1.52991e-225	1.09679e-229
Tmbim1	-1.73836	0.255	0.883	3.45836e-225	2.47929e-229
Gjb1	-1.66651	0.139	0.826	9.2734e-225	6.64807e-229
Slc44a1	-1.52786	0.378	0.956	1.23677e-223	8.86636e-228
Evi2a-evi2b	-2.00678	0.192	0.823	3.12859e-221	2.24287e-225
Psat1	-1.56442	0.492	0.978	2.06833e-220	1.48278e-224
Kcna1	-2.00929	0.34	0.903	2.89539e-219	2.0757e-223
Hmgcs1	-2.3719	0.742	0.969	2.69947e-216	1.93524e-220
Elovl1	-1.64513	0.307	0.888	1.20149e-214	8.61347e-219
Spock3	-1.89869	0.155	0.794	8.68526e-214	6.22644e-218
Grb14	-2.29204	0.298	0.872	1.21622e-213	8.71903e-218
Lgi3	-1.77185	0.294	0.893	1.63282e-213	1.17056e-217
Lpar1	-1.76211	0.259	0.858	1.90375e-211	1.36479e-215
Fabp5	-1.86155	0.464	0.946	5.72306e-207	4.10284e-211
Vmp1	-1.4457	0.5	0.975	1.71539e-206	1.22976e-210
Lamp1	-1.30556	0.604	0.995	4.531e-205	3.24826e-209
Slain1	-1.55664	0.262	0.872	4.68883e-205	3.36141e-209
Pacs2	-1.61026	0.231	0.842	2.76891e-202	1.98503e-206
Plekhb1	-1.47157	0.488	0.977	2.11951e-201	1.51947e-205
Desi1	-1.76003	0.322	0.89	1.76671e-200	1.26655e-204
Prr5l	-1.84759	0.092	0.724	3.45746e-199	2.47864e-203
Kif1b	-1.46743	0.641	0.997	3.85516e-199	2.76375e-203
Cd82	-1.85213	0.172	0.786	1.03153e-198	7.39498e-203
Car14	-1.87461	0.178	0.781	4.14897e-198	2.97438e-202
Rtn4	-1.5057	0.53	0.983	1.5794e-197	1.13227e-201
Plekhh1	-1.59205	0.211	0.833	1.69934e-197	1.21825e-201
Kctd13	-1.54172	0.048	0.699	1.01726e-196	7.2927e-201
Sccpdh	-1.55594	0.431	0.926	1.2301e-196	8.81856e-201
Josd2	-1.64417	0.29	0.877	4.32507e-196	3.10063e-200
Inf2	-1.41462	0.071	0.73	5.4177e-194	3.88393e-198
Gatm	-1.33797	0.763	0.999	5.8222e-194	4.17392e-198
Fez1	-1.48798	0.386	0.906	6.17214e-194	4.42479e-198
Tubb4a	-2.13391	0.461	0.938	7.3023e-194	5.235e-198
Endod1	-1.51596	0.286	0.866	5.73363e-190	4.11042e-194
Gjc2	-1.62609	0.207	0.801	1.82397e-189	1.3076e-193
Slc24a2	-1.6856	0.191	0.785	1.11539e-188	7.9962e-193
Syt11	-1.19779	0.817	1	5.61796e-188	4.0275e-192
Pcdh9	-1.34972	0.63	0.985	4.76017e-187	3.41255e-191
Unc5b	-1.71251	0.196	0.786	1.94477e-186	1.3942e-190
Cd59a	-1.91973	0.025	0.63	7.09199e-183	5.08423e-187
Septine7	-1.04883	0.898	0.999	1.97351e-181	1.41481e-185
Gstm7	-1.61031	0.121	0.733	3.7518e-180	2.68966e-184
Sort1	-1.49699	0.137	0.751	5.43315e-180	3.89501e-184
B3galt5	-1.43888	0.202	0.808	1.10182e-178	7.89891e-183
Pex5l	-1.63759	0.031	0.639	1.153e-178	8.2658e-183
Eml1	-1.53875	0.278	0.827	3.49347e-177	2.50446e-181
Arsg	-1.37423	0.04	0.647	1.50446e-176	1.07854e-180
Ttll7	-1.53129	0.286	0.854	4.14441e-176	2.97111e-180
Map7	-1.4832	0.218	0.8	1.5412e-174	1.10489e-178
Serpinb1a	-2.31856	0.015	0.598	2.18809e-174	1.56864e-178
Mbnl2	-1.21981	0.476	0.971	1.05521e-172	7.56478e-177
Edil3	-1.31017	0.407	0.945	5.95247e-171	4.26731e-175
Carhsp1	-1.428	0.295	0.845	5.77009e-170	4.13656e-174
Adssl1	-1.30391	0.018	0.599	2.03261e-169	1.45717e-173
Clic4	-1.45162	0.318	0.86	4.21916e-168	3.02471e-172
Dpy19l1	-1.52103	0.436	0.922	5.7187e-166	4.09972e-170
Pon2	-1.44285	0.033	0.612	7.14586e-166	5.12284e-170
Mpc1	-1.24058	0.567	0.966	1.49023e-165	1.06834e-169
Phgdh	-1.37511	0.499	0.958	2.25875e-165	1.61929e-169
Osbpl1a	-1.39673	0.325	0.855	3.0799e-165	2.20797e-169
Evi2a	-1.6104	0.062	0.64	1.43066e-164	1.02564e-168
Gamt	-1.72789	0.234	0.767	3.54658e-164	2.54253e-168
Slco3a1	-1.46711	0.078	0.68	3.77025e-164	2.70288e-168
Sc4mol	-1.44384	0.606	0.949	1.69316e-161	1.21382e-165
Rhou	-1.31402	0.075	0.661	2.62206e-161	1.87975e-165
Myo1d	-1.62548	0.143	0.69	3.95609e-161	2.83611e-165
Pcyt2	-1.42551	0.387	0.894	1.57733e-159	1.13078e-163
Cystm1	-1.33021	0.105	0.702	1.46923e-158	1.05328e-162
Fkbp1a	-1.26203	0.53	0.959	6.76211e-158	4.84774e-162
Cpm	-1.29029	0.065	0.629	8.91804e-158	6.39332e-162
Itgb4	-1.31515	0.018	0.557	6.25405e-156	4.48351e-160
Fah	-1.56883	0.142	0.684	8.87976e-156	6.36588e-160
Rhob	-1.22519	0.441	0.95	1.27445e-154	9.1365e-159
Nrbp2	-1.4213	0.303	0.833	2.67945e-154	1.92089e-158
Tmem125	-1.52208	0.155	0.691	6.36672e-154	4.56428e-158
Adap1	-1.4645	0.093	0.652	4.78498e-153	3.43034e-157
Tmsb4x	-1.02291	0.953	1	6.06914e-153	4.35095e-157
Mtus1	-1.40656	0.032	0.576	6.20671e-153	4.44958e-157
Klhl4	-1.22526	0.024	0.572	7.19255e-153	5.15632e-157
Rhog	-1.44942	0.18	0.73	7.53561e-153	5.40226e-157
Gstm5	-1.28087	0.49	0.924	1.39795e-152	1.00219e-156
Pip4k2a	-1.39224	0.177	0.745	1.33811e-151	9.59288e-156
Stmn1	-1.14994	0.447	0.954	7.11285e-151	5.09918e-155
Fgfr2	-1.57531	0.189	0.734	2.72297e-150	1.95209e-154
Ado	-1.30337	0.366	0.867	8.01608e-149	5.7467e-153
2810468N07Rik	-1.10022	0.499	0.955	1.37626e-145	9.86636e-150
Ppp1r14a	-1.34285	0.024	0.54	3.57084e-145	2.55992e-149
Nkain2	-1.35176	0.043	0.573	1.76289e-144	1.26381e-148
Adi1	-1.19811	0.058	0.605	3.32621e-144	2.38455e-148
Anxa5	-2.09391	0.028	0.55	3.46602e-144	2.48478e-148
Enpp4	-1.37443	0.134	0.672	4.86716e-144	3.48926e-148
Cdc42ep2	-1.33438	0.054	0.579	9.12875e-144	6.54437e-148
Gpd1	-1.20533	0.112	0.679	3.47737e-143	2.49292e-147
Sv2a	-1.1655	0.339	0.852	1.37225e-142	9.83759e-147
Cpd	-1.36768	0.311	0.805	2.00889e-142	1.44017e-146
Gjc3	-1.2066	0.425	0.925	1.04017e-141	7.45694e-146
Gnai1	-1.38062	0.245	0.768	2.65499e-141	1.90336e-145
Pigz	-1.15122	0.026	0.546	8.82033e-141	6.32327e-145
Smco3	-1.34645	0.02	0.53	3.91093e-140	2.80374e-144
Cpox	-1.19234	0.215	0.758	1.78972e-139	1.28305e-143
Bnip3l	-1.14493	0.441	0.936	2.40115e-139	1.72138e-143
S1pr5	-1.31626	0.062	0.578	4.05936e-138	2.91014e-142
Galnt6	-1.49164	0.093	0.619	5.58496e-138	4.00384e-142
Ypel2	-1.35254	0.219	0.745	1.28015e-137	9.17737e-142
Myo6	-1.17298	0.322	0.847	5.07377e-137	3.63737e-141
Cyp51	-1.41283	0.501	0.891	1.22615e-136	8.79026e-141
Gm13363	-1.16074	0.432	0.9	2.77133e-134	1.98676e-138
Atp1b3	-1.27815	0.427	0.891	1.01102e-133	7.24799e-138
Padi2	-1.12975	0.026	0.52	1.64277e-133	1.17769e-137
Hmox2	-1.20119	0.279	0.789	6.27339e-133	4.49738e-137
Shisa4	-1.27365	0.25	0.752	6.8763e-133	4.9296e-137
Klhl2	-1.32204	0.273	0.768	2.34629e-132	1.68205e-136
Arhgap23	-1.28691	0.161	0.684	2.98188e-132	2.1377e-136
Tmem229a	-1.32776	0.127	0.663	3.07878e-132	2.20717e-136
Hist1h2bc	-1.26726	0.293	0.791	5.03888e-132	3.61236e-136
Fis1	-0.979658	0.536	0.955	3.70905e-131	2.65901e-135
Srd5a1	-1.28382	0.098	0.613	6.13136e-131	4.39555e-135
Arl2	-1.21007	0.279	0.787	4.3628e-130	3.12768e-134
Nkx6-2	-1.15034	0.018	0.498	4.54467e-130	3.25806e-134
Nipal4	-1.16776	0.06	0.556	2.11683e-129	1.51755e-133
Itm2b	-0.959017	0.811	0.998	4.7279e-129	3.38942e-133
St18	-1.13141	0.045	0.546	6.75802e-129	4.84481e-133
Tprn	-1.08673	0.046	0.544	1.17257e-128	8.40612e-133
Enoph1	-1.13992	0.178	0.698	6.4217e-127	4.6037e-131
Tyro3	-1.10761	0.288	0.799	8.07573e-127	5.78947e-131
Rnf130	-1.06613	0.117	0.642	1.24522e-126	8.92693e-131
Gltp	-1.05806	0.435	0.894	1.9774e-126	1.41759e-130
Arhgef10	-1.04766	0.067	0.575	3.48052e-126	2.49518e-130
Degs1	-1.05604	0.466	0.922	5.20187e-126	3.72921e-130
Tmem123	-1.04589	0.029	0.508	1.16383e-125	8.34347e-130
Tmeff1	-1.05159	0.324	0.838	1.46863e-125	1.05286e-129
Tpd52	-1.22328	0.161	0.661	4.52221e-125	3.24196e-129
Kcnk13	-0.9883	0.015	0.483	5.10997e-125	3.66332e-129
Spg20	-1.08141	0.074	0.594	6.6941e-125	4.79898e-129
Rap1a	-1.12179	0.373	0.857	9.50786e-125	6.81616e-129
Elavl3	-0.846962	0.6	0.979	1.39725e-124	1.00168e-128
Gprc5b	-1.14503	0.109	0.633	3.59098e-123	2.57437e-127
Plin3	-1.38872	0.024	0.488	3.71725e-123	2.66488e-127
Glod4	-1.12794	0.385	0.851	4.61112e-123	3.3057e-127
Ephb1	-1.09088	0.299	0.793	1.50185e-122	1.07667e-126
Tmem98	-1.23492	0.074	0.568	3.46762e-122	2.48593e-126
Gpx4	-1.08606	0.467	0.913	1.32392e-121	9.49117e-126
Hcn2	-1.19584	0.035	0.513	2.9767e-121	2.13399e-125
Daam2	-1.18766	0.021	0.483	3.28516e-121	2.35512e-125
Kcnj10	-1.03629	0.406	0.881	7.84817e-121	5.62633e-125
Dnajb2	-1.26659	0.178	0.681	1.28313e-120	9.19871e-125
Adamts4	-1.18471	0.186	0.676	2.37893e-120	1.70545e-124
Mapk3	-1.00356	0.101	0.61	6.61662e-120	4.74344e-124
Apbb2	-1.14072	0.126	0.635	9.67739e-120	6.93769e-124
Piga	-1.0291	0.034	0.506	1.40356e-119	1.00621e-123
Hdac11	-0.973337	0.056	0.553	1.88775e-119	1.35332e-123
Jam3	-0.98463	0.447	0.908	1.93164e-119	1.38478e-123
Tnfaip6	-1.34325	0.19	0.685	6.66461e-119	4.77784e-123
Ctnna1	-1.03388	0.079	0.572	2.97346e-118	2.13166e-122
Kctd3	-1.01844	0.105	0.631	3.01234e-118	2.15954e-122
Micall1	-1.07709	0.147	0.651	3.57792e-118	2.565e-122
Usp31	-1.15865	0.064	0.553	1.56842e-117	1.1244e-121
Magt1	-1.18568	0.241	0.726	4.58733e-117	3.28864e-121
Chn2	-1.09871	0.224	0.724	1.18311e-116	8.48172e-121
Carns1	-1.18641	0.023	0.471	4.62575e-116	3.31618e-120
Arpc1b	-1.28694	0.308	0.768	4.67983e-115	3.35496e-119
Nkain1	-1.26149	0.235	0.726	5.30186e-115	3.80089e-119
Mid1ip1	-1.05075	0.305	0.803	1.60902e-114	1.1535e-118
Bin1	-1.31737	0.321	0.794	2.12592e-114	1.52407e-118
Slc6a9	-0.910595	0.118	0.649	2.21507e-114	1.58798e-118
Sorl1	-0.998857	0.026	0.477	2.38576e-114	1.71034e-118
Insc	-0.92171	0.017	0.456	6.01753e-114	4.31395e-118
Efcab14	-1.0747	0.195	0.7	1.4638e-113	1.0494e-117
Prr18	-1.04374	0.13	0.628	1.58142e-113	1.13371e-117
Enpp6	-1.25394	0.198	0.653	2.32294e-113	1.66531e-117
Hs3st1	-1.17476	0.065	0.528	2.95239e-113	2.11656e-117
Hhip	-1.11006	0.161	0.644	5.59662e-113	4.0122e-117
Smim1	-1.07971	0.025	0.469	7.06653e-113	5.06598e-117
Map1a	-1.03325	0.345	0.815	7.49604e-113	5.37389e-117
Grhpr	-0.930079	0.082	0.582	2.26838e-112	1.6262e-116
Nmral1	-1.18012	0.24	0.726	3.41664e-112	2.44938e-116
Slc4a2	-0.977502	0.046	0.507	3.71282e-112	2.66171e-116
Ppp2r2c	-1.0579	0.235	0.723	9.48618e-112	6.80062e-116
Usp54	-1.04819	0.115	0.61	1.58009e-111	1.13276e-115
Pnkd-loc2	-0.944457	0.062	0.535	3.85506e-111	2.76368e-115
Pla2g4a	-1.08584	0.026	0.465	5.96933e-111	4.2794e-115
Prnp	-0.863077	0.568	0.963	1.06429e-110	7.62986e-115
Mob3b	-1.28467	0.032	0.472	2.11573e-110	1.51676e-114
Cyth1	-1.09558	0.06	0.529	3.08733e-110	2.2133e-114
Map6d1	-1.0503	0.077	0.543	3.30074e-110	2.36629e-114
Apbb1	-0.935703	0.372	0.851	4.09439e-110	2.93526e-114
Tulp4	-1.03622	0.353	0.821	8.04204e-110	5.76531e-114
Tmcc2	-0.992369	0.084	0.562	1.90201e-109	1.36354e-113
Cdk18	-1.05123	0.025	0.46	2.38443e-109	1.70939e-113
Pls1	-1.24735	0.025	0.455	2.59186e-108	1.8581e-112
Jup	-1.05104	0.029	0.466	6.18948e-108	4.43722e-112
Sec11c	-1.07633	0.459	0.891	7.83365e-108	5.61592e-112
Kndc1	-1.09094	0.21	0.681	1.13786e-107	8.1573e-112
Plcl1	-1.02837	0.103	0.582	1.35097e-107	9.68507e-112
Fam134b	-0.962243	0.061	0.52	1.53e-107	1.09686e-111
Eps15	-1.07124	0.205	0.688	1.93031e-107	1.38384e-111
Sh3bgrl3	-1.07405	0.298	0.767	3.47761e-107	2.49309e-111
Amd2	-0.920154	0.54	0.951	4.35857e-107	3.12465e-111
Gas7	-0.922812	0.036	0.474	1.21318e-106	8.69722e-111
Mapk8ip1	-1.13046	0.222	0.694	8.67741e-106	6.22081e-110
Cd81	-0.836226	0.924	0.999	1.23836e-105	8.87774e-110
Otud7b	-1.01603	0.263	0.744	2.12318e-105	1.5221e-109
Ralgds	-0.961391	0.292	0.767	3.07747e-105	2.20623e-109
Stxbp3a	-1.09587	0.174	0.636	5.4284e-105	3.8916e-109
Zdhhc9	-1.07391	0.297	0.765	9.47039e-105	6.7893e-109
Polr3e	-0.897847	0.082	0.549	2.12548e-104	1.52375e-108
Nipa1	-1.03198	0.108	0.572	6.81674e-104	4.8869e-108
Prkacb	-0.940633	0.413	0.855	7.60106e-104	5.44918e-108
Hadh	-0.982841	0.142	0.619	7.98726e-104	5.72604e-108
Dock10	-1.04923	0.384	0.824	3.25351e-103	2.33243e-107
Wnk1	-0.995941	0.456	0.896	3.62822e-103	2.60106e-107
Dhcr24	-1.18741	0.42	0.816	4.74619e-103	3.40253e-107
Map7d1	-1.01359	0.325	0.787	1.58568e-102	1.13677e-106
Adamtsl4	-1.09589	0.011	0.41	3.11171e-102	2.23078e-106
Acss2	-0.885245	0.06	0.51	3.94124e-102	2.82546e-106
Acsl1	-0.871723	0.044	0.472	3.28825e-101	2.35734e-105
Dip2a	-1.04841	0.251	0.711	4.80787e-101	3.44675e-105
Rffl	-0.972661	0.033	0.452	8.40582e-101	6.02611e-105
Olfml1	-1.12192	0.015	0.416	2.26551e-100	1.62414e-104
Elovl5	-0.975836	0.406	0.832	2.11913e-99	1.5192e-103
Tmcc3	-0.934206	0.381	0.836	7.75127e-99	5.55686e-103
Rcbtb1	-0.959899	0.174	0.644	1.51748e-98	1.08787e-102
Dusp3	-0.937532	0.105	0.573	1.86051e-98	1.3338e-102
Bpgm	-0.796897	0.591	0.951	2.0584e-98	1.47566e-102
Grm3	-1.28331	0.026	0.427	2.41904e-98	1.7342e-102
Hrsp12	-0.951947	0.047	0.472	5.33228e-98	3.8227e-102
Tmem189	-0.94172	0.048	0.473	1.17267e-97	8.40687e-102
Slc2a1	-0.842262	0.053	0.483	1.88981e-97	1.3548e-101
4930506M07Rik	-0.912288	0.044	0.46	9.64805e-97	6.91666e-101
5031439G07Rik	-0.90652	0.12	0.58	1.22243e-95	8.76355e-100
Neat1	-1.55416	0.028	0.427	1.61649e-95	1.15886e-99
Trim59	-1.2007	0.103	0.546	3.30846e-95	2.37183e-99
Dixdc1	-1.04906	0.156	0.606	5.53621e-95	3.96889e-99
Lap3	-1.0282	0.332	0.771	6.47974e-95	4.64531e-99
Tspan14	-0.869755	0.048	0.465	8.99744e-95	6.45024e-99
Rhoa	-0.813593	0.47	0.911	1.18002e-94	8.45954e-99
Tmem159	-0.876572	0.043	0.452	2.93112e-94	2.10131e-98
Trim36	-0.895124	0.013	0.392	3.51114e-94	2.51713e-98
Mir5114	-0.793243	0.041	0.448	2.0982e-93	1.50419e-97
Prrg1	-0.930941	0.075	0.509	3.94596e-93	2.82885e-97
Dock5	-0.968807	0.018	0.399	6.18823e-93	4.43633e-97
Mast3	-0.982117	0.128	0.573	9.14336e-93	6.55485e-97
Plekhg1	-0.855575	0.025	0.41	1.36652e-92	9.79654e-97
Mgst3	-1.42248	0.09	0.508	1.53333e-92	1.09924e-96
Pea15a	-0.915336	0.626	0.954	2.78322e-92	1.99528e-96
1110057K04Rik	-0.823657	0.122	0.58	6.21731e-92	4.45718e-96
Ubb	-0.793047	0.328	0.801	7.09623e-92	5.08727e-96
Srp14	-0.845661	0.503	0.903	1.03984e-91	7.45459e-96
Trim2	-0.934891	0.439	0.872	2.37411e-91	1.702e-95
Myrf	-1.06495	0.201	0.642	3.2875e-91	2.3568e-95
Inpp5f	-0.835497	0.144	0.618	3.82593e-91	2.7428e-95
Sbds	-0.830763	0.344	0.79	6.08141e-91	4.35975e-95
Sc5d	-0.928923	0.307	0.742	1.08136e-90	7.75221e-95
Hist2h2aa1-loc1	-0.785831	0.027	0.41	1.16411e-90	8.34547e-95
Sytl2	-0.870754	0.082	0.505	1.47492e-90	1.05737e-94
Tmod1	-1.21927	0.102	0.509	1.77589e-90	1.27313e-94
Rcan2	-0.785704	0.108	0.559	4.40154e-90	3.15545e-94
Gpr62	-0.918261	0.013	0.381	5.82701e-90	4.17737e-94
Kat2b	-0.784651	0.065	0.477	8.91716e-90	6.39269e-94
Picalm	-0.858807	0.417	0.845	9.72546e-89	6.97216e-93
Slc38a2	-0.977634	0.593	0.956	1.02041e-88	7.31526e-93
Phlda3	-0.769538	0.088	0.517	2.4019e-88	1.72191e-92
Wls	-0.850723	0.202	0.652	4.00039e-88	2.86787e-92
Pmp22	-1.20791	0.178	0.599	4.00986e-88	2.87466e-92
Megf10	-0.796856	0.045	0.44	1.32947e-87	9.53095e-92
Aacs	-0.868908	0.095	0.526	2.30248e-87	1.65064e-91
Rftn1	-0.894338	0.009	0.365	2.35237e-87	1.68641e-91
Smad7	-0.847788	0.105	0.54	3.36633e-87	2.41331e-91
1700047M11Rik	-0.754913	0.084	0.505	3.46752e-87	2.48586e-91
Cfl2	-0.803317	0.447	0.861	4.47753e-87	3.20993e-91
Frmd8	-0.954641	0.234	0.668	9.03367e-87	6.47621e-91
Wscd1	-0.758611	0.462	0.897	2.54878e-86	1.82721e-90
Foxn3	-1.05432	0.25	0.672	6.58137e-86	4.71817e-90
Slc25a1	-0.824297	0.097	0.52	1.19065e-85	8.53574e-90
Wnt3	-0.759157	0.016	0.375	1.31871e-85	9.45382e-90
Bcap31	-0.77398	0.4	0.826	1.69025e-85	1.21174e-89
Atp8a1	-0.867031	0.43	0.852	2.4681e-85	1.76937e-89
Dip2b	-0.85662	0.162	0.603	7.35485e-85	5.27267e-89
Nfasc	-0.612554	0.484	0.925	1.03336e-84	7.40812e-89
Gabarapl2	-0.81924	0.502	0.898	5.12482e-84	3.67397e-88
Zdhhc20	-0.844154	0.405	0.83	5.94354e-84	4.26091e-88
Cdk19	-0.779905	0.09	0.509	1.28936e-83	9.24338e-88
Nudt4	-0.911583	0.347	0.758	1.47574e-83	1.05795e-87
Wipi1	-0.843922	0.065	0.463	1.50951e-83	1.08216e-87
Txndc17	-0.892649	0.269	0.691	2.08081e-83	1.49173e-87
1500004A13Rik	-0.982272	0.354	0.763	3.62956e-83	2.60202e-87
Ctsa	-0.822481	0.295	0.749	4.92224e-83	3.52874e-87
Ebp	-0.772935	0.055	0.445	9.2499e-83	6.63122e-87
Atp6v1e1	-0.810286	0.364	0.795	1.10366e-82	7.91209e-87
Pmm1	-0.791956	0.193	0.64	3.42008e-82	2.45184e-86
Sh3kbp1	-0.800007	0.071	0.468	3.89552e-82	2.79269e-86
D16Ertd472e	-0.965184	0.052	0.427	5.05106e-82	3.62109e-86
Xrcc3	-0.847062	0.023	0.374	8.31831e-82	5.96337e-86
Fbxo32	-0.823141	0.048	0.422	1.11205e-81	7.97227e-86
Plxdc2	-0.715511	0.101	0.525	3.09015e-81	2.21532e-85
Gss	-0.796231	0.038	0.405	3.1599e-81	2.26533e-85
Svip	-0.72947	0.139	0.579	3.72468e-81	2.67021e-85
Bnip3	-0.826121	0.136	0.554	4.53182e-81	3.24885e-85
Arhgef2	-0.913579	0.254	0.672	3.62572e-80	2.59927e-84
Hiat1	-0.825361	0.181	0.617	6.61078e-80	4.73925e-84
Lss	-0.867231	0.061	0.438	1.14163e-79	8.18433e-84
Plxnb3	-0.772886	0.223	0.669	1.81321e-79	1.29989e-83
Pigq	-0.791175	0.135	0.564	2.07221e-79	1.48556e-83
Ptma	-0.541845	0.972	1	2.78478e-79	1.9964e-83
Aldoa	-0.748194	0.5	0.914	6.41569e-79	4.59939e-83
Aamdc	-0.776129	0.193	0.619	6.8018e-79	4.8762e-83
Ldlr	-0.69374	0.106	0.518	8.46764e-79	6.07043e-83
Atp6ap2	-0.76638	0.431	0.852	1.17261e-78	8.40641e-83
Qk	-0.599889	0.941	1	2.70601e-78	1.93993e-82
Fgf1	-0.924241	0.015	0.346	3.41021e-78	2.44477e-82
Ccp110	-1.18295	0.239	0.625	3.69644e-78	2.64997e-82
Ninj2	-0.901721	0.053	0.416	9.82016e-78	7.04005e-82
Pde4b	-0.78001	0.47	0.883	1.1794e-77	8.4551e-82
Clmn	-1.21911	0.164	0.543	2.76449e-77	1.98185e-81
Plat	-0.965884	0.327	0.717	8.05628e-77	5.77553e-81
5430435G22Rik	-0.719834	0.017	0.345	1.68605e-76	1.20873e-80
Septine8	-0.812018	0.442	0.833	2.47283e-76	1.77276e-80
Ddc	-0.908213	0.017	0.346	4.03305e-76	2.89128e-80
Ech1	-0.748318	0.236	0.654	6.63959e-76	4.7599e-80
Taf13	-0.736199	0.217	0.65	8.51327e-76	6.10314e-80
Sbf1	-0.800632	0.076	0.455	2.36326e-75	1.69421e-79
Ank	-0.759713	0.261	0.702	2.96012e-75	2.1221e-79
Ptgr2	-0.653331	0.052	0.413	5.56744e-75	3.99128e-79
Erbb2ip	-0.999378	0.31	0.718	6.01454e-75	4.31181e-79
Larp6	-0.730531	0.039	0.385	8.03232e-75	5.75835e-79
Ubl3	-0.629252	0.532	0.92	1.02037e-74	7.31499e-79
Dnajc6	-0.709055	0.023	0.352	1.30113e-74	9.32773e-79
Limch1	-0.7913	0.333	0.751	1.37802e-74	9.87896e-79
Etv1	-0.757817	0.232	0.692	1.38176e-74	9.90582e-79
Tsc22d3	-0.841766	0.079	0.454	1.5492e-74	1.11062e-78
Ppp1r16b	-0.853811	0.382	0.797	2.60645e-74	1.86856e-78
Ppfibp2	-0.787658	0.021	0.344	3.23544e-74	2.31948e-78
Pik3c2b	-0.735931	0.041	0.388	4.965e-74	3.5594e-78
1110007C09Rik	-0.737504	0.054	0.408	5.87878e-74	4.21448e-78
Adipor2	-0.79124	0.221	0.65	6.10707e-74	4.37814e-78
Ddr1	-0.833558	0.429	0.824	8.64947e-74	6.20078e-78
Arpc1a	-0.699467	0.567	0.93	8.74814e-74	6.27152e-78
Rnasek	-0.702162	0.438	0.847	1.6053e-73	1.15084e-77
Scarb2	-0.678253	0.043	0.392	3.62971e-73	2.60213e-77
Slc25a38	-0.755134	0.036	0.374	4.1146e-73	2.94974e-77
1810058I24Rik	-0.640866	0.131	0.547	5.20233e-73	3.72954e-77
Cox17	-0.708135	0.402	0.827	9.21414e-73	6.60559e-77
Entpd5	-0.762951	0.07	0.439	1.06312e-72	7.62151e-77
4933431E20Rik	-0.721982	0.059	0.416	1.54541e-72	1.1079e-76
Slc45a3	-0.635208	0.006	0.312	2.28368e-72	1.63717e-76
Abhd5	-0.626175	0.083	0.466	2.49054e-72	1.78546e-76
Mast4	-0.818669	0.061	0.421	3.6227e-72	2.59711e-76
Tmem50a	-0.656493	0.577	0.926	4.63139e-72	3.32023e-76
Ldlrap1	-0.742428	0.01	0.316	6.32297e-72	4.53292e-76
Cdc42ep1	-0.65217	0.146	0.574	6.56662e-72	4.70759e-76
Adam19	-0.700094	0.036	0.37	1.02134e-71	7.32194e-76
1810037I17Rik	-0.657459	0.624	0.939	1.10177e-71	7.89858e-76
Cdc37l1	-0.676486	0.183	0.621	1.14483e-71	8.20725e-76
Fdft1	-0.728	0.453	0.817	1.18388e-71	8.48723e-76
Golga7	-0.747753	0.437	0.821	1.33193e-71	9.54858e-76
Plekhg3	-0.68745	0.023	0.342	1.34023e-71	9.60805e-76
Tbc1d14	-0.589338	0.141	0.556	1.46432e-71	1.04977e-75
Vamp3	-0.695356	0.369	0.771	2.06471e-71	1.48018e-75
Adipor1	-0.671453	0.118	0.517	2.6476e-71	1.89806e-75
Wbp2	-0.65509	0.198	0.626	4.11237e-71	2.94815e-75
Scd1	-0.78099	0.106	0.493	7.08559e-71	5.07964e-75
Cyp27a1	-0.624948	0.006	0.307	9.48287e-71	6.79824e-75
Trim13	-0.675629	0.047	0.39	1.23348e-70	8.84281e-75
Tmed10	-0.643866	0.564	0.927	5.02714e-70	3.60394e-74
Fdps	-0.742426	0.42	0.803	5.62219e-70	4.03053e-74
Vbp1	-0.659962	0.524	0.887	6.67821e-70	4.78759e-74
Chmp1b	-0.621482	0.068	0.427	8.26801e-70	5.92731e-74
Lamp2	-0.674599	0.418	0.827	1.53855e-69	1.10298e-73
Rexo2	-0.704147	0.099	0.477	2.48038e-69	1.77818e-73
Tspan15	-0.866605	0.185	0.561	2.53056e-69	1.81415e-73
Eml2	-0.701076	0.084	0.449	4.48446e-69	3.2149e-73
Acy1	-0.746827	0.025	0.338	5.57039e-69	3.99339e-73
Srcin1	-0.926833	0.26	0.654	5.93643e-69	4.25581e-73
Cln8	-0.58949	0.098	0.481	1.93811e-68	1.38942e-72
Klf9	-0.629671	0.122	0.512	3.87122e-68	2.77527e-72
Kif21a	-0.861829	0.183	0.561	3.90724e-68	2.80109e-72
St6galnac3	-0.694802	0.038	0.36	4.24636e-68	3.0442e-72
Reep5	-0.933063	0.528	0.845	8.34427e-68	5.98198e-72
Folh1	-0.719864	0.038	0.362	1.1129e-67	7.97832e-72
Rtkn	-0.682498	0.1	0.474	3.18e-67	2.27974e-71
Hsd17b10	-0.642974	0.168	0.588	3.98056e-67	2.85365e-71
Efr3b	-0.796648	0.088	0.45	4.30334e-67	3.08506e-71
Arrdc3	-0.84389	0.263	0.666	6.78708e-67	4.86564e-71
Dstn	-0.595483	0.601	0.949	8.79455e-67	6.30479e-71
Slc35a2	-0.657104	0.148	0.546	9.44382e-67	6.77025e-71
Aig1	-0.625745	0.038	0.361	1.02479e-66	7.3467e-71
Ptgds	-3.87419	0.3	0.591	1.1561e-66	8.28801e-71
Mcee	-0.572773	0.095	0.469	1.47177e-66	1.05511e-70
Churc1	-0.605638	0.153	0.556	4.58064e-66	3.28385e-70
Pin4	-0.549885	0.153	0.569	8.30729e-66	5.95547e-70
Plekha1	-1.05696	0.294	0.659	8.65004e-66	6.20119e-70
Trp53bp2	-0.659408	0.059	0.393	1.0979e-65	7.8708e-70
Synj2	-0.628458	0.008	0.293	1.31662e-65	9.43879e-70
Mapt	-0.750513	0.554	0.913	1.51831e-65	1.08848e-69
Rnf141	-0.645781	0.048	0.379	1.68479e-65	1.20782e-69
Adk	-0.579455	0.152	0.564	2.0666e-65	1.48154e-69
Ptp4a1	-0.695276	0.078	0.428	2.25383e-65	1.61576e-69
Phyhipl	-0.894387	0.327	0.692	2.26548e-65	1.62412e-69
Rab4a	-0.602795	0.067	0.412	3.77119e-65	2.70356e-69
Snx15	-0.708783	0.057	0.387	8.15229e-65	5.84435e-69
5330426P16Rik	-0.687432	0.009	0.291	8.63183e-65	6.18813e-69
Lzts2	-0.580773	0.086	0.441	1.53776e-64	1.10242e-68
Slc5a3	-0.614102	0.099	0.458	2.3211e-64	1.66399e-68
Ggct	-0.686901	0.047	0.37	2.95785e-64	2.12048e-68
Rnf181	-0.605995	0.17	0.571	3.02058e-64	2.16544e-68
Abhd17a	-0.609512	0.061	0.394	3.14351e-64	2.25358e-68
Itpk1	-0.720387	0.061	0.389	4.5739e-64	3.27901e-68
Abl1	-0.576793	0.104	0.473	5.63984e-64	4.04319e-68
Paqr8	-0.663587	0.064	0.399	5.90293e-64	4.2318e-68
Stk39	-0.708887	0.097	0.451	7.69918e-64	5.51952e-68
Fbxo2	-0.597711	0.04	0.352	1.1996e-63	8.59991e-68
Ilvbl	-0.604382	0.065	0.399	1.25762e-63	9.01586e-68
Nipsnap3b	-0.570298	0.134	0.522	1.29202e-63	9.26246e-68
S100b	-2.09756	0.63	0.815	1.60853e-63	1.15315e-67
Elovl6	-0.652803	0.353	0.745	1.77826e-63	1.27483e-67
Sall1	-0.714945	0.071	0.404	1.81587e-63	1.30179e-67
Hist1h1c	-0.705649	0.041	0.351	3.51166e-63	2.5175e-67
Pcbp4	-0.615808	0.535	0.912	3.96338e-63	2.84133e-67
Cyp20a1	-0.530854	0.076	0.423	5.83772e-63	4.18505e-67
Pak1	-0.845251	0.234	0.613	6.17567e-63	4.42732e-67
Nde1	-0.548038	0.111	0.484	1.3081e-62	9.37775e-67
Mpp5	-0.636972	0.207	0.603	1.92762e-62	1.3819e-66
Prkcz	-0.758306	0.273	0.664	2.3705e-62	1.69941e-66
Fnta	-0.619001	0.185	0.579	3.24937e-62	2.32947e-66
Arap2	-0.937568	0.17	0.516	3.67423e-62	2.63404e-66
Idi1	-0.864717	0.436	0.758	5.65037e-62	4.05074e-66
Gabarap	-0.629192	0.469	0.852	6.86545e-62	4.92182e-66
Hcfc1r1	-0.515529	0.13	0.513	7.98846e-62	5.72691e-66
2700046A07Rik	-0.668716	0.006	0.276	9.57232e-62	6.86237e-66
Arc	-0.829175	0.021	0.303	9.93386e-62	7.12155e-66
Serinc3	-0.565762	0.43	0.831	1.74826e-61	1.25332e-65
Kif1a	-0.608399	0.515	0.891	1.77399e-61	1.27177e-65
Acy3	-0.609271	0.004	0.271	1.79567e-61	1.28731e-65
Serinc1	-0.502689	0.739	0.982	6.35495e-61	4.55585e-65
Exoc6b	-0.65037	0.09	0.435	9.62887e-61	6.90291e-65
Ift43	-0.545694	0.073	0.406	1.71288e-60	1.22796e-64
Pak7	-0.638701	0.109	0.464	2.97434e-60	2.1323e-64
Ipo13	-0.625993	0.106	0.46	3.79827e-60	2.72297e-64
Reep3	-0.533775	0.657	0.944	4.79134e-60	3.4349e-64
Fam168a	-0.576895	0.547	0.894	4.9216e-60	3.52828e-64
Slu7	-0.537989	0.146	0.532	6.16166e-60	4.41727e-64
Hagh	-0.546675	0.116	0.483	6.85931e-60	4.91742e-64
Bet1	-0.589117	0.187	0.581	7.63512e-60	5.47359e-64
Syngr2	-0.505659	0.065	0.392	1.21904e-59	8.7393e-64
Dennd5a	-0.6012	0.402	0.796	1.63168e-59	1.16975e-63
Igsf11	-0.555424	0.031	0.318	2.08203e-59	1.4926e-63
Ctsk	-0.549373	0.011	0.278	2.25965e-59	1.61993e-63
Ccndbp1	-0.54914	0.111	0.466	2.79972e-59	2.00711e-63
Snx30	-0.673119	0.2	0.576	3.26451e-59	2.34032e-63
Scd3	-0.544533	0.023	0.302	3.61529e-59	2.59179e-63
Omg	-0.577014	0.606	0.933	3.98241e-59	2.85498e-63
Slc6a6	-0.657498	0.269	0.661	4.86686e-59	3.48904e-63
Dact3	-0.555258	0.254	0.667	5.15309e-59	3.69424e-63
Selm	-0.597444	0.193	0.595	8.17339e-59	5.85948e-63
Ano4	-0.69501	0.074	0.397	9.38276e-59	6.72647e-63
Fam57a	-0.560143	0.017	0.289	9.43848e-59	6.76642e-63
Hsp90aa1	-0.517025	0.901	0.999	1.21084e-58	8.68047e-63
Gal3st1	-0.709174	0.27	0.65	2.37358e-58	1.70162e-62
Gnptab	-0.546181	0.181	0.578	2.64805e-58	1.89838e-62
Csf1	-0.618331	0.038	0.328	3.98736e-58	2.85853e-62
D1Ertd622e	-0.621464	0.061	0.377	6.35464e-58	4.55563e-62
Cisd1	-0.582641	0.45	0.815	8.46126e-58	6.06585e-62
Cldn14	-0.636354	0.008	0.263	8.85873e-58	6.3508e-62
Synm	-0.559891	0.068	0.387	1.27611e-57	9.14838e-62
Acap2	-0.58758	0.191	0.564	1.39563e-57	1.00052e-61
Zeb2	-0.510562	0.487	0.891	3.2487e-57	2.32898e-61
Sft2d1	-0.557656	0.124	0.488	4.09252e-57	2.93392e-61
Sox2ot	-0.650082	0.18	0.543	4.72414e-57	3.38672e-61
Cldn25	-0.579935	0.523	0.884	5.18806e-57	3.7193e-61
Sys1	-0.492885	0.119	0.478	6.44936e-57	4.62353e-61
Tmem205	-0.480305	0.091	0.433	7.42008e-57	5.31944e-61
Ankib1	-0.594053	0.131	0.489	1.19142e-56	8.54128e-61
Hist1h4h	-0.639823	0.021	0.288	1.3953e-56	1.00029e-60
Ube2d1	-0.658144	0.077	0.39	1.79762e-56	1.28871e-60
Rtn3	-0.509671	0.569	0.913	2.52014e-56	1.80668e-60
Emilin2	-0.639029	0.005	0.255	3.26165e-56	2.33827e-60
Gm15417	-0.49408	0.014	0.274	4.05742e-56	2.90875e-60
Stard3nl	-0.529857	0.136	0.509	4.06318e-56	2.91289e-60
Phlpp1	-0.625933	0.237	0.619	9.08563e-56	6.51347e-60
Dync1i2	-0.518519	0.733	0.965	9.57395e-56	6.86354e-60
Tmem19	-0.576836	0.088	0.415	9.89143e-56	7.09114e-60
Rnf220	-0.543762	0.106	0.442	1.86466e-55	1.33677e-59
Gyg	-0.558043	0.182	0.567	1.95829e-55	1.40389e-59
Slc16a1	-0.588981	0.132	0.486	2.94804e-55	2.11344e-59
Myo1e	-0.513972	0.016	0.273	3.31009e-55	2.37299e-59
Bace1	-0.601971	0.235	0.601	4.4941e-55	3.22181e-59
Git1	-0.521124	0.087	0.408	6.17382e-55	4.42599e-59
Rap1gds1	-0.720726	0.236	0.595	7.12074e-55	5.10484e-59
Cript	-0.561673	0.19	0.572	8.18593e-55	5.86847e-59
Sema4d	-0.55835	0.067	0.372	8.75515e-55	6.27654e-59
Tenm4	-0.510066	0.011	0.261	1.2735e-54	9.12965e-59
Glo1	-0.63787	0.511	0.846	1.27953e-54	9.17288e-59
Gde1	-0.695647	0.307	0.668	1.40965e-54	1.01057e-58
Ids	-0.497895	0.116	0.46	1.49046e-54	1.06851e-58
Ppp2r3a	-0.639427	0.308	0.692	2.80637e-54	2.01188e-58
Mien1	-0.467107	0.192	0.568	3.36571e-54	2.41287e-58
Frmd4b	-0.717609	0.029	0.294	3.95943e-54	2.8385e-58
Afap1l1	-0.559912	0.042	0.322	4.20527e-54	3.01475e-58
Napa	-0.575895	0.253	0.637	4.62831e-54	3.31802e-58
Acaca	-0.476104	0.147	0.507	4.89801e-54	3.51137e-58
BC031181	-0.60346	0.473	0.822	6.28075e-54	4.50265e-58
Rasgrp3	-0.749333	0.008	0.25	7.50201e-54	5.37817e-58
Sh3bp5	-0.50731	0.105	0.446	8.28046e-54	5.93624e-58
Gpd2	-0.514689	0.08	0.392	1.08846e-53	7.80315e-58
Usp25	-0.532556	0.089	0.406	1.10281e-53	7.90605e-58
H2afj	-0.644149	0.076	0.381	1.23358e-53	8.84353e-58
Shroom2	-0.573417	0.098	0.422	1.55301e-53	1.11335e-57
Pmvk	-0.59605	0.219	0.579	6.93022e-53	4.96826e-57
Faim2	-0.704029	0.091	0.4	7.54683e-53	5.4103e-57
Bicd2	-0.599487	0.21	0.588	1.00086e-52	7.17511e-57
Nfe2l2	-0.576273	0.033	0.302	1.15258e-52	8.26284e-57
Pim3	-0.605025	0.196	0.558	1.3733e-52	9.84518e-57
Smim15	-0.575992	0.259	0.63	1.5559e-52	1.11542e-56
Mrpl48	-0.55659	0.25	0.634	1.73712e-52	1.24534e-56
Paip2	-0.548955	0.402	0.793	1.86282e-52	1.33545e-56
Bcl2l1	-0.56104	0.058	0.345	2.81195e-52	2.01588e-56
Mcam	-0.89016	0.168	0.484	5.12316e-52	3.67278e-56
Atp6v1g1	-0.499169	0.576	0.909	7.08256e-52	5.07747e-56
March8	-0.633918	0.282	0.648	7.13415e-52	5.11445e-56
Slc25a27	-0.614106	0.077	0.378	8.6022e-52	6.16689e-56
Ssu72	-0.456615	0.158	0.52	8.73108e-52	6.25929e-56
C630043F03Rik	-0.492518	0.012	0.254	9.28655e-52	6.6575e-56
Aes	-0.495265	0.196	0.583	9.70714e-52	6.95902e-56
Dcps	-0.434729	0.145	0.501	9.83455e-52	7.05036e-56
Tecr	-0.439314	0.833	0.983	1.00485e-51	7.20372e-56
Stxbp6	-0.516882	0.053	0.334	1.11914e-51	8.02311e-56
Fam171a1	-0.470542	0.052	0.336	1.18525e-51	8.49701e-56
Gna12	-0.538393	0.018	0.267	1.19771e-51	8.58633e-56
Hsd17b7	-0.52149	0.148	0.493	1.25134e-51	8.97079e-56
Tmem66	-0.578815	0.474	0.83	2.00905e-51	1.44028e-55
Kdsr	-0.43219	0.121	0.465	2.3547e-51	1.68808e-55
Deb1	-0.686451	0.462	0.797	3.32418e-51	2.3831e-55
Arhgef28	-0.571609	0.063	0.35	5.48289e-51	3.93067e-55
Gramd3	-0.483925	0.056	0.342	5.90942e-51	4.23645e-55
Il1rap	-0.518095	0.428	0.815	7.78244e-51	5.57921e-55
Fam53b	-0.578322	0.03	0.286	7.88136e-51	5.65012e-55
Ddrgk1	-0.601675	0.308	0.668	8.01563e-51	5.74639e-55
Mrpl34	-0.420004	0.076	0.381	8.30747e-51	5.9556e-55
Acsl3	-0.669864	0.376	0.718	8.86006e-51	6.35175e-55
Ctsz	-0.55941	0.057	0.338	9.15566e-51	6.56367e-55
Ubc	-0.619221	0.632	0.953	1.2639e-50	9.06085e-55
Necap2	-0.451485	0.093	0.408	1.31095e-50	9.39816e-55
Rabac1	-0.560441	0.26	0.633	2.32198e-50	1.66462e-54
Atg4c	-0.51295	0.076	0.372	3.90238e-50	2.7976e-54
Hepacam	-0.567324	0.237	0.634	3.97126e-50	2.84699e-54
Atp6v1f	-0.482633	0.391	0.775	4.23521e-50	3.03621e-54
Oxr1	-0.473346	0.122	0.462	4.74228e-50	3.39973e-54
Chmp3	-0.424656	0.142	0.5	5.46136e-50	3.91524e-54
Sirt2	-0.456272	0.686	0.966	5.48565e-50	3.93265e-54
Abhd4	-0.585168	0.273	0.652	6.45092e-50	4.62464e-54
Itch	-0.429272	0.132	0.472	9.05596e-50	6.4922e-54
Kif13b	-0.51663	0.02	0.263	1.02174e-49	7.32485e-54
Spock1	-0.855605	0.032	0.286	1.07128e-49	7.67999e-54
Dhrs1	-0.465132	0.143	0.49	1.08637e-49	7.78812e-54
Tjp2	-0.555748	0.126	0.458	1.10596e-49	7.9286e-54
Pepd	-0.445302	0.097	0.417	1.1755e-49	8.42716e-54
Sema7a	-0.46947	0.047	0.318	1.19829e-49	8.59048e-54
Spns2	-0.552676	0.053	0.326	1.74624e-49	1.25188e-53
Pdcd6ip	-0.543081	0.138	0.474	2.18736e-49	1.56811e-53
Pik3c2a	-0.418778	0.123	0.454	3.71978e-49	2.6667e-53
Tmprss5	-0.507765	0.018	0.259	4.61607e-49	3.30925e-53
Sft2d2	-0.542819	0.025	0.268	1.02114e-48	7.32051e-53
Abcb10	-0.517697	0.054	0.327	1.09753e-48	7.86817e-53
Mvb12b	-0.319092	0.195	0.57	1.27406e-48	9.13368e-53
Tmem117	-0.468748	0.038	0.297	1.43125e-48	1.02606e-52
Fntb	-0.500338	0.044	0.307	1.77623e-48	1.27338e-52
Mboat1	-0.505872	0.036	0.292	2.21991e-48	1.59145e-52
Gkap1	-0.47834	0.099	0.405	3.09053e-48	2.21559e-52
Gab1	-0.599068	0.293	0.649	3.81958e-48	2.73825e-52
Plod1	-0.483232	0.247	0.612	4.35981e-48	3.12554e-52
Setd8	-0.446378	0.131	0.463	6.15959e-48	4.4158e-52
Nfic	-0.435578	0.188	0.552	9.9171e-48	7.10954e-52
Llgl1	-0.535581	0.24	0.609	1.11627e-47	8.00249e-52
Tmem30a	-0.465546	0.505	0.86	1.30356e-47	9.34521e-52
Mtmr6	-0.369416	0.137	0.478	1.62205e-47	1.16284e-51
Ell2	-0.431846	0.043	0.302	1.74694e-47	1.25237e-51
Dusp7	-0.468825	0.067	0.344	2.21156e-47	1.58546e-51
Npat	-0.472998	0.092	0.391	2.46089e-47	1.76421e-51
Rab4b	-0.480161	0.061	0.336	2.56274e-47	1.83722e-51
Dlg1	-0.51507	0.164	0.501	2.88784e-47	2.07028e-51
Stard3	-0.436224	0.102	0.413	2.95318e-47	2.11713e-51
Bloc1s1	-0.47636	0.321	0.679	3.16169e-47	2.26661e-51
E330020D12Rik	-0.431487	0.03	0.279	3.28099e-47	2.35214e-51
Igsf8	-0.582111	0.209	0.547	5.52525e-47	3.96103e-51
Ptk2	-0.402039	0.136	0.466	8.78454e-47	6.29761e-51
Bpnt1	-0.402848	0.17	0.528	8.92437e-47	6.39786e-51
Iqsec1	-0.504189	0.098	0.398	1.03773e-46	7.43944e-51
Slc20a2	-0.45309	0.08	0.37	1.39957e-46	1.00335e-50
Lpgat1	-0.509867	0.093	0.388	1.56023e-46	1.11853e-50
Itfg3	-0.501162	0.102	0.403	1.6581e-46	1.18869e-50
Smim14	-0.534888	0.093	0.39	1.79607e-46	1.2876e-50
Tgoln1	-0.45681	0.144	0.472	2.01365e-46	1.44358e-50
4930402H24Rik	-0.598717	0.208	0.538	2.47743e-46	1.77606e-50
Tcta	-0.364089	0.073	0.362	2.68814e-46	1.92712e-50
Cxx1b	-0.45864	0.098	0.397	3.009e-46	2.15714e-50
Atrn	-0.494237	0.187	0.536	3.55496e-46	2.54854e-50
Nsdhl	-0.456586	0.127	0.452	5.27072e-46	3.77856e-50
Echdc1	-0.403935	0.074	0.361	5.27859e-46	3.78421e-50
Enpp5	-0.429681	0.13	0.452	5.31105e-46	3.80748e-50
Ak3	-0.486584	0.1	0.397	5.91208e-46	4.23836e-50
Snapc5	-0.431113	0.072	0.351	7.5418e-46	5.40669e-50
Smdt1	-0.390789	0.207	0.578	9.53833e-46	6.838e-50
Nkiras1	-0.431106	0.089	0.384	1.48432e-45	1.0641e-49
Pcx	-0.443841	0.074	0.357	1.62874e-45	1.16764e-49
Ermp1	-0.432237	0.191	0.556	1.75258e-45	1.25642e-49
Atp6ap1	-0.48493	0.538	0.905	1.80864e-45	1.29661e-49
Coro2b	-0.501407	0.027	0.26	2.04112e-45	1.46327e-49
Pdxdc1	-0.440044	0.091	0.379	2.2585e-45	1.61911e-49
Cstb	-0.633351	0.302	0.642	2.90564e-45	2.08304e-49
Ccs	-0.483442	0.062	0.331	3.54067e-45	2.53829e-49
Phactr1	-0.422268	0.153	0.484	3.91051e-45	2.80344e-49
Dpysl2	-0.473734	0.663	0.963	4.93088e-45	3.53493e-49
Tspan5	-0.435536	0.071	0.347	7.9153e-45	5.67445e-49
Fmnl2	-0.47228	0.129	0.445	8.78328e-45	6.29671e-49
Paics	-0.48654	0.302	0.682	1.0214e-44	7.32237e-49
Tmem14c	-0.407055	0.167	0.516	1.26621e-44	9.0774e-49
Lipa	-0.407612	0.114	0.416	2.1383e-44	1.53294e-48
Pllp	-0.506045	0.75	0.985	2.29262e-44	1.64358e-48
Pafah1b2	-0.464137	0.309	0.661	2.32482e-44	1.66665e-48
St3gal4	-0.417998	0.061	0.324	5.93027e-44	4.2514e-48
Brk1	-0.512083	0.473	0.811	7.4893e-44	5.36906e-48
Mtmr2	-0.427913	0.095	0.388	9.30483e-44	6.67061e-48
M6pr	-0.448133	0.281	0.656	9.8555e-44	7.06538e-48
Mrps6	-0.384359	0.082	0.368	1.03907e-43	7.44904e-48
AI413582	-0.409323	0.042	0.287	1.25886e-43	9.02476e-48
Npc1	-0.39764	0.464	0.822	1.95533e-43	1.40177e-47
Kcna6	-0.453891	0.156	0.481	2.02769e-43	1.45365e-47
Lmbrd1	-0.466083	0.403	0.779	2.06142e-43	1.47783e-47
Mvd	-0.404775	0.131	0.443	2.41172e-43	1.72896e-47
Arfgap3	-0.435915	0.06	0.321	3.59431e-43	2.57675e-47
Tprgl	-0.38731	0.12	0.425	6.8597e-43	4.9177e-47
Cep97	-0.521055	0.118	0.415	1.20477e-42	8.63693e-47
Tspan9	-0.450054	0.06	0.315	1.25471e-42	8.995e-47
Tjap1	-0.385773	0.098	0.385	1.47636e-42	1.0584e-46
Pdgfa	-0.450955	0.1	0.387	1.50286e-42	1.07739e-46
Cdk5	-0.603266	0.247	0.573	1.76265e-42	1.26364e-46
Strn	-0.440406	0.028	0.253	2.83468e-42	2.03218e-46
Laptm4b	-0.34825	0.212	0.583	2.90586e-42	2.0832e-46
Gpr155	-0.334056	0.215	0.572	3.68282e-42	2.6402e-46
Gm561	-0.355966	0.148	0.474	4.52067e-42	3.24086e-46
Tbc1d10b	-0.393643	0.083	0.355	5.7807e-42	4.14417e-46
Snx33	-0.466196	0.045	0.282	6.64855e-42	4.76633e-46
Atp6v1c1	-0.316691	0.152	0.484	7.2528e-42	5.19951e-46
Urm1	-0.395588	0.085	0.355	1.03093e-41	7.3907e-46
Atp1a1	-0.351455	0.218	0.585	1.08753e-41	7.79646e-46
Lgmn	-0.47367	0.242	0.568	1.57847e-41	1.1316e-45
Slc25a12	-0.406824	0.166	0.49	1.84942e-41	1.32585e-45
Smim13	-0.405333	0.139	0.454	2.23537e-41	1.60253e-45
Mrpl43	-0.343257	0.137	0.451	3.91052e-41	2.80344e-45
Mon2	-0.562152	0.264	0.577	5.08785e-41	3.64747e-45
Trnt1	-0.375833	0.122	0.423	9.66235e-41	6.92691e-45
Snapin	-0.425489	0.149	0.459	9.7942e-41	7.02143e-45
0610031J06Rik	-0.369067	0.117	0.415	1.09387e-40	7.84192e-45
Plk3	-0.392602	0.057	0.302	1.50471e-40	1.07872e-44
Hmgcr	-0.623213	0.464	0.74	1.64443e-40	1.17889e-44
Atp11a	-0.385127	0.145	0.459	1.8128e-40	1.29959e-44
Tmem38b	-0.361695	0.05	0.292	2.15139e-40	1.54232e-44
Leprel4	-0.456839	0.056	0.297	3.94873e-40	2.83083e-44
Ghitm	-0.435314	0.446	0.794	4.07737e-40	2.92306e-44
Fam171b	-0.365133	0.208	0.558	4.48e-40	3.2117e-44
Commd1	-0.296956	0.202	0.557	5.18147e-40	3.71458e-44
Lrrc28	-0.397324	0.067	0.318	6.08411e-40	4.36168e-44
Capns1	-0.285311	0.182	0.522	6.56808e-40	4.70864e-44
Mink1	-0.453548	0.08	0.34	8.12447e-40	5.82441e-44
Ociad1	-0.322698	0.162	0.485	9.18588e-40	6.58533e-44
Myeov2	-0.423518	0.572	0.874	9.25823e-40	6.6372e-44
Schip1	-0.342746	0.173	0.512	1.01049e-39	7.24418e-44
Derl1	-0.279867	0.108	0.396	1.38882e-39	9.95639e-44
Ptpdc1	-0.375502	0.088	0.352	1.42005e-39	1.01803e-43
Map2k1	-0.407469	0.106	0.386	1.87711e-39	1.3457e-43
Mrpl20	-0.478323	0.277	0.626	2.58931e-39	1.85627e-43
Hn1l	-0.508723	0.076	0.33	2.68258e-39	1.92313e-43
Commd8	-0.292313	0.136	0.449	3.08551e-39	2.212e-43
Kazn	-0.433079	0.189	0.518	3.20832e-39	2.30003e-43
Tmem254b-loc3	-0.467189	0.164	0.481	3.23005e-39	2.31561e-43
Nampt	-0.375783	0.126	0.424	3.52434e-39	2.52659e-43
Gba	-0.401637	0.075	0.33	6.96491e-39	4.99312e-43
Spcs1	-0.371273	0.648	0.927	7.10218e-39	5.09153e-43
Ufd1l	-0.34834	0.204	0.553	7.745e-39	5.55237e-43
Higd2a	-0.428046	0.309	0.672	1.00363e-38	7.19498e-43
Mfsd6	-0.360828	0.113	0.396	1.17607e-38	8.43119e-43
Rab33b	-0.338457	0.123	0.419	1.28479e-38	9.21062e-43
Echs1	-0.427766	0.281	0.634	1.44811e-38	1.03815e-42
Dram2	-0.420751	0.2	0.53	1.77885e-38	1.27525e-42
Fech	-0.454496	0.091	0.353	1.91066e-38	1.36975e-42
Cept1	-0.294935	0.226	0.559	3.06196e-38	2.19511e-42
Zer1	-0.360635	0.107	0.385	3.20723e-38	2.29925e-42
Aip	-0.357284	0.115	0.396	5.55468e-38	3.98214e-42
Nacad	-0.418083	0.07	0.314	5.76105e-38	4.13008e-42
Hdhd2	-0.371727	0.208	0.55	7.78632e-38	5.58199e-42
Acly	-0.436473	0.45	0.767	9.8163e-38	7.03728e-42
Acaa1a	-0.280508	0.174	0.5	1.02889e-37	7.37609e-42
Oser1	-0.381942	0.126	0.409	1.29843e-37	9.30839e-42
Tmem254b-loc1	-0.480018	0.17	0.48	1.70923e-37	1.22534e-41
Hsbp1	-0.357769	0.674	0.935	1.72325e-37	1.23539e-41
Dnm2	-0.346106	0.119	0.398	2.20833e-37	1.58315e-41
Tmem55b	-0.270093	0.103	0.375	2.2416e-37	1.607e-41
Slc29a3	-0.408374	0.072	0.313	2.67812e-37	1.91994e-41
Paqr4	-0.41768	0.127	0.408	2.93121e-37	2.10137e-41
Adcy5	-0.351757	0.072	0.316	3.09436e-37	2.21834e-41
Gclm	-0.365895	0.087	0.348	3.15501e-37	2.26182e-41
Sil1	-0.365762	0.064	0.306	3.35043e-37	2.40192e-41
BC005624	-0.375979	0.104	0.375	3.48307e-37	2.497e-41
Acyp1	-0.328829	0.075	0.325	5.22255e-37	3.74403e-41
Rassf2	-0.471394	0.132	0.418	5.44221e-37	3.90151e-41
Map4	-0.277251	0.173	0.495	5.72702e-37	4.10568e-41
Cdip1	-0.423003	0.207	0.523	5.78646e-37	4.1483e-41
Slc35a5	-0.294664	0.149	0.457	7.3698e-37	5.28339e-41
Rab39b	-0.326477	0.072	0.317	8.94458e-37	6.41235e-41
Nubp2	-0.312616	0.101	0.372	1.28293e-36	9.19726e-41
Slc43a2	-0.426516	0.124	0.4	1.57284e-36	1.12757e-40
Vma21	-0.33097	0.18	0.505	1.68493e-36	1.20792e-40
Trim35	-0.36804	0.231	0.58	2.13067e-36	1.52747e-40
Leprot	-0.378148	0.294	0.651	2.41699e-36	1.73274e-40
Trappc4	-0.269653	0.195	0.521	2.72648e-36	1.9546e-40
Rnf112	-0.394179	0.075	0.318	2.82548e-36	2.02558e-40
Ndufa3	-0.351015	0.744	0.974	3.34691e-36	2.39939e-40
Fbxl5	-0.583887	0.273	0.577	3.65906e-36	2.62317e-40
Abhd17b	-0.454772	0.427	0.762	3.80946e-36	2.73099e-40
Zfp706	-0.476255	0.376	0.702	4.21866e-36	3.02435e-40
Ddit3	-0.523107	0.1	0.352	5.2724e-36	3.77977e-40
1110032A03Rik	-0.317354	0.083	0.336	5.45863e-36	3.91328e-40
Chmp2a	-0.446665	0.372	0.716	5.8837e-36	4.21801e-40
Cox4i1	-0.343203	0.805	0.985	6.48235e-36	4.64718e-40
Fam21	-0.290809	0.177	0.497	6.4971e-36	4.65775e-40
Agps	-0.337915	0.105	0.374	7.36706e-36	5.28143e-40
Dhcr7	-0.326317	0.177	0.491	7.38369e-36	5.29335e-40
Zfp14	-0.462002	0.048	0.265	7.78807e-36	5.58324e-40
Aldh9a1	-0.314982	0.127	0.41	9.76797e-36	7.00263e-40
2810025M15Rik	-0.291324	0.117	0.397	1.15819e-35	8.30303e-40
Mvk	-0.30261	0.121	0.399	1.49799e-35	1.0739e-39
Ap3m1	-0.354646	0.185	0.5	1.78072e-35	1.27659e-39
Scamp4	-0.331424	0.069	0.307	2.10596e-35	1.50976e-39
Tmem14a	-0.299074	0.104	0.37	2.26614e-35	1.62459e-39
Ank2	-0.517637	0.374	0.699	2.53942e-35	1.8205e-39
Cuta	-0.255166	0.166	0.475	3.80858e-35	2.73036e-39
Zfyve21	-0.363103	0.059	0.286	4.21389e-35	3.02093e-39
Mrpl53	-0.372824	0.266	0.6	4.2693e-35	3.06065e-39
Rtkn2	-0.363348	0.05	0.27	4.45512e-35	3.19386e-39
Stambp	-0.3452	0.078	0.318	4.95387e-35	3.55142e-39
Supt4a	-0.307194	0.167	0.477	6.08e-35	4.35873e-39
4931406P16Rik	-0.335844	0.152	0.444	6.37223e-35	4.56824e-39
Ormdl2	-0.334548	0.083	0.33	7.52057e-35	5.39148e-39
Ift20	-0.320952	0.145	0.439	7.92673e-35	5.68265e-39
Chmp5	-0.423005	0.304	0.632	8.08643e-35	5.79714e-39
Pycr2	-0.313172	0.084	0.328	1.17938e-34	8.45493e-39
Tex264	-0.301073	0.086	0.331	1.31121e-34	9.40001e-39
Gpi1	-0.344973	0.293	0.614	1.62778e-34	1.16695e-38
Gm21949	-0.347445	0.217	0.542	2.00693e-34	1.43876e-38
Kbtbd3	-0.276186	0.084	0.327	2.02173e-34	1.44937e-38
Ube2g1	-0.27859	0.135	0.421	2.16637e-34	1.55306e-38
Fam174a	-0.349368	0.087	0.335	2.53582e-34	1.81792e-38
Tmem254b-loc2	-0.419064	0.173	0.473	2.56484e-34	1.83873e-38
Phc1	-0.279825	0.12	0.387	3.67641e-34	2.63561e-38
Aga	-0.384188	0.072	0.303	4.55667e-34	3.26666e-38
2310022B05Rik	-0.355055	0.071	0.302	5.78021e-34	4.14382e-38
Map4k5	-0.32513	0.138	0.413	6.19723e-34	4.44278e-38
Trappc2	-0.291128	0.149	0.448	6.75871e-34	4.8453e-38
Myo18a	-0.371515	0.099	0.347	7.76411e-34	5.56607e-38
Zfp536	-0.434764	0.055	0.267	9.02864e-34	6.4726e-38
Prickle2	-0.344211	0.08	0.319	1.01212e-33	7.25583e-38
Tpst1	-0.294212	0.067	0.295	1.05689e-33	7.57685e-38
Samd8	-0.388124	0.319	0.668	1.06148e-33	7.60972e-38
Errfi1	-0.355226	0.059	0.277	1.06962e-33	7.66804e-38
Pde6d	-0.342753	0.071	0.302	1.12385e-33	8.05684e-38
Auh	-0.354935	0.05	0.26	2.01156e-33	1.44208e-37
Ankrd40	-0.309573	0.118	0.379	2.20405e-33	1.58008e-37
Cisd3	-0.345451	0.046	0.251	2.28456e-33	1.6378e-37
Acadl	-0.352772	0.075	0.307	2.55165e-33	1.82927e-37
Vta1	-0.275288	0.171	0.477	2.78934e-33	1.99967e-37
Pacsin3	-0.317058	0.094	0.343	2.92141e-33	2.09435e-37
Prdx6	-0.362217	0.356	0.678	3.18814e-33	2.28557e-37
Tbcd	-0.344544	0.075	0.307	4.16679e-33	2.98716e-37
Stx6	-0.31483	0.101	0.354	4.46505e-33	3.20098e-37
Cyb5	-0.415134	0.532	0.843	4.57677e-33	3.28107e-37
Rsrc1	-0.273729	0.177	0.483	5.89054e-33	4.22291e-37
Tbc1d15	-0.256703	0.165	0.458	6.70196e-33	4.80462e-37
Bcar1	-0.439209	0.063	0.277	7.25959e-33	5.20438e-37
Aldh6a1	-0.385736	0.121	0.387	7.29149e-33	5.22725e-37
Eif1	-0.500237	0.676	0.918	9.51119e-33	6.81855e-37
Actn4	-0.317934	0.168	0.464	1.06722e-32	7.65088e-37
Dctn1	-0.298766	0.126	0.393	1.10723e-32	7.93772e-37
Fam131b	-0.346066	0.063	0.281	1.19476e-32	8.56519e-37
Tom1	-0.313971	0.06	0.276	1.40897e-32	1.01009e-36
Slc25a51	-0.282732	0.176	0.475	1.46647e-32	1.05131e-36
Phc2	-0.295835	0.197	0.514	1.54788e-32	1.10967e-36
Frmd5	-0.373378	0.048	0.255	1.69909e-32	1.21808e-36
Pno1	-0.308348	0.061	0.279	1.77845e-32	1.27496e-36
Hist3h2ba	-0.277992	0.111	0.369	3.03994e-32	2.17933e-36
Got1	-0.349683	0.079	0.31	3.15428e-32	2.26129e-36
Txndc16	-0.385487	0.337	0.659	4.31496e-32	3.09338e-36
Ap2a1	-0.350772	0.126	0.38	4.52961e-32	3.24727e-36
Stx4a	-0.312195	0.099	0.343	4.72991e-32	3.39086e-36
Syf2	-0.28119	0.185	0.492	4.77501e-32	3.42319e-36
Clip3	-0.403679	0.277	0.6	5.51668e-32	3.95489e-36
Pak2	-0.295983	0.147	0.424	5.76403e-32	4.13222e-36
Pink1	-0.354947	0.076	0.3	6.22087e-32	4.45972e-36
Ndufaf2	-0.297036	0.223	0.528	6.99268e-32	5.01303e-36
D17Wsu92e	-0.381517	0.094	0.331	7.86297e-32	5.63694e-36
Rab33a	-0.504452	0.188	0.454	1.19808e-31	8.58902e-36
Aif1l	-0.348313	0.132	0.394	1.61057e-31	1.15461e-35
Jph4	-0.74155	0.057	0.256	2.8795e-31	2.0643e-35
Kctd2	-0.321607	0.063	0.277	3.07263e-31	2.20276e-35
Acyp2	-0.368112	0.078	0.301	3.45373e-31	2.47597e-35
Zrsr1	-0.326068	0.068	0.284	3.60765e-31	2.58632e-35
Lamtor1	-0.277878	0.201	0.517	3.95476e-31	2.83516e-35
Fasn	-0.295786	0.41	0.742	4.12132e-31	2.95456e-35
Clasp2	-0.3822	0.451	0.785	5.53206e-31	3.96592e-35
Gng7	-0.343526	0.052	0.253	5.87156e-31	4.2093e-35
Ankrd46	-0.280506	0.259	0.582	6.52023e-31	4.67434e-35
Tkt	-0.368238	0.332	0.666	6.60672e-31	4.73634e-35
Pdxk	-0.387387	0.061	0.271	8.58969e-31	6.15792e-35
Rnh1	-0.262322	0.09	0.328	9.51519e-31	6.82142e-35
Dazap2	-0.299289	0.29	0.628	1.4059e-30	1.00789e-34
Sspn	-0.273733	0.058	0.265	1.41374e-30	1.0135e-34
S100a16	-0.354999	0.525	0.838	1.48195e-30	1.0624e-34
Dnajc19	-0.350482	0.317	0.639	1.69125e-30	1.21246e-34
Far1	-0.333029	0.277	0.584	2.2868e-30	1.6394e-34
Ppia	-0.314941	0.973	0.996	2.81056e-30	2.01488e-34
Spata2	-0.352292	0.063	0.269	4.71177e-30	3.37786e-34
Capn2	-0.268519	0.133	0.392	5.24274e-30	3.75851e-34
Dhrs7b	-0.275041	0.105	0.349	5.89373e-30	4.2252e-34
Gm6644	-0.26755	0.135	0.398	6.02173e-30	4.31696e-34
Vps29	-0.271646	0.433	0.771	7.39656e-30	5.30257e-34
Mtf1	-0.308695	0.083	0.305	7.39833e-30	5.30384e-34
Guk1	-0.258281	0.08	0.304	7.49977e-30	5.37657e-34
Specc1	-0.252452	0.102	0.34	7.62657e-30	5.46747e-34
Gnao1	-0.396222	0.428	0.766	1.56982e-29	1.1254e-33
Uap1	-0.325311	0.062	0.266	1.75905e-29	1.26106e-33
Clcn2	-0.363018	0.056	0.256	1.95438e-29	1.40109e-33
Med21	-0.267445	0.186	0.48	2.05536e-29	1.47348e-33
Tmem258	-0.346951	0.519	0.834	2.46148e-29	1.76463e-33
Tvp23b	-0.320257	0.113	0.354	2.58196e-29	1.851e-33
Sh3glb1	-0.319421	0.411	0.726	3.09187e-29	2.21655e-33
P2rx4	-0.263085	0.056	0.255	3.41318e-29	2.4469e-33
Cmc1	-0.252526	0.06	0.265	4.28428e-29	3.07139e-33
Vps35	-0.29871	0.486	0.81	6.14881e-29	4.40806e-33
Arhgdia	-0.301418	0.285	0.604	7.78547e-29	5.58139e-33
Adh5	-0.324335	0.378	0.698	1.18473e-28	8.49328e-33
Commd9	-0.277412	0.109	0.35	1.20001e-28	8.60285e-33
Slc31a2	-0.266193	0.06	0.263	1.59834e-28	1.14585e-32
Hid1	-0.325455	0.082	0.297	2.25707e-28	1.61809e-32
Pvrl1	-0.276173	0.149	0.416	3.09163e-28	2.21638e-32
Snx6	-0.316901	0.286	0.6	3.69724e-28	2.65054e-32
Trim3	-0.321026	0.057	0.25	4.79312e-28	3.43618e-32
Tmem9b	-0.316439	0.308	0.618	4.8547e-28	3.48032e-32
Psmd10	-0.261997	0.094	0.319	5.02527e-28	3.60261e-32
Nudt3	-0.257119	0.382	0.676	5.35584e-28	3.83959e-32
Kif3c	-0.291252	0.151	0.415	6.87742e-28	4.9304e-32
Chp1	-0.257817	0.13	0.382	8.64495e-28	6.19754e-32
Dctn2	-0.283883	0.333	0.658	1.2038e-27	8.63e-32
Timm17a	-0.353462	0.302	0.6	1.22011e-27	8.74691e-32
Gins4	-0.334303	0.067	0.265	1.411e-27	1.01154e-31
Crim1	-0.308703	0.064	0.264	1.92982e-27	1.38348e-31
Scp2	-0.2887	0.561	0.858	2.12231e-27	1.52148e-31
Ldlrad3	-0.304631	0.08	0.288	2.25693e-27	1.61799e-31
Pigyl	-0.304466	0.279	0.608	2.28302e-27	1.63669e-31
Dusp26	-0.523795	0.139	0.367	2.77372e-27	1.98847e-31
Nkd1	-0.25681	0.069	0.27	2.80756e-27	2.01273e-31
Mfn1	-0.289289	0.119	0.356	5.92107e-27	4.2448e-31
Bbx	-0.313054	0.097	0.314	6.07536e-27	4.35541e-31
Ank3	-0.385771	0.62	0.911	7.76422e-27	5.56615e-31
Itfg1	-0.282094	0.295	0.597	1.02394e-26	7.34062e-31
Tmem33	-0.312032	0.327	0.642	1.48145e-26	1.06204e-30
Hdac5	-0.364358	0.079	0.281	2.38683e-26	1.71111e-30
Tfrc	-0.272065	0.112	0.336	2.69119e-26	1.92931e-30
Tsc22d4	-0.450202	0.416	0.712	2.76411e-26	1.98158e-30
Pet100	-0.298884	0.252	0.539	4.70547e-26	3.37334e-30
Cwc15	-0.291763	0.393	0.706	4.72282e-26	3.38578e-30
Sdf4	-0.316464	0.319	0.631	5.43005e-26	3.89279e-30
Ypel3	-0.266728	0.123	0.358	8.48793e-26	6.08498e-30
Sars	-0.284489	0.432	0.74	1.23884e-25	8.88124e-30
Nras	-0.264683	0.217	0.501	1.49406e-25	1.07108e-29
Mapre2	-0.301097	0.229	0.518	1.93374e-25	1.3863e-29
Abcb8	-0.309546	0.092	0.302	2.0695e-25	1.48362e-29
S100a6	-0.266293	0.219	0.497	2.53655e-25	1.81844e-29
Ubl5	-0.28342	0.524	0.838	2.92824e-25	2.09925e-29
Vldlr	-0.331749	0.342	0.64	3.64443e-25	2.61268e-29
Clgn	-0.296286	0.065	0.255	5.14665e-25	3.68962e-29
Vimp	-0.303885	0.527	0.828	6.8461e-25	4.90795e-29
Emc7	-0.34348	0.482	0.767	1.43365e-24	1.02778e-28
Nbas	-0.295437	0.071	0.255	2.08787e-24	1.49679e-28
Klf13	-0.464627	0.256	0.501	2.19361e-24	1.57259e-28
Tmem5	-0.250882	0.065	0.25	3.11545e-24	2.23346e-28
Dnmt3a	-0.367533	0.338	0.632	3.98475e-24	2.85666e-28
Tfdp2	-0.26613	0.071	0.258	6.87841e-24	4.93111e-28
Atp5h	-0.288483	0.513	0.822	9.88095e-24	7.08363e-28
Slc6a8	-0.296018	0.207	0.47	9.99766e-24	7.1673e-28
Trappc10	-0.314514	0.094	0.293	1.06658e-23	7.64626e-28
Agtpbp1	-0.253733	0.088	0.285	1.93088e-23	1.38424e-27
Ifi27	-0.383165	0.101	0.296	5.60129e-23	4.01555e-27
Ankrd13a	-0.256439	0.118	0.334	6.50145e-23	4.66087e-27
Chst2	-0.292521	0.212	0.465	1.06194e-22	7.61305e-27
Acat2	-0.364254	0.486	0.731	1.75227e-22	1.2562e-26
Tmcc1	-0.285852	0.104	0.302	4.10972e-22	2.94625e-26
Tmod2	-0.411304	0.458	0.715	9.9156e-22	7.10847e-26
Rdx	-0.282016	0.548	0.841	1.81071e-21	1.2981e-25
Fam13c	-0.331159	0.165	0.393	1.97194e-21	1.41368e-25
Timm8b	-0.262213	0.332	0.612	3.91433e-21	2.80618e-25
Tom1l2	-0.25675	0.099	0.289	4.3418e-21	3.11262e-25
Mat2a	-0.271379	0.531	0.815	4.2457e-20	3.04373e-24
Sqle	-0.346761	0.485	0.715	6.44534e-20	4.62064e-24
Tob1	-0.253628	0.17	0.393	2.44147e-19	1.75028e-23
Baz2b	-0.26463	0.276	0.527	2.46916e-19	1.77013e-23
Ddx3y	-0.312854	0.142	0.339	2.54236e-19	1.82261e-23
BC002163-loc1	-0.25759	0.405	0.688	9.08297e-18	6.51156e-22
Daam1	-0.26424	0.233	0.451	1.27074e-16	9.10986e-21
Dst	-0.257878	0.492	0.767	8.46112e-14	6.06576e-18
Gapdh	-0.561437	0.505	0.647	1.52039e-10	1.08996e-14
Clasrp	0.26305	0.224	0.42	2.16069e-08	1.54899e-12
Vcp	0.477543	0.804	0.912	8.43995e-07	6.05058e-11
Cfl1	0.321038	0.977	0.966	5.3716e-06	3.85088e-10
Eef1a1	0.420619	0.965	0.996	5.37774e-06	3.85529e-10
Rps9	0.451345	0.755	0.862	5.60342e-05	4.01708e-09
Nemf	0.250725	0.297	0.502	8.99114e-05	6.44572e-09
Nbea	0.251083	0.193	0.34	0.000428435	3.07144e-08
Adprh	0.256443	0.231	0.404	0.000624704	4.47849e-08
Tmem237	0.286842	0.18	0.321	0.00102014	7.31338e-08
Lars2	0.409247	0.736	0.82	0.00106605	7.64249e-08
Lsm14a	0.280367	0.166	0.296	0.00129333	9.27186e-08
Arl5a	0.297248	0.168	0.297	0.00198888	1.42582e-07
Impad1	0.363907	0.221	0.377	0.00212805	1.52559e-07
Mtfr1l	0.278641	0.18	0.308	0.00357215	2.56086e-07
Nsa2	0.259181	0.295	0.484	0.00421494	3.02168e-07
Pqbp1	0.306351	0.225	0.381	0.00480426	3.44416e-07
Pcyox1	0.310221	0.245	0.415	0.00508975	3.64883e-07
Mapk8ip3	0.312855	0.278	0.47	0.00627363	4.49755e-07
Ube2h	0.257374	0.227	0.38	0.00677965	4.86031e-07
1110058L19Rik	0.251789	0.163	0.288	0.0094823	6.79784e-07
Hmgb1	0.421527	0.823	0.949	0.0118572	8.50043e-07
Ltn1	0.307128	0.161	0.277	0.0126408	9.06215e-07
Psmd8	0.285925	0.209	0.354	0.0144444	1.03552e-06
Smu1	0.281909	0.203	0.338	0.0163954	1.17538e-06
Slc25a17	0.294738	0.216	0.363	0.0175957	1.26143e-06
Rbm28	0.265268	0.196	0.327	0.0283626	2.03331e-06
Mpv17	0.349273	0.225	0.376	0.0315699	2.26324e-06
Idh3b	0.278744	0.222	0.372	0.0331387	2.37571e-06
Atp5b	0.375275	0.815	0.927	0.0347202	2.48908e-06
Rab24	0.284907	0.148	0.253	0.035809	2.56714e-06
Mphosph8	0.25161	0.273	0.446	0.0378412	2.71283e-06
Bcas1	0.293351	0.529	0.759	0.0409826	2.93803e-06
Sepw1	0.272999	0.778	0.68	0.0431419	3.09283e-06
Dusp11	0.294033	0.31	0.504	0.0570847	4.09238e-06
Eif3h	0.288611	0.284	0.465	0.0576629	4.13384e-06
Morf4l2	0.474866	0.677	0.758	0.0656756	4.70827e-06
Hectd1	0.305104	0.206	0.337	0.0667318	4.78398e-06
Gapvd1	0.254566	0.191	0.313	0.0736556	5.28035e-06
Smap1	0.290541	0.171	0.285	0.0748835	5.36838e-06
Mrpl18	0.269125	0.308	0.501	0.0791231	5.67231e-06
Stip1	0.266829	0.238	0.385	0.0959035	6.87529e-06
Calm2	0.393206	0.852	0.954	0.100783	7.22509e-06
Erp44	0.255369	0.16	0.264	0.180567	1.29448e-05
Rpl7	0.475054	0.731	0.828	0.203139	1.4563e-05
Lage3	0.271339	0.166	0.276	0.218246	1.5646e-05
Erp29	0.273563	0.274	0.435	0.239787	1.71903e-05
Sucla2	0.278383	0.222	0.358	0.288466	2.06801e-05
Timm23	0.339094	0.289	0.471	0.297735	2.13446e-05
Tomm5	0.324863	0.205	0.332	0.327239	2.34597e-05
Fkbp2	0.272235	0.268	0.429	0.360206	2.5823e-05
Actr2	0.32104	0.242	0.384	0.365262	2.61856e-05
Ergic2	0.300706	0.276	0.442	0.380695	2.72919e-05
Mtss1	0.343891	0.225	0.361	0.528393	3.78804e-05
Ddx3x	0.492981	0.576	0.664	0.717897	5.14658e-05
Pfdn1	0.291158	0.342	0.529	0.729672	5.231e-05
Hspa13	0.291922	0.2	0.316	0.87876	6.29981e-05
Camsap1	0.30733	0.158	0.251	0.964208	6.91238e-05
Mrps18a	0.263241	0.161	0.261	1	7.23402e-05
Septine15	0.388005	0.7	0.799	1	7.95436e-05
Surf4	0.293312	0.186	0.293	1	8.54132e-05
Rangap1	0.392207	0.232	0.37	1	9.08737e-05
Atp5g3	0.420464	0.737	0.846	1	9.87841e-05
Rnf187	0.290051	0.306	0.463	1	0.000107914
Abhd12	0.332678	0.255	0.406	1	0.000108354
Pdcd5	0.263976	0.283	0.451	1	0.000110395
Prmt2	0.298523	0.175	0.281	1	0.00011301
Rrp1	0.266326	0.219	0.337	1	0.000116515
Rnf10	0.29912	0.306	0.482	1	0.00013769
Dnaja2	0.265307	0.268	0.416	1	0.000164209
Zfp931	0.33621	0.207	0.325	1	0.000169859
Zmpste24	0.315476	0.212	0.332	1	0.000177546
Slc3a2	0.324667	0.237	0.364	1	0.00019027
Mocs2	0.252024	0.219	0.343	1	0.000196025
Arfgef1	0.301677	0.204	0.313	1	0.00020462
Ptdss1	0.295209	0.254	0.403	1	0.000205415
Ndrg3	0.276948	0.216	0.333	1	0.000205731
Lars	0.333365	0.17	0.265	1	0.000249599
Wbp4	0.319358	0.203	0.314	1	0.000256378
Cnih4	0.276805	0.206	0.323	1	0.000258186
Ptprf	0.305026	0.247	0.378	1	0.000268202
Gm13826	0.452591	0.715	0.843	1	0.000271532
Snw1	0.259754	0.354	0.54	1	0.000279675
Zfp644	0.288752	0.179	0.279	1	0.000280726
Mphosph6	0.294398	0.191	0.296	1	0.000280855
Rad21	0.285944	0.255	0.39	1	0.000341657
Psmc4	0.280014	0.356	0.523	1	0.000358687
Snrpb2	0.396319	0.303	0.472	1	0.000368545
Tsix	0.290122	0.259	0.373	1	0.000372775
Polr2f	0.328156	0.304	0.476	1	0.000382629
Eif2b4	0.257944	0.162	0.253	1	0.000385929
Rpl8	0.389964	0.74	0.86	1	0.000399535
Fam49b	0.311019	0.185	0.283	1	0.000405512
Ccdc55	0.295371	0.186	0.286	1	0.00040886
Cpsf3	0.258825	0.179	0.276	1	0.000446436
Prkd3	0.277716	0.245	0.364	1	0.000463326
Cebpz	0.36753	0.218	0.334	1	0.000483822
Rpl19	0.391939	0.601	0.711	1	0.000519683
Fcho2	0.259534	0.206	0.307	1	0.000561854
Synj1	0.274175	0.19	0.288	1	0.000564988
Cwf19l2	0.265724	0.23	0.345	1	0.000596039
Nfe2l1	0.36772	0.203	0.306	1	0.000647496
Txn2	0.332886	0.236	0.358	1	0.00065475
Ide	0.25388	0.165	0.25	1	0.000688799
Atad1	0.39275	0.296	0.449	1	0.00071589
Polr2e	0.352408	0.231	0.35	1	0.000776566
Hspa9	0.294838	0.286	0.432	1	0.000818025
Rwdd1	0.255804	0.193	0.292	1	0.000861733
Trove2	0.379507	0.266	0.403	1	0.00090882
Mrps5	0.256731	0.178	0.273	1	0.000925983
Rpl24	0.38894	0.738	0.869	1	0.000967643
Man2a2	0.331714	0.238	0.354	1	0.00107201
Zzz3	0.257284	0.181	0.274	1	0.00110574
Bccip	0.342734	0.224	0.34	1	0.00110829
Tiprl	0.333925	0.204	0.307	1	0.00117982
Orc4	0.311805	0.176	0.264	1	0.00143831
Uqcrb	0.351086	0.29	0.442	1	0.00144367
Spag7	0.418905	0.234	0.348	1	0.00144726
Eid1	0.2928	0.313	0.472	1	0.00149029
Huwe1	0.271093	0.35	0.525	1	0.00149569
Rock1	0.285984	0.384	0.546	1	0.00152175
Rps5	0.358478	0.78	0.893	1	0.00158445
Scamp2	0.344028	0.281	0.423	1	0.00160759
Gm14305	0.263051	0.209	0.322	1	0.00162512
OTTMUSG00000016609-loc4	0.32064	0.235	0.361	1	0.00175557
Kpnb1	0.331533	0.303	0.452	1	0.00180215
Esf1	0.403493	0.189	0.28	1	0.00180585
Cdc26	0.374047	0.173	0.261	1	0.00198384
Rpl14	0.266483	0.34	0.519	1	0.00204467
Dpm3	0.339537	0.29	0.439	1	0.00206503
9530068E07Rik	0.25649	0.258	0.389	1	0.00247218
Usp48	0.263484	0.194	0.287	1	0.00259385
Prdx4	0.319022	0.214	0.316	1	0.00263917
Ubr1	0.363822	0.214	0.314	1	0.00269727
Dld	0.415978	0.245	0.361	1	0.00275076
Trip12	0.400871	0.224	0.331	1	0.00283138
H3f3a	0.309448	0.796	0.908	1	0.00292419
Hsph1	0.393207	0.221	0.322	1	0.0029654
Slc25a5	0.481571	0.494	0.592	1	0.00298742
Idh3a	0.357183	0.253	0.385	1	0.00304005
Cox5a	0.285147	0.285	0.429	1	0.00314907
Eif5	0.282528	0.354	0.531	1	0.0031687
Hbs1l	0.327726	0.247	0.372	1	0.00343773
Fam120a	0.384055	0.185	0.269	1	0.00349258
Cox16	0.333467	0.179	0.263	1	0.00355982
Brwd1	0.29148	0.187	0.271	1	0.00359193
Serp1	0.295125	0.196	0.287	1	0.00401219
Fcf1	0.251056	0.188	0.276	1	0.00407399
Stra13	0.281897	0.18	0.261	1	0.00428988
Ncoa4	0.287151	0.34	0.516	1	0.0047705
Cops8	0.29738	0.206	0.302	1	0.00478486
Polr2d	0.2627	0.255	0.382	1	0.00492362
Ndufc1	0.298648	0.521	0.706	1	0.00511568
Pttg1ip	0.291607	0.247	0.369	1	0.00517694
Slc39a7	0.319812	0.337	0.487	1	0.00519921
Ube2k	0.275356	0.202	0.295	1	0.00544275
Pgam1	0.279972	0.361	0.528	1	0.00546404
Abcd3	0.253315	0.435	0.595	1	0.00595874
Sdhd	0.344752	0.352	0.513	1	0.00598333
Wdr45b	0.341364	0.183	0.268	1	0.00611693
Pa2g4	0.320573	0.289	0.421	1	0.00653743
Smarcc2	0.30562	0.219	0.315	1	0.00679362
Hdac1	0.34941	0.205	0.293	1	0.00679824
Eef1e1	0.43876	0.18	0.262	1	0.00698862
Rpl31-ps12	0.388476	0.763	0.882	1	0.00705792
Uba52	0.464912	0.535	0.646	1	0.0071941
Hspd1	0.385357	0.319	0.466	1	0.00822436
Gcsh	0.331207	0.174	0.25	1	0.00825371
Rps25	0.36983	0.665	0.782	1	0.00832852
Mff	0.297019	0.28	0.405	1	0.00850003
Atp5o	0.435452	0.655	0.775	1	0.00869136
Prpf19	0.251898	0.3	0.444	1	0.00911646
Cbx6	0.317159	0.207	0.292	1	0.00948481
Nars	0.385136	0.302	0.433	1	0.00965211
Zfand3	0.258662	0.182	0.26	1	0.00969552
Fkbp3	0.438848	0.33	0.488	1	0.00975099
Zfp266	0.3757	0.193	0.275	1	0.0102096
Cct5	0.485182	0.622	0.746	1	0.0105717
Psmd12	0.262757	0.255	0.374	1	0.0109228
Eif3c	0.272389	0.567	0.78	1	0.0111342
Taok1	0.324428	0.427	0.582	1	0.0118328
Rplp2	0.334691	0.759	0.886	1	0.0119135
Anapc5	0.451513	0.279	0.398	1	0.0121344
Copb1	0.384186	0.26	0.377	1	0.0125336
Pmpcb	0.301039	0.198	0.283	1	0.0133808
Ndufa5	0.4757	0.576	0.682	1	0.0139123
Cnot4	0.456319	0.221	0.314	1	0.0144502
Rps6	0.365861	0.82	0.925	1	0.0146256
Ndufb4	0.255058	0.637	0.818	1	0.0147215
Gpx1	0.333569	0.232	0.33	1	0.0148487
Slc25a4	0.341252	0.906	0.982	1	0.0154903
Rpn1	0.347817	0.326	0.483	1	0.0171255
Map1b	0.272168	0.472	0.603	1	0.0172137
Nop10	0.325961	0.274	0.403	1	0.0179118
Numa1	0.463589	0.312	0.338	1	0.0180468
Atp6v0c-ps2	0.35301	0.744	0.879	1	0.0184458
Asxl2	0.296493	0.187	0.26	1	0.0188529
Rsf1	0.341831	0.236	0.333	1	0.019247
Mdh2	0.415449	0.547	0.668	1	0.021492
Cdk11b	0.438927	0.258	0.367	1	0.0219152
Rpl38	0.406748	0.646	0.802	1	0.022604
Klc1	0.320991	0.182	0.252	1	0.0234527
Polr1d	0.363508	0.242	0.344	1	0.0241246
Anp32b	0.291465	0.201	0.278	1	0.0243761
Ncln	0.392477	0.206	0.285	1	0.0247034
Pdap1	0.251483	0.503	0.69	1	0.025482
Rbm18	0.369525	0.191	0.266	1	0.0256296
Pdcl3	0.298694	0.2	0.28	1	0.0258063
Timm44	0.384481	0.22	0.308	1	0.0264089
Acp1	0.341855	0.338	0.479	1	0.0275764
Rhoc	0.317305	0.239	0.337	1	0.0288222
Zmynd8	0.475033	0.268	0.376	1	0.0289802
1110004F10Rik	0.486671	0.524	0.636	1	0.0309004
Ube2d3	0.307419	0.281	0.395	1	0.0315922
Rpp30	0.315737	0.188	0.261	1	0.0317479
Mbtps1	0.311729	0.207	0.286	1	0.0322132
Capza2	0.291683	0.389	0.551	1	0.0327739
Hspe1	0.484629	0.559	0.686	1	0.0329458
Sema6d	0.459752	0.273	0.279	1	0.0331898
Arid1a	0.34519	0.234	0.324	1	0.0333405
Arhgef12	0.371769	0.24	0.327	1	0.0344443
Cnot3	0.461432	0.299	0.332	1	0.0349903
Sec63	0.322034	0.205	0.28	1	0.035218
2610005L07Rik	0.375831	0.186	0.258	1	0.0368065
Elp2	0.371225	0.206	0.29	1	0.0377553
Cox7b	0.477957	0.527	0.642	1	0.0389465
Sin3b	0.26255	0.2	0.272	1	0.0393125
Arl6ip1	0.495674	0.843	0.962	1	0.0394424
Eef1g	0.479962	0.309	0.345	1	0.0423676
Ndufs3	0.359473	0.191	0.261	1	0.0438954
Ywhah	0.274505	0.197	0.265	1	0.0491417
Slc39a1	0.329241	0.227	0.321	1	0.0504091
Mapre1	0.419057	0.555	0.687	1	0.0540813
Samd4b	0.400026	0.193	0.262	1	0.0565038
Ccdc34	0.307594	0.205	0.278	1	0.056654
Rab14	0.465213	0.653	0.788	1	0.0619907
Rbbp4	0.322249	0.439	0.595	1	0.0640053
Cdc5l	0.350412	0.235	0.317	1	0.0674971
Rpl12	0.397305	0.321	0.453	1	0.0734618
Cnpy2	0.480678	0.253	0.271	1	0.0738917
Mtch2	0.295645	0.446	0.621	1	0.0751017
Ube3a	0.400672	0.278	0.385	1	0.076972
2900097C17Rik	0.346048	0.486	0.625	1	0.0814719
Cdc123	0.388692	0.398	0.546	1	0.0824871
Pdhb	0.346862	0.345	0.475	1	0.0827245
Tef	0.281724	0.242	0.328	1	0.0862386
Ddx46	0.337786	0.194	0.262	1	0.0870576
1500012F01Rik	0.384221	0.248	0.34	1	0.0921176
Cacybp	0.38629	0.303	0.417	1	0.095641
Preb	0.36112	0.192	0.253	1	0.0984057
Smim11	0.331744	0.215	0.291	1	0.102734
Tshz1	0.267146	0.2	0.256	1	0.104001
Sec61b	0.439245	0.259	0.357	1	0.104286
Zyg11b	0.395862	0.201	0.267	1	0.105531
Gtf3c2	0.429406	0.2	0.262	1	0.106197
Npdc1	0.305404	0.229	0.306	1	0.107678
Rb1cc1	0.312642	0.198	0.26	1	0.109816
Luc7l2	0.302592	0.355	0.481	1	0.111424
Mycbp2	0.384365	0.365	0.492	1	0.114337
Zc3h15	0.26137	0.25	0.338	1	0.117117
Pja2	0.379136	0.435	0.576	1	0.118381
Rpsa	0.25984	0.785	0.914	1	0.119315
Btg1	0.441322	0.241	0.255	1	0.119967
Papola	0.440701	0.25	0.264	1	0.120522
Atraid	0.321361	0.44	0.608	1	0.121637
Snhg6	0.465498	0.265	0.369	1	0.122603
Tpr	0.340963	0.266	0.36	1	0.123468
Wdr33	0.342722	0.214	0.285	1	0.124052
Snx27	0.368885	0.254	0.34	1	0.127635
Fam173a	0.470911	0.285	0.395	1	0.130164
Adam22	0.42907	0.225	0.296	1	0.130335
Cltc	0.300242	0.444	0.584	1	0.134347
Ythdf3	0.323864	0.194	0.257	1	0.135222
Klf6	0.393789	0.275	0.37	1	0.138007
Psmd7	0.369762	0.52	0.626	1	0.142054
Pnrc2	0.481529	0.242	0.327	1	0.142629
Mia3	0.427144	0.265	0.354	1	0.143691
Ube2v2	0.482635	0.233	0.314	1	0.153794
Mrps14	0.455522	0.256	0.351	1	0.154896
Rab2a	0.391434	0.504	0.625	1	0.155115
Eif1b	0.434759	0.439	0.539	1	0.156452
Btbd1	0.358213	0.232	0.301	1	0.180088
Mif4gd	0.462883	0.217	0.279	1	0.180245
Zfp740	0.337436	0.388	0.525	1	0.181672
Wrb	0.342425	0.225	0.3	1	0.183107
Glcci1	0.308299	0.211	0.276	1	0.183892
Rpl4	0.293743	0.879	0.967	1	0.184783
Cetn3	0.373151	0.573	0.706	1	0.186168
Sdhb	0.430629	0.602	0.761	1	0.187679
Prpf40a	0.426292	0.297	0.398	1	0.190124
Gpc1	0.392086	0.236	0.257	1	0.192761
Hnrnpf	0.440443	0.477	0.606	1	0.195613
Lonp1	0.441961	0.236	0.309	1	0.196011
Sltm	0.455968	0.32	0.433	1	0.200855
Ilf2	0.432015	0.362	0.51	1	0.211046
Copg1	0.373302	0.198	0.258	1	0.211344
Sdf2	0.413118	0.387	0.542	1	0.218581
Mbtd1	0.437993	0.24	0.265	1	0.220943
Cox8a	0.317035	0.685	0.798	1	0.223099
Ensa	0.335767	0.217	0.28	1	0.229048
Cox20	0.348044	0.201	0.263	1	0.233545
Dcaf7	0.487672	0.226	0.251	1	0.237475
Rsl1d1	0.453154	0.241	0.319	1	0.240109
Rplp0	0.457374	0.309	0.426	1	0.243644
Ube2r2	0.376782	0.274	0.363	1	0.243742
Hypk	0.499381	0.472	0.586	1	0.24617
Gphn	0.287714	0.198	0.253	1	0.251407
0610009D07Rik	0.450977	0.424	0.526	1	0.252014
Dock9	0.497331	0.324	0.425	1	0.255703
Eny2	0.362429	0.258	0.344	1	0.255978
Ggnbp2	0.474147	0.244	0.311	1	0.262247
Zfp512	0.324924	0.207	0.266	1	0.268468
Ss18	0.490918	0.256	0.339	1	0.271959
Tomm7	0.415765	0.468	0.626	1	0.273872
Dtd1	0.431214	0.219	0.287	1	0.274169
Ak2	0.28273	0.197	0.252	1	0.283021
Taok2	0.386321	0.241	0.308	1	0.284804
Ppp1r12a	0.480623	0.242	0.267	1	0.285087
Sh2b1	0.473672	0.21	0.268	1	0.285219
Cox7a2l	0.383838	0.469	0.617	1	0.28523
Rpl27a	0.482787	0.347	0.433	1	0.290897
Gm6402	0.251197	0.653	0.825	1	0.291461
Rock2	0.362576	0.226	0.292	1	0.300644
Clptm1l	0.345198	0.208	0.267	1	0.311627
Elavl1	0.470068	0.259	0.33	1	0.312735
Atp5c1	0.296057	0.658	0.841	1	0.320865
Sumo3	0.449144	0.244	0.276	1	0.322111
Asrgl1	0.396489	0.635	0.781	1	0.325721
Med13	0.418107	0.218	0.272	1	0.341425
Atp5j2	0.295939	0.685	0.854	1	0.342401
Grina	0.401417	0.251	0.283	1	0.345777
Ip6k1	0.298257	0.22	0.279	1	0.348241
Ndufb5	0.326275	0.483	0.633	1	0.355448
Impdh2	0.388683	0.242	0.314	1	0.356138
Agpat5	0.492311	0.266	0.312	1	0.356317
Trim8	0.398878	0.238	0.264	1	0.357171
Gtf2a2	0.417601	0.261	0.342	1	0.358009
Itm2c	0.408977	0.383	0.532	1	0.361999
Glg1	0.472784	0.25	0.324	1	0.366003
Strap	0.333234	0.215	0.273	1	0.386746
Stox2	0.347169	0.441	0.561	1	0.387609
Ptp4a2	0.354976	0.443	0.559	1	0.393654
Tnpo3	0.443094	0.236	0.3	1	0.403395
Stard7	0.452466	0.227	0.26	1	0.419368
Sbno1	0.458219	0.246	0.313	1	0.424168
Dynll2	0.455425	0.23	0.286	1	0.429577
Nufip2	0.442328	0.27	0.312	1	0.429941
Anp32a	0.337327	0.225	0.282	1	0.430847
Eif4b	0.355949	0.328	0.444	1	0.432488
Brd9	0.461842	0.379	0.486	1	0.437736
Vapa	0.359231	0.413	0.531	1	0.440509
Smc1a	0.474977	0.313	0.421	1	0.443255
Ebna1bp2	0.374226	0.212	0.27	1	0.443388
Park7	0.299161	0.6	0.764	1	0.443537
Tmem63b	0.395873	0.362	0.5	1	0.445689
Rab1	0.370168	0.276	0.363	1	0.452495
Fbxo7	0.490114	0.277	0.325	1	0.455694
Zfr	0.479346	0.409	0.519	1	0.460961
Oxct1	0.335429	0.405	0.495	1	0.462651
2410006H16Rik	0.412623	0.337	0.456	1	0.463811
Arf1	0.27004	0.557	0.702	1	0.473915
Vdac1	0.410788	0.239	0.306	1	0.485435
Ergic3	0.417638	0.414	0.569	1	0.497519
Mark3	0.423693	0.231	0.263	1	0.498743
Birc6	0.408015	0.252	0.289	1	0.50096
Mapk1	0.411903	0.29	0.348	1	0.505901
Mdh1	0.379635	0.531	0.693	1	0.506371
Romo1	0.376129	0.24	0.31	1	0.508637
Nipbl	0.451123	0.291	0.373	1	0.509126
Cnn3	0.460965	0.388	0.504	1	0.511544
Sar1b	0.373355	0.491	0.649	1	0.520194
Ptov1	0.430125	0.215	0.265	1	0.524137
Psma3	0.395727	0.525	0.673	1	0.525799
Gnb2	0.381177	0.516	0.643	1	0.532772
Minos1	0.331446	0.561	0.711	1	0.534804
Dnajc7	0.435133	0.549	0.692	1	0.541552
Cirbp	0.386795	0.226	0.284	1	0.542587
Cdc42se1	0.33423	0.223	0.278	1	0.542779
Gnb1	0.309542	0.389	0.513	1	0.553047
Pank3	0.423334	0.32	0.425	1	0.553158
Rif1	0.415497	0.233	0.263	1	0.553431
Hnrnpc	0.31549	0.622	0.772	1	0.556736
Gna11	0.463115	0.24	0.3	1	0.563543
Glud1	0.447004	0.262	0.337	1	0.567219
Bcas2	0.416598	0.294	0.386	1	0.572355
Thrap3	0.47342	0.231	0.263	1	0.581257
Tmx2	0.412479	0.427	0.553	1	0.586494
Cct3	0.424611	0.409	0.525	1	0.590483
Eif3a	0.420764	0.514	0.635	1	0.593376
Tmed9	0.439579	0.296	0.387	1	0.605083
Rbm8a	0.333903	0.423	0.564	1	0.60908
Txndc15	0.448312	0.234	0.276	1	0.624305
Slc24a5	0.447429	0.24	0.287	1	0.631337
Snrpd2	0.418522	0.439	0.597	1	0.637981
Dmtf1	0.453046	0.22	0.269	1	0.647159
Med10	0.488584	0.241	0.285	1	0.653451
Ccser2	0.478167	0.225	0.276	1	0.677346
Ganab	0.475773	0.306	0.378	1	0.686011
Rab8b	0.470906	0.227	0.263	1	0.690717
Ssr1	0.496451	0.424	0.548	1	0.695647
Polr2i	0.394665	0.209	0.258	1	0.696297
Cmip	0.258392	0.405	0.514	1	0.706605
Mrpl4	0.390368	0.22	0.254	1	0.707419
Bmpr2	0.426013	0.222	0.257	1	0.720938
Ctdsp2	0.39771	0.25	0.296	1	0.72352
Ctnnd1	0.456282	0.292	0.349	1	0.73592
Ctcf	0.384117	0.252	0.298	1	0.743175
Sdcbp	0.458388	0.352	0.473	1	0.744974
Ssr2	0.464318	0.324	0.427	1	0.757149
Rpl10	0.418751	0.323	0.429	1	0.760416
9830001H06Rik	0.477245	0.239	0.287	1	0.763351
Atp5k	0.380397	0.68	0.851	1	0.767934
Rbm22	0.341557	0.252	0.299	1	0.772143
Rps20	0.316549	0.693	0.84	1	0.773239
Nucks1	0.471389	0.37	0.481	1	0.782031
Arpc2	0.325077	0.255	0.314	1	0.786148
Pcbp2	0.475857	0.395	0.529	1	0.792528
Strn4	0.407453	0.23	0.268	1	0.801574
Copa	0.385174	0.296	0.373	1	0.805591
Eif2s2	0.34194	0.715	0.878	1	0.817104
Ubqln2	0.381454	0.292	0.367	1	0.821105
Tnrc6a	0.425185	0.37	0.48	1	0.834042
Prkcq	0.417832	0.304	0.391	1	0.839088
Rpl22	0.470062	0.29	0.361	1	0.839163
Psmb5	0.440819	0.445	0.574	1	0.841475
Aco1	0.394826	0.232	0.283	1	0.843211
Rps17	0.40763	0.277	0.34	1	0.853063
Atxn10	0.356792	0.326	0.424	1	0.857158
Aco2	0.324773	0.42	0.529	1	0.862348
Ndufv2	0.489663	0.476	0.607	1	0.867421
Tgs1	0.459166	0.225	0.269	1	0.878589
Pfn2	0.370181	0.557	0.68	1	0.880268
Rbmxl1	0.464746	0.219	0.26	1	0.885589
Itgb1	0.357159	0.451	0.581	1	0.887034
Atxn2l	0.428764	0.238	0.277	1	0.901299
B3gat1	0.448642	0.288	0.366	1	0.904844
D4Wsu53e	0.304093	0.477	0.598	1	0.914301
Dnajc5	0.449191	0.23	0.276	1	0.924298
Dhx30	0.486776	0.231	0.273	1	0.932258
Wdr26	0.469508	0.386	0.492	1	0.936835
Pik3ca	0.328236	0.219	0.253	1	0.947398
Pgrmc1	0.475126	0.328	0.423	1	0.947428
Casc4	0.421692	0.276	0.337	1	0.950077
Chd8	0.488159	0.396	0.507	1	0.964177
Eef1b2	0.271706	0.587	0.735	1	0.967715
Csde1	0.282838	0.583	0.768	1	0.972593
Rps12	0.351215	0.485	0.609	1	0.97469
Wdr61	0.489485	0.218	0.258	1	0.977051
Cct4	0.423424	0.315	0.405	1	0.978891
Psmd2	0.42616	0.368	0.476	1	0.997232
Hp1bp3	0.485844	0.408	0.557	1	0.998628

## Sheet: Chd7iKO_OPCs_P7_DEGs
Genes	logFC
4922502N22Rik	-1.8573
Drd5	-1.82229
Lad1	-1.64382
Olfm3	-1.57114
Slitrk6	-1.53893
Klhl1	-1.47056
Tenm1	-1.44915
A230051N06Rik	-1.43242
Mc4r	-1.43061
Gpr22	-1.41391
Pou6f2	-1.37986
Sema3d	-1.36498
Htr1f	-1.34778
Hcrtr2	-1.34336
Onecut3	-1.32989
Cdh7	-1.29888
Slc5a7	-1.29322
Edil3	-1.28171
Gucy2f	-1.26296
Scel	-1.23168
Rag1	-1.22936
Ano5	-1.2066
Epcam	-1.1578
Lmx1a	-1.15661
Pstpip1	-1.1507
Npsr1	-1.14589
Tafa2	-1.14259
Cbln2	-1.13347
Rbm11	-1.10326
Dpyd	-1.09998
Rtl4	-1.09745
Zfp804a	-1.09296
Vstm2a	-1.09041
Rerg	-1.08525
6030407O03Rik	-1.07763
Adgb	-1.07663
Chst2	-1.07362
Dach2	-1.06541
Trpc5	-1.06493
Ccdc178	-1.05831
Slc6a19	-1.04035
Kcnj3	-1.0393
Fstl5	-1.02401
Kctd8	-1.01927
Gng4	-1.0144
Gabrg2	-1.01132
Ifit1bl1	-1.0059
Gprin2	-1.00404
Zdhhc23	-0.991832
4933403O08Rik	-0.987367
Ccl17	-0.983402
Gpr149	-0.982457
Gm4876	-0.979425
Prmt8	-0.978821
Gm20754	-0.974249
Susd5	-0.969659
Gpc5	-0.969317
Pvalb	-0.969155
Nppa	-0.963922
Caly	-0.958948
5330413P13Rik	-0.952512
Pcdha2	-0.948185
Slc7a3	-0.944644
Kcnab1	-0.944558
Adam5	-0.944395
Glra3	-0.936688
Pcp4	-0.934555
Sntg1	-0.934224
Kcnmb2	-0.932751
Omg	-0.93009
2610028E06Rik	-0.930086
Tmem63c	-0.924232
AW551984	-0.922946
Atp10b	-0.911658
M5C1000I18Rik	-0.910247
4930426L09Rik	-0.899983
Atoh7	-0.89754
Sfta3-ps	-0.894545
Efcab1	-0.889301
Agbl4	-0.888108
A930009A15Rik	-0.888064
Pcdh11x	-0.8857
Prss50	-0.883153
Cp	-0.882997
Fbp1	-0.880771
Jakmip1	-0.880114
Atp2b3	-0.876761
Epha10	-0.86719
Ryr3	-0.862412
Thsd7b	-0.857571
Adarb2	-0.857384
Afg1l	-0.857313
Mir7049	-0.855802
Cdh18	-0.853615
Akr1c13	-0.853605
Tmprss3	-0.852792
Mycl	-0.851677
Gucy1b2	-0.846968
Dcaf12l1	-0.846026
1700028J19Rik	-0.842841
Lrrc38	-0.842042
Il1rapl1	-0.835657
Creg2	-0.827713
Neu4	-0.827183
Chodl	-0.827067
Cdh12	-0.826065
Pcdh20	-0.823099
Tmem100	-0.82058
Gabrg1	-0.819011
Gng8	-0.818942
Ankfn1	-0.816893
Sphkap	-0.81556
Pcdhb10	-0.814103
Bean1	-0.806444
Ncmap	-0.805771
Gpr62	-0.802194
Tmem132c	-0.801368
Cntnap5b	-0.79817
Pcsk2	-0.797555
Galnt3	-0.796929
Galnt13	-0.791225
Oca2	-0.790607
Rwdd2a	-0.789876
Sowaha	-0.788238
Sapcd1	-0.788102
BC046251	-0.783724
Kcnc2	-0.782849
Chgb	-0.782821
En1	-0.782363
Ngb	-0.782162
Rit2	-0.782036
Tafa1	-0.78054
Adamts5	-0.780177
Vsx2	-0.779027
Epha3	-0.776034
Tmem59l	-0.774551
Gpr165	-0.76797
Gpr17	-0.767891
Tafa4	-0.766609
Prkcq	-0.765632
Pnma2	-0.761203
Arsb	-0.756623
Nkx2-1	-0.754001
Pcdha12	-0.752142
B3gnt7	-0.750685
Usp20	-0.750501
Mfsd2a	-0.749156
Epha6	-0.748922
Abca6	-0.748643
Npas1	-0.747995
Pcdha3	-0.747564
Arl4a	-0.747302
Ralyl	-0.746904
Folh1	-0.746549
Rasgrf1	-0.745251
Ugt8a	-0.743725
1110015O18Rik	-0.743061
Vcan	-0.742187
C1ql1	-0.741402
Ptprr	-0.739157
Stox1	-0.737887
Amer3	-0.737607
Vstm5	-0.736834
Ackr1	-0.735798
Pcdha6	-0.735059
Ednrb	-0.734105
Ptpn20	-0.732771
Dhrs13os	-0.730791
Asb5	-0.728471
Me3	-0.726797
Col4a3	-0.725727
S100a13	-0.724466
Pcdhb13	-0.724297
Klf8	-0.723909
Kcna4	-0.722514
Gm26682	-0.720879
Dcaf12l2	-0.719566
Atp8a2	-0.717992
LOC108168164	-0.717992
Nkx6-2	-0.716553
Ajap1	-0.716481
Mcf2	-0.713094
Scg5	-0.70919
Coq8a	-0.708431
Gm33727	-0.708384
Mc5r	-0.708222
Enpp2	-0.707412
Adra2c	-0.706165
Ccdc85a	-0.703914
Rps6kl1	-0.70381
1700019D03Rik	-0.702175
Tjp3	-0.701668
Grtp1	-0.698264
Ly6h	-0.696933
9330179D12Rik	-0.696844
9630013A20Rik	-0.696786
Sema5a	-0.694851
Vmac	-0.694728
Nipal3	-0.693356
Lims2	-0.690097
AU022754	-0.688605
Nrsn1	-0.686924
Resp18	-0.686201
Calcrl	-0.684956
Tmem130	-0.681975
Plcxd3	-0.677832
Sez6l2	-0.674542
Pcdh8	-0.674528
Dusp9	-0.674311
Mfsd6	-0.674142
Cav1	-0.672469
Ephx4	-0.672242
Nanos3	-0.672187
Mir219a-2	-0.671643
Tfr2	-0.671167
Gm2011	-0.670979
Shisa9	-0.670451
Flrt1	-0.670141
Rcan2	-0.668572
Ccdc92b	-0.66651
1500026H17Rik	-0.666363
Gabrg3	-0.663907
Ltk	-0.662604
Rgcc	-0.662591
Nog	-0.661128
Wscd2	-0.660616
Prrg3	-0.659921
Scrg1	-0.657546
Barx2	-0.657412
9230116N13Rik	-0.656433
Sgk1	-0.6552
S100b	-0.654964
P2rx2	-0.652096
Prss23	-0.651971
Bmp4	-0.647592
Sema4f	-0.647292
C1ql3	-0.647282
Lrfn5	-0.642827
Gjd2	-0.642374
6330403K07Rik	-0.641681
Lrrn1	-0.640999
Vsnl1	-0.639454
Siah3	-0.638282
Arg2	-0.636271
C1qtnf4	-0.635543
Kcnip4	-0.63464
Shisal1	-0.63402
Mif4gd	-0.633641
Sgcz	-0.63229
Sox8	-0.632095
Dmrta1	-0.631752
Cdo1	-0.627741
Dok7	-0.626986
Hnmt	-0.626655
Matn1	-0.626341
Snx22	-0.624911
Cntn6	-0.624328
Myrf	-0.623487
Dnajc12	-0.621941
Kctd16	-0.62109
Pllp	-0.619511
Nkain4	-0.619489
BB218582	-0.61831
Capn5	-0.61822
Ido2	-0.618093
Plppr1	-0.617749
Rab27b	-0.616852
Brinp3	-0.616291
Rnf112	-0.61542
Pcdh19	-0.614583
Tspan11	-0.614392
Slc10a4	-0.614163
Tnr	-0.61131
Cacna2d3	-0.609696
Dand5	-0.609122
S100a4	-0.607931
Erbb4	-0.607198
Adgrg2	-0.604172
Fign	-0.604025
9130213A22Rik	-0.602801
Rab33a	-0.601755
Arhgap24	-0.597576
Stk32c	-0.597155
Phactr3	-0.595937
Zdhhc22	-0.595857
Lrrtm4	-0.593739
Opcml	-0.593611
Wasf1	-0.59358
Cadm3	-0.593281
C920006O11Rik	-0.591514
Dlg2	-0.591136
Chrna5	-0.590511
Ankrd34b	-0.590265
Prkn	-0.588728
Syndig1	-0.586609
Tmie	-0.586471
Rab9b	-0.585746
Trank1	-0.585198
Gm15446	-0.584742
C1galt1	-0.584471
Slc35f3	-0.584297
Fam189a1	-0.583989
Lmo3	-0.583587
Rtn4r	-0.582541
Kcnd2	-0.579276
Khdrbs2	-0.578929
Grid2	-0.578315
Nap1l3	-0.578142
Pid1	-0.577089
4430402I18Rik	-0.576803
Sv2a	-0.576345
Rxrg	-0.576081
Pcdhb7	-0.575279
Gp1bb	-0.574572
Svip	-0.574045
Fbxo7	-0.573926
Cercam	-0.572747
Luzp2	-0.572153
Sh3bp4	-0.571289
Hook1	-0.568452
Dpp10	-0.568383
Gm2a	-0.56735
Xkr4	-0.567125
Col24a1	-0.566446
Slc6a3	-0.566102
Ppp2r3a	-0.565539
Fa2h	-0.564211
B3gnt9	-0.56382
L1cam	-0.562907
Fam234a	-0.562566
Pla2g4a	-0.561188
Tmeff2	-0.560036
Zpbp	-0.559936
Lrig3	-0.555924
Matk	-0.554191
Alk	-0.553663
Zfp618	-0.553603
Pcdhb9	-0.553549
Fkbp15	-0.553299
Chrm2	-0.552164
Plaat1	-0.550809
Ncam2	-0.549915
N4bp2l1	-0.547477
Dusp26	-0.547455
Serinc5	-0.547109
Sulf2	-0.54689
Slc24a3	-0.54671
Pcdhb22	-0.546238
Il18	-0.546188
Fam241b	-0.545651
Enpp6	-0.544251
Pcdhb20	-0.543431
Pcdhb8	-0.542955
Plcb1	-0.542524
Asb18	-0.542416
Nyap2	-0.541065
Pcdhga9	-0.540766
LOC102637720	-0.540533
Plppr5	-0.540287
Pcdha9	-0.539594
Has2os	-0.539122
Sox21	-0.538731
Galnt17	-0.538705
Ehd3	-0.536933
Pcdhb14	-0.53525
Bcas1	-0.53478
Srrm3	-0.534237
Kank1	-0.533988
Zfp488	-0.533045
Hcn4	-0.533038
Acap3	-0.530986
Prrt3	-0.530471
Slc1a6	-0.52958
Lgi3	-0.529312
Sirt2	-0.529131
Frzb	-0.529127
Lrfn1	-0.528474
Nxph1	-0.528272
Mb21d2	-0.52798
Ksr2	-0.526859
S100a1	-0.52665
Dock9	-0.526145
Gabrq	-0.524432
Ptprn	-0.524321
Nrxn1	-0.524288
Lrrc2	-0.523831
Spock3	-0.523775
Gpr155	-0.523598
Kcnq2	-0.523494
Fry	-0.522538
Tmem42	-0.521213
Slc7a4	-0.520034
Ociad2	-0.519063
Robo1	-0.518661
Pik3ip1	-0.518185
Pnma3	-0.517812
Epb41	-0.517209
Pcdhga1	-0.51692
Slc44a5	-0.516907
Zfr2	-0.516458
Armh4	-0.516167
Dner	-0.514843
Tmem28	-0.514534
Tle4	-0.514198
Sez6l	-0.513492
Itpr2	-0.513281
Cdk5r2	-0.511376
Slc1a1	-0.510476
Cyp2j6	-0.510344
Grb14	-0.510202
Ltbp1	-0.510199
E330009J07Rik	-0.509832
Tmem255a	-0.507616
Csmd3	-0.50719
Paqr3	-0.506219
S100a16	-0.505836
Pth1r	-0.503497
Sprn	-0.503419
Nova1	-0.503247
Fxyd7	-0.502263
Gab3	-0.502144
Lcorl	-0.502005
Gm3414	-0.502005
BC067074	-0.501793
Chga	-0.501696
Dcx	-0.500559
Cdk14	-0.500509
Kcnj11	-0.500307
Nynrin	-0.499695
Pcdhb21	-0.498082
Nol3	-0.497897
Sox10	-0.496703
Nptx1	-0.49666
Vldlr	-0.494921
Fam155a	-0.494848
Pim3	-0.494649
Tox	-0.494242
Inava	-0.493803
Dll1	-0.493773
Prxl2b	-0.492013
Lypd1	-0.49145
Zfp354b	-0.491256
Fgf14	-0.491206
Cygb	-0.490803
Elmo1	-0.490792
Caskin2	-0.489039
Mpped1	-0.488676
Slc27a3	-0.488447
Slc45a1	-0.488411
Crebrf	-0.488101
Fyn	-0.487959
Osbpl3	-0.487631
Col11a2	-0.486348
Gal3st1	-0.48608
Qpct	-0.485776
Smim10l2a	-0.485767
Zfp30	-0.484463
Slitrk1	-0.484424
Sesn3	-0.484212
Arhgap35	-0.483116
Tprn	-0.482448
Nrxn2	-0.482391
Macrod2	-0.48179
St8sia3	-0.481534
Zkscan1	-0.480674
Pcdhb18	-0.480355
Glcci1	-0.479698
Tox3	-0.479551
Lrrtm1	-0.478646
AI854703	-0.478528
Ina	-0.478382
Shisa4	-0.478193
Bche	-0.477524
G0s2	-0.477493
Pcdhb2	-0.477215
Lhfpl3	-0.476074
Snx30	-0.47604
Syn2	-0.475614
Fam117a	-0.474916
Tmem145	-0.47407
Ajm1	-0.473729
Cadm2	-0.473333
Tmem196	-0.472906
Acan	-0.472508
Tcp11l2	-0.470497
Pabpc5	-0.47034
D630003M21Rik	-0.469974
Zfp276	-0.469093
Kcnb2	-0.468357
Cdh13	-0.46773
St18	-0.467577
Aig1	-0.466959
Lgi1	-0.46663
Arvcf	-0.466384
Hdac11	-0.4647
Nkx2-2os	-0.46384
Zfp78	-0.463775
Ncald	-0.463725
Rsph9	-0.462782
Fam110b	-0.461859
Pcdhb15	-0.461482
Hfm1	-0.461331
Pcdh9	-0.461225
4932441J04Rik	-0.461083
B3galt5	-0.460625
Angptl1	-0.459632
Rnf144a	-0.459406
Zcchc18	-0.457951
Ppp1r16b	-0.457344
Galnt16	-0.45571
Sowahc	-0.455679
Krt1	-0.45528
Fam102a	-0.454742
Pcdh7	-0.45429
Tmem88b	-0.453628
Reps2	-0.453374
Nalcn	-0.453295
Gk5	-0.453255
Shc2	-0.453152
1700086L19Rik	-0.452829
Pde1c	-0.452508
Pde4d	-0.452333
5330416C01Rik	-0.45225
Atp6v1g2	-0.452184
Gas2	-0.451891
Kcnip1	-0.451289
Zfp536	-0.450942
Scn2a	-0.450893
Slc44a1	-0.450421
Itga9	-0.450415
Lrp1b	-0.450363
Sh3rf1	-0.449503
Camsap3	-0.449224
Thra	-0.449161
Ralgds	-0.449059
Rnf43	-0.44871
Stxbp5l	-0.448612
Hip1r	-0.448409
Grik2	-0.44778
Mgll	-0.447652
Tmeff1	-0.447334
Txndc16	-0.447276
Prrg1	-0.447185
Mkrn3	-0.446637
Tmub1	-0.446264
Gng7	-0.446066
Igsf21	-0.445744
Kctd4	-0.445671
Gm32834	-0.445576
Cyfip2	-0.445446
Usp16	-0.445189
Enpp5	-0.445131
Pde8b	-0.444804
Syde2	-0.44438
Gria1	-0.443876
Spire2	-0.443874
Zfp365	-0.443873
Cpm	-0.443187
Rhof	-0.443053
Vit	-0.442911
Clstn3	-0.442102
Asic1	-0.441322
Zfp677	-0.441302
Rnf128	-0.440263
Tubb4a	-0.440249
B3galt2	-0.440009
Gpm6a	-0.439865
Gm33680	-0.439803
Castor2	-0.439781
Pcdhga4	-0.439554
Gpr153	-0.439506
Podxl2	-0.439322
Pcdhb3	-0.438541
Card19	-0.438388
Gabrb2	-0.438025
Flywch2	-0.437438
Sstr1	-0.437102
Tmem169	-0.436267
Cdc42se2	-0.435699
Slitrk3	-0.435695
Igsf9b	-0.434893
Actl6b	-0.434892
BC051142	-0.434867
Syt4	-0.434645
Cyld	-0.434608
2005-09-01	-0.434109
Sgsm1	-0.43401
Vwc2	-0.433781
Gltp	-0.433681
A430035B10Rik	-0.433568
Tspyl4	-0.433115
Cnp	-0.43308
Igf2bp3	-0.432765
Gm11110	-0.43256
4930570G19Rik	-0.432382
Cask	-0.432115
Abcb4	-0.431938
Gucy1a1	-0.43129
Aph1c	-0.431228
March1	-0.431004
Brdt	-0.430892
Akap5	-0.430529
Wdr1	-0.430501
Astn2	-0.429783
Mboat1	-0.429372
Shd	-0.429126
Dcc	-0.428836
Atp2b2	-0.428582
Kazn	-0.427696
Gabra3	-0.427422
Slc7a14	-0.42671
Selenos	-0.426469
Epha5	-0.426067
Nkx2-2	-0.425283
Phf24	-0.425016
Jph3	-0.424513
Dnm3	-0.424397
Cirbp	-0.421835
Tuba1a	-0.421321
Tmem132d	-0.420681
Hhipl1	-0.420557
Mrgpre	-0.420457
Abhd3	-0.419986
Pdzrn4	-0.419285
Pcdhb11	-0.418814
Kbtbd8	-0.418162
Cdkn1c	-0.418109
Car8	-0.416957
Faim2	-0.41614
Chpt1	-0.415689
Syne1	-0.414782
Rap1gap2	-0.414209
Oplah	-0.413566
Zkscan14	-0.413475
Ramp1	-0.413441
Nap1l5	-0.413373
Bmerb1	-0.413311
Abhd17b	-0.412478
Cyp46a1	-0.412171
Scn3a	-0.411736
Lrrc4c	-0.411548
1700025G04Rik	-0.411151
Gpr37l1	-0.411065
Dpysl4	-0.409428
Zdhhc14	-0.409311
Atcay	-0.409296
Ikzf2	-0.408899
Plpp2	-0.407575
Rab11fip2	-0.407281
Fxyd6	-0.40705
Ddx25	-0.40625
Sel1l	-0.405491
Kcnmb4	-0.405382
Atp9a	-0.404802
Clip3	-0.404802
Zfp810	-0.404424
Nipal2	-0.404283
Abca5	-0.403904
Gpr146	-0.403783
Fig4	-0.403563
Porcn	-0.403534
Crebl2	-0.402333
Marcks	-0.402249
Tgfa	-0.401988
Jmjd1c	-0.401823
Rtkn	-0.401229
Bcas3	-0.401154
Myh14	-0.401018
Dpp6	-0.400857
Asic2	-0.400814
Nkd2	-0.399943
Tmem151b	-0.39958
Aqp11	-0.399413
Tmem9	-0.399359
Reep3	-0.399185
Sult4a1	-0.399158
Rnf113a1	-0.399157
Brinp1	-0.399139
0610040J01Rik	-0.398883
2810403D21Rik	-0.398542
Dact3	-0.397854
Cobl	-0.397803
Evi5l	-0.397667
Aldh6a1	-0.397333
Bpgm	-0.396786
Pcdhb5	-0.396691
Pcdh17	-0.396121
Hexdc	-0.395707
Triqk	-0.395513
Zeb2	-0.394695
Sema6b	-0.393891
Pcdhb16	-0.393812
Alg2	-0.393625
Camsap2	-0.39362
Pnkd	-0.392934
1500009C09Rik	-0.392451
Arrdc4	-0.39233
Chrd	-0.392112
Xpa	-0.391557
Lingo1	-0.391351
Stx2	-0.390976
Vxn	-0.39084
Glrb	-0.390435
Fzd8	-0.390386
Bend6	-0.390231
A830082N09Rik	-0.390048
Prr36	-0.389848
Gpr137c	-0.389793
D430019H16Rik	-0.388941
Abat	-0.388914
Fbxo2	-0.388695
Cabp7	-0.388679
Lrrn3	-0.388589
Urm1	-0.388545
Tceal5	-0.388371
Map1lc3b	-0.388262
Slc6a15	-0.387979
Selenom	-0.387814
Ppm1l	-0.387396
Ccdc149	-0.387184
Gm38576	-0.386563
Trpv4	-0.386435
Cthrc1	-0.386201
Nap1l2	-0.385461
Gm15559	-0.3854
Ccdc106	-0.38496
Syt16	-0.384799
Nrcam	-0.384157
Tns3	-0.383508
Rftn2	-0.383194
Lsamp	-0.38305
Gad1	-0.382937
Kcnh7	-0.38259
Lrrtm2	-0.382322
Cux2	-0.382308
Galnt10	-0.382166
Slitrk2	-0.381635
Slc27a4	-0.381279
Nlgn3	-0.381181
Csrnp3	-0.380863
Stx3	-0.380528
Thnsl2	-0.380477
Pcdhb19	-0.379303
Hcn2	-0.378806
Sdr42e1	-0.37859
Tubg2	-0.378288
Zfp955a	-0.377046
Grid1	-0.37702
Reep1	-0.375785
Rnd2	-0.375681
Ebpl	-0.375328
Prss35	-0.375106
Ube2ql1	-0.374667
Itga3	-0.373428
[truncated: 3,544 more rows]

## Sheet: IL1b_model_P10_O4_DEGs
Genes	logFC
[truncated: 5,641 more rows]
