# Supplementary material for: Pharmacogenomic screening identifies and repurposes leucovorin and dyclonine as pro-oligodendrogenic compounds in brain repair
Source: Nat Commun. 2024 Nov 13;15:9837. doi: 10.1038/s41467-024-54003-9 (PMC11561360; doi:10.1038/s41467-024-54003-9)
Supplement: Supplementary file 6 — Supplementary Data 4 [file 41467_2024_54003_MOESM6_ESM.xlsx]

## Sheet: Genes
Gene	LogFC	Base Scores
		Specification	Proliferation	Migration	Survival	Differentiation	Myelination	Remyelination	Total Score
Ascl1	1	2	1	0	0	2	0	1	6
Asic1	1	0	0	0	0	0	-1	0	-1
Bcan	1	0	0	0	0	-1	0	0	-1
Bmp7	1	-2	0	-1	2	-1	0	-1	-3
Cntn2	1	0	0	0	0	0	1	0	1
Ctnnb1	1	1	2	0	0	-2	1	-1	1
Fgfr2	1	2	0	0	0	1	1	1	5
Hes5	1	0	0	0	0	-2	-1	0	-3
Kcnj10	1	0	0	0	0	0	2	0	2
Myrf	1	0	0	0	0	3	2	0	5
Myt1	1	0	1	0	0	1	0	0	2
Nfasc	1	0	0	0	0	0	3	0	3
Nkx2-2	1	0	0	0	0	3	0	0	3
Ntrk2	1	0	1	0	0	0	1	1	3
Olig1	1	1	0	0	0	2	2	2	7
Olig2	1	3	2	0	0	2	2	1	10
Pax6	1	0	0	1	0	0	0	0	1
Ptprz1	1	0	0	0	0	2	1	1	4
Rnd2	1	0	0	0	0	1	1	0	2
Sox2	1	0	1	1	0	1	0	1	4
Sox8	1	1	0	0	0	1	2	0	4
St18	1	1	0	0	0	1	0	0	2
Tf	1	1	0	0	1	1	0	1	4
Tnr	1	0	0	0	0	2	0	0	2
Tppp	1	0	0	0	0	0	2	0	2
Znf536	1	1	0	0	0	0	0	0	1
Total Scores		11	8	1	3	17	19	7	66

## Sheet: Stats and Graphs
		Specification	Proliferation	Migration	Survival	Differentiation	Myelination	Remyelination	TotalScore
	TotalScores	11	8	1	3	17	19	7	66
	Total positive	13	8	2	3	23	21	9	74
	Total negative	-2	0	-1	0	-6	-2	-2	-8
	Number genes	10	6	3	2	18	15	10	26
	Positive genes	9	6	2	2	14	13	8	22
	Negative genes	1	0	1	0	4	2	2	4

## Sheet: Specification
Genes involved in the specification process (positive score: gene promoting the process, negative score: gene inhibiting the process)
Gene	Score
Olig2	3
Ascl1	2
Fgfr2	2
Ctnnb1	1
Olig1	1
Sox8	1
St18	1
Tf	1
Znf536	1
Bmp7	-2

## Sheet: Proliferation
Genes involved in the proliferation process (positive score: gene promoting the process, negative score: gene inhibiting the process)
Gene	Score
Ctnnb1	2
Olig2	2
Ascl1	1
Myt1	1
Ntrk2	1
Sox2	1

## Sheet: Migration
Genes involved in the migration process (positive score: gene promoting the process, negative score: gene inhibiting the process)
Gene	Score
Pax6	1
Sox2	1
Bmp7	-1

## Sheet: Survival
Genes involved in the survival process (positive score: gene promoting the process, negative score: gene inhibiting the process)
Gene	Score
Bmp7	2
Tf	1

## Sheet: Differentiation
Genes involved in the differentiation process (positive score: gene promoting the process, negative score: gene inhibiting the process)
Gene	Score
Myrf	3
Nkx2-2	3
Ascl1	2
Olig1	2
Olig2	2
Ptprz1	2
Tnr	2
Fgfr2	1
Myt1	1
Rnd2	1
Sox2	1
Sox8	1
St18	1
Tf	1
Bcan	-1
Bmp7	-1
Ctnnb1	-2
Hes5	-2

## Sheet: Myelination
Genes involved in the myelination process (positive score: gene promoting the process, negative score: gene inhibiting the process)
Gene	Score
Nfasc	3
Kcnj10	2
Myrf	2
Olig1	2
Olig2	2
Sox8	2
Tppp	2
Cntn2	1
Ctnnb1	1
Fgfr2	1
Ntrk2	1
Ptprz1	1
Rnd2	1
Asic1	-1
Hes5	-1

## Sheet: Remyelination
Genes involved in the remyelination process (positive score: gene promoting the process, negative score: gene inhibiting the process)
Gene	Score
Olig1	2
Ascl1	1
Fgfr2	1
Ntrk2	1
Olig2	1
Ptprz1	1
Sox2	1
Tf	1
Bmp7	-1
Ctnnb1	-1
