# Supplementary material for: Pharmacogenomic screening identifies and repurposes leucovorin and dyclonine as pro-oligodendrogenic compounds in brain repair
Source: Nat Commun. 2024 Nov 13;15:9837. doi: 10.1038/s41467-024-54003-9 (PMC11561360; doi:10.1038/s41467-024-54003-9)
Supplement: Supplementary file 7 — Supplementary Data 5 [file 41467_2024_54003_MOESM7_ESM.xlsx]

## Sheet: Genes
Gene	LogFC	Base Scores
		Specification	Proliferation	Migration	Survival	Differentiation	Myelination	Remyelination	Total Score
Aatk	1	0	0	0	0	1	0	0	1
Ascl1	1	2	1	0	0	2	0	1	6
Asic1	1	0	0	0	0	0	-1	0	-1
Bcan	1	0	0	0	0	-1	0	0	-1
Bcas1	1	0	0	0	0	1	1	0	2
Bmp7	1	-2	0	-1	2	-1	0	-1	-3
Cnp	1	0	0	0	0	0	3	0	3
Cntn2	1	0	0	0	0	0	1	0	1
Ctnnb1	1	1	2	0	0	-2	1	-1	1
Ermn	1	0	0	0	0	0	1	1	2
Fgfr2	1	2	0	0	0	1	1	1	5
Fgfr3	1	1	0	0	0	0	0	1	2
Gpr17	1	0	0	0	-1	-2	-1	-2	-6
Gpr37	1	0	0	0	0	-1	-2	0	-3
Kcnj10	1	0	0	0	0	0	2	0	2
Mbp	1	0	0	0	0	0	2	0	2
Mobp	1	0	0	0	0	0	1	0	1
Mog	1	0	0	0	0	0	1	0	1
Myrf	1	0	0	0	0	3	2	0	5
Myt1	1	0	1	0	0	1	0	0	2
Nkx2-2	1	0	0	0	0	3	0	0	3
Notch1	1	-1	1	0	0	-2	0	-1	-3
Olig1	1	1	0	0	0	2	2	2	7
Olig2	1	3	2	0	0	2	2	1	10
Omg	1	0	0	0	0	0	2	0	2
Opalin	1	0	0	0	0	1	1	0	2
Pllp	1	0	0	0	0	0	2	0	2
Ptprs	1	0	0	0	0	0	0	-1	-1
Rnd2	1	0	0	0	0	1	1	0	2
Sema6a	1	0	0	1	0	1	1	0	3
Sox2	1	0	1	1	0	1	0	1	4
Sox8	1	1	0	0	0	1	2	0	4
St18	1	1	0	0	0	1	0	0	2
Tf	1	1	0	0	1	1	0	1	4
Thra	1	0	0	0	0	2	0	0	2
Tnr	1	0	0	0	0	2	0	0	2
Znf536	1	1	0	0	0	0	0	0	1
Total Scores

## Sheet: Stats and Graphs
		Specification	Proliferation	Migration	Survival	Differentiation	Myelination	Remyelination	TotalScore
	TotalScores
	Total positive
	Total negative
	Number genes
	Positive genes
	Negative genes

## Sheet: Specification
Genes involved in the specification process (positive score: gene promoting the process, negative score: gene inhibiting the process)
Gene	Score
Olig2	3
Ascl1	2
Fgfr2	2
Ctnnb1	1
Fgfr3	1
Olig1	1
Sox8	1
St18	1
Tf	1
Znf536	1
Notch1	-1
Bmp7	-2

## Sheet: Proliferation
Genes involved in the proliferation process (positive score: gene promoting the process, negative score: gene inhibiting the process)
Gene	Score
Ctnnb1	2
Olig2	2
Ascl1	1
Myt1	1
Notch1	1
Sox2	1

## Sheet: Migration
Genes involved in the migration process (positive score: gene promoting the process, negative score: gene inhibiting the process)
Gene	Score
Sema6a	1
Sox2	1
Bmp7	-1

## Sheet: Survival
Genes involved in the survival process (positive score: gene promoting the process, negative score: gene inhibiting the process)
Gene	Score
Bmp7	2
Tf	1
Gpr17	-1

## Sheet: Differentiation
Genes involved in the differentiation process (positive score: gene promoting the process, negative score: gene inhibiting the process)
Gene	Score
Myrf	3
Nkx2-2	3
Ascl1	2
Olig1	2
Olig2	2
Thra	2
Tnr	2
Aatk	1
Bcas1	1
Fgfr2	1
Myt1	1
Opalin	1
Rnd2	1
Sema6a	1
Sox2	1
Sox8	1
St18	1
Tf	1
Bcan	-1
Bmp7	-1
Gpr37	-1
Ctnnb1	-2
Gpr17	-2
Notch1	-2

## Sheet: Myelination
Genes involved in the myelination process (positive score: gene promoting the process, negative score: gene inhibiting the process)
Gene	Score
Cnp	3
Kcnj10	2
Mbp	2
Myrf	2
Olig1	2
Olig2	2
Omg	2
Pllp	2
Sox8	2
Bcas1	1
Cntn2	1
Ctnnb1	1
Ermn	1
Fgfr2	1
Mobp	1
Mog	1
Opalin	1
Rnd2	1
Sema6a	1
Asic1	-1
Gpr17	-1
Gpr37	-2

## Sheet: Remyelination
Genes involved in the remyelination process (positive score: gene promoting the process, negative score: gene inhibiting the process)
Gene	Score
Olig1	2
Ascl1	1
Ermn	1
Fgfr2	1
Fgfr3	1
Olig2	1
Sox2	1
Tf	1
Bmp7	-1
Ctnnb1	-1
Notch1	-1
Ptprs	-1
Gpr17	-2
