# Supplementary material for: Pharmacogenomic screening identifies and repurposes leucovorin and dyclonine as pro-oligodendrogenic compounds in brain repair
Source: Nat Commun. 2024 Nov 13;15:9837. doi: 10.1038/s41467-024-54003-9 (PMC11561360; doi:10.1038/s41467-024-54003-9)
Supplement: Supplementary file 10 — Source data [file 41467_2024_54003_MOESM10_ESM.xlsx]

## Sheet: Figure_3
Linear mixed-effects modelling to account for paired-measurements acquired from same batch of cells across the treatment groups (one measure per batch in each treatment). Significance of the treatment effect was assessed by Type II Wald chi-square test, followed by comparisons of the treatment groups versus the vehicle groups using the Tukey's method as performed with emmeans R package.
Figure 3c																	Figure 3c
Biological Replicates	Vehicle	Sm1	Sm2	Sm3	Sm4	Sm5	Sm6	Sm7	Sm8	Sm9	Sm10	Sm11	T3	Clem			Treatment	estimate	SE	df	t.ratio	p.value
Repl1	1	1.4	1.43	1.51	1.76	1.89	1.79	1.26	1.04	1.12	1.46	1.3	0.61	1			Sm1	9.938	3.11884	53.0001	3.18645	0.0044856	**
Repl2	1	1.35	1.22	1.52	1.17	1.3	1.38	1.49	1.72	1.64	1.46	1.47	1.28	1			Sm2	9.358	3.11884	53.0001	3.00048	0.00666589	**
Repl3	1	1.25	1.27	1.45	1.69	1.77	1.66	1.06	1.06	1.43	1.5	1.62	1.51	1.15			Sm3	8.736	3.11884	53.0001	2.80105	0.00922307	**
Repl4	1	1.82	2.26	1.57	1.55	1.78	1.67	1.95	1.4	2.07	1.64	1.78	0.96	1.34			Sm4	10.73	3.11884	53.0001	3.44039	0.00305249	**
Repl5	1	1.7	1.23	1.19	1.61	1.43	1.26	1.54	1.74	2.09	2.02	1.29	1.11	1			Sm5	12.23	3.11884	53.0001	3.92134	0.00110365	**
																	Sm6	10.678	3.11884	53.0001	3.42371	0.00305249	**
																	Sm7	9.108	3.11884	53.0001	2.92032	0.00740381	**
																	Sm8	7.876	3.11884	53.0001	2.5253	0.0172387	**
																	Sm9	13.298	3.11884	53.0001	4.26377	0.000539861	***
																	Sm10	14.27	3.11884	53.0001	4.57543	0.000377048	***
																	Sm11	10.51	3.11884	53.0001	3.36985	0.00305249	**
																	T3	3.952	3.11884	53.0001	1.26714	0.228199
																	Clem	4.33162	4.18931	53.5805	1.03397	0.305795
Figure 3d																	Figure 3d
Biological Replicates	Vehicle	Sm1	Sm2	Sm3	Sm4	Sm5	Sm6	Sm7	Sm8	Sm9	Sm10	Sm11	T3	Clem			Treatment	estimate	SE	df	t.ratio	p.value
Repl1	1	0.9	0.8	0.71	0.71	0.77	0.76	0.84	0.72	0.94	0.59	0.51	0.94	1			Sm1	-1.23	3.86927	53	-0.31789	0.93031
Repl2	1	0.96	1.04	0.97	1.13	1.04	1.02	1.01	0.91	0.97	0.77	1.03	1.23	1			Sm2	2.256	3.86927	53	0.583056	0.913784
Repl3	1	1.17	1.27	1.2	1.13	0.99	0.99	1.06	1.06	0.81	0.92	0.92	0.58	0.91			Sm3	-2.326	3.86927	53	-0.601147	0.913784
Repl4	1	0.83	0.97	0.73	0.96	0.86	1.26	1.09	0.89	0.74	0.68	0.71	0.59	1.37			Sm4	-1.106	3.86927	53	-0.285842	0.93031
Repl5	1	0.81	1.33	1.04	0.85	0.88	1.19	1.25	0.81	0.96	1.2	1.14	1.09	1			Sm5	-3.158	3.86927	53	-0.816175	0.905782
																	Sm6	-0.536	3.86927	53	-0.138528	0.93031
																	Sm7	0.34	3.86927	53	0.0878719	0.93031
																	Sm8	-4.448	3.86927	53	-1.14957	0.780572
																	Sm9	-4.048	3.86927	53	-1.04619	0.780572
																	Sm10	-8.054	3.86927	53	-2.08153	0.549004
																	Sm11	-6.25839	3.86927	53	-1.61746	0.720011
																	T3	-5.43239	3.86927	53	-1.40398	0.720011
																	Clem	-1.01038	5.19638	53.0358	-0.194439	0.93031
Figure 3e																	Figure 3e
Biological Replicates	Vehicle	Sm1	Sm2	Sm3	Sm4	Sm5	Sm6	Sm7	Sm8	Sm9	Sm10	Sm11	T3	Clem			Treatment	estimate	SE	df	t.ratio	p.value
Repl1	1	0.75	1.24	1.12	1.05	1.32	0.88	0.89	1.03	1.29	1.16	1.98	2.37	1			Sm1	0.275	0.739395	40.0001	0.371926	0.830041
Repl2	1	1.18	0.54	1.02	1.22	1.71	0.96	1.06	1.63	1.4	1.79	1.49	1.01	0.75			Sm2	0.65	0.739395	40.0001	0.879097	0.624974
Repl3	1	1.72	1.55	1.39	1.37	1.17	0.6	1.31	1.75	1.94	1.39	1.29	0.45	1.21			Sm3	0.665	0.739395	40.0001	0.899384	0.624974
Repl4	1	0.95	1.82	1.52	1.66	1.44	1.18	1.31	1.82	2.68	2.62	1.84	0.75	1			Sm4	0.8175	0.739395	40.0001	1.10563	0.596897
																	Sm5	1.3125	0.739395	40.0001	1.7751	0.217077
																	Sm6	-0.3275	0.739395	40.0001	-0.44293	0.830041
																	Sm7	0.2725	0.739395	40.0001	0.368545	0.830041
																	Sm8	1.4575	0.739395	40.0001	1.97121	0.18085
																	Sm9	2.1225	0.739395	40.0001	2.87059	0.042372	*
																	Sm10	1.9475	0.739395	40.0001	2.63391	0.0517595
																	Sm11	2.59075	0.739395	40.0001	3.50388	0.0148838	*
																	T3	0.21575	0.739395	40.0001	0.291793	0.830041
																	Clem	-0.198122	0.917035	40.303	-0.216046	0.830041
Figure 3f																	Figure 3f
Biological Replicates	Vehicle	Sm1	Sm2	Sm3	Sm4	Sm5	Sm6	Sm7	Sm8	Sm9	Sm10	Sm11	T3	Clem			Treatment	estimate	SE	df	t.ratio	p.value
Repl1	1	0.375754	0.4813	0.467137	0.527491	0.154839	0.637192	0.488445	0.720037	0.371463	0.964186	0.814839	1.00107	0.38			Sm1	-1609.33	992.486	70	-1.62152	0.237039
Repl2	1	0.464504	0.504798	0.373066	0.67931	0.480442	0.776496	0.56551	0.668442	1.16922	1.11902	1.82222	0.429797	0.798456			Sm2	-1974.83	992.486	70	-1.98978	0.169563
Repl3	1	2.14575	1.18108	1.40771	1.34669	1.15893	1.39638	1.94323	1.98322	2.24791	2.03815	1.04627	1.3097	0.582584			Sm3	-1798.5	992.486	70	-1.81212	0.193068
Repl4	1	0.684688	0.85993	0.761312	0.697292	0.682616	0.665522	0.846369	0.987805	1.06795	1.06831	1.0824	1.09	1.09			Sm4	-999.5	992.486	70	-1.00707	0.515728
Repl5	1	1.15454	1.2846	1.34144	1.63294	1.1289	1.45792	1.1761	1.10689	1.05876	1.40602	1.14024	1.03	0.629371			Sm5	-2771.83	992.486	70	-2.79282	0.0875256
Repl6	1	1.18403	0.651792	1.0526	1.17181	0.789266	1.14553	0.993133	0.736665	0.801818	0.844081	1.12647	0.801217	-			Sm6	-770.167	992.486	70	-0.775998	0.572474
Repl7	1	1.04681	0.815255	0.670616	1.06493	0.562425	0.990597	1.01342	0.742135	1.17564	1.17431	0.400223	0.535916	-			Sm7	-1341.33	992.486	70	-1.35149	0.33594
Repl8	1	1.01547	1.24788	1.66546	1.43512	1.11511	1.02682	1.51841	1.30651	0.917069	1.39286	0.800571	0.570025	-			Sm8	-873.833	992.486	70	-0.880449	0.551242
Repl9	1	0.870386	0.856969	0.913544	1.02197	0.740766	0.955991	0.949529	0.888976	0.922657	1.10083	1.01215	0.81629	-			Sm9	-587.333	992.486	70	-0.59178	0.60223
																	Sm10	663.333	992.486	70	0.668355	0.598124
																	Sm11	2124	992.486	70	2.14008	0.169563
																	T3	493.167	992.486	70	0.4969	0.620816
																	Clem	-1960.5	992.486	70	-1.97534	0.169563
Figure 3g																	Figure 3g
Biological Replicates	Vehicle	Sm1	Sm2	Sm3	Sm4	Sm5	Sm6	Sm7	Sm8	Sm9	Sm10	Sm11	T3	Clem			Treatment	estimate	SE	df	t.ratio	p.value
Repl1	1	0.97	0.83	0.74	0.87	1.08	0.98	0.79	0.6	0.87	0.65	0.71	1.03	1			Sm1	9.96	3.11959	53.0001	3.19273	0.00440468	**
Repl2	1	1.24	1.53	1.83	1.99	1.81	1.66	1.85	1.93	2.51	1.67	2.06	4.12	1			Sm2	9.36	3.11959	53.0001	3.0004	0.00666741	**
Repl3	1	2	2.59	2.97	3.53	2.41	1.7	1.18	1.29	0.99	1.38	1.57	0.55	0.91			Sm3	8.74	3.11959	53.0001	2.80165	0.00920798	**
Repl4	1	1.33	1.79	1.12	1.23	1.29	1.44	1.59	1.14	1.45	1.13	1.31	0.71	1.35			Sm4	10.74	3.11959	53.0001	3.44276	0.00305937	**
Repl5	1	1.22	1.3	1.11	1.23	1.14	1.2	1.41	1.29	1.79	1.98	1.51	1.1	1			Sm5	12.24	3.11959	53.0001	3.9236	0.00109566	**
																	Sm6	10.7	3.11959	53.0001	3.42994	0.00305937	**
																	Sm7	9.1	3.11959	53.0001	2.91705	0.00747081	**
																	Sm8	7.9	3.11959	53.0001	2.53239	0.0169318	**
																	Sm9	13.32	3.11959	53.0001	4.2698	0.000529135	***
																	Sm10	14.3	3.11959	53.0001	4.58394	0.000366222	***
																	Sm11	10.48	3.11959	53.0001	3.35942	0.00314884	**
																	T3	3.96	3.11959	53.0001	1.2694	0.227332
																	Clem	4.36134	4.19032	53.5805	1.04081	0.302636
Figure 3i																	Figure 3i
Biological Replicates	Vehicle	Sm1	Sm2	Sm3	Sm4	Sm5	Sm6	Sm7	Sm8	Sm9	Sm10	Sm11	T3	Clem			Treatment	estimate	SE	df	t.ratio	p.value
Repl1	1	2.12	2.36	2.54	3.48	4.32	3.7	1.98	1.64	0.64	1.53	1.72	2.06	0.513186			Sm1	8.68333	3.61573	67	2.40154	0.0275987	*
Repl2	1	1.253	1.505	1.266	1.892	2.346	1.759	1.708	2.338	2.837	1.34	2.634	0.94	0.850969			Sm2	9.81667	3.61573	67	2.71499	0.0156394	*
Repl3	1	1.785	2.164	1.708	1.271	1.66	2.038	1.503	1.982	1.795	1.668	1.429	1.089	1.06544			Sm3	8.88333	3.61573	67	2.45686	0.0269948	*
Repl4	1	3.528	3.174	2.697	2.431	3.275	1.854	1.681	2.806	1.998	2.726	3.492	5.596	1.20162			Sm4	11.1	3.61573	67	3.06992	0.0151468	*
Repl5	1	2.327	2.242	2.531	2.53	3.321	1.955	1.739	2.345	3.309	2.174	2.691	2.109	-			Sm5	11.8	3.61573	67	3.26352	0.0151468	*
Repl6	1	1.214	1.204	0.753	2.296	1.514	0.654	1.086	2.181	1.924	1.89	1.491	2.444	-			Sm6	10.4	3.61573	67	2.87632	0.0151468	*
																	Sm7	6	3.61573	67	1.65942	0.110182
																	Sm8	10.05	3.61573	67	2.77952	0.0152938	*
																	Sm9	10.3	3.61573	67	2.84866	0.0151468	*
																	Sm10	6.36667	3.61573	67	1.76082	0.00978914	**
																	Sm11	11.3227	3.80452	67.0352	2.97611	0.0151468	*
																	T3	8.68937	3.80452	67.0352	2.28396	0.0332125	*
																	Clem	-1.76204	4.07133	67.0766	-0.432791	0.666555

## Sheet: Figure_4
Figure 4c			Biological replicates						one-way ANOVA to compare the cell counts across different treatments							Perform Dunnett's test to compare each treatment with Vehicle
Treatment	Stage	Marker	Repl1	Repl2	Repl3		units:		summary results of one way ANOVA							summary results of Dunnett test
Clem	OPCs	PDGFRa	125.23	96.6505	84.0946		cells/mm2			Df	Sum Sq	Mean Sq	F	P value		comparison		Estimate	Std. Error	t value	P value
Vehicle	OPCs	PDGFRa	193.396	81.6851	116.183				Treatment	7	5099	728.5	1.054	0.434		Clem - Vehicle		-28.333	21.461	-1.32	0.65
Sm5	OPCs	PDGFRa	105.258	134.762	108.218				Residuals	16	11053	690.8				Sm1 - Vehicle		-26	21.461	-1.212	0.722
Sm11	OPCs	PDGFRa	83.4721	103.438	121.032											Sm11 - Vehicle		-28	21.461	-1.305	0.66
T3	OPCs	PDGFRa	112.037	128.949	134.321				Signif. codes: ‘***’ 0.001 ‘**’ 0.01 ‘*’ 0.05							Sm2 - Vehicle		-50	21.461	-2.33	0.15
Sm2	OPCs	PDGFRa	73.3239	87.9411	79.6607											Sm5 - Vehicle		-14.333	21.461	-0.668	0.974
Sm1	OPCs	PDGFRa	123.58	108.534	79.8598											Sm7 - Vehicle		-19.667	21.461	-0.916	0.893
Sm7	OPCs	PDGFRa	88.3978	133.57	109.895											T3 - Vehicle		-5.333	21.461	-0.249	1
Figure 4d			Biological replicates				units:		summary results of one way ANOVA							summary results of Dunnett test
Treatment	Stage	Marker	Repl1	Repl2	Repl3		cells/mm2			Df	Sum Sq	Mean Sq	F	P value		comparison		Estimate	Std. Error	t value	P value
Clem	MOLs	MBP	102.28	80.4103	71.5459				Treatment	7	5456	779.5	5.817	0.00173	**	Clem - Vehicle		37.333	9.452	3.95	0.00644	**
Vehicle	MOLs	MBP	43.3972	46.3105	52.7705				Residuals	16	2144	134				Sm1 - Vehicle		28	9.452	2.962	0.04643	*
Sm5	MOLs	MBP	68.6819	91.0306	72.0792											Sm11 - Vehicle		37.333	9.452	3.95	0.00634	**
Sm11	MOLs	MBP	81.8224	76.5835	95.2013				Signif. codes: ‘***’ 0.001 ‘**’ 0.01 ‘*’ 0.05							Sm2 - Vehicle		16.333	9.452	1.728	0.39238
T3	MOLs	MBP	73.175	108.257	83.4102											Sm5 - Vehicle		30	9.452	3.174	0.03054	*
Sm2	MOLs	MBP	60.4568	74.3532	56.6051											Sm7 - Vehicle		1.667	9.452	0.176	0.99999
Sm1	MOLs	MBP	41.7606	58.8596	45.6142											T3 - Vehicle		40.667	9.452	4.303	0.00312	**
Sm7	MOLs	MBP	72.145	86.0495	68.4939
																	Signif. codes: ‘***’ 0.001 ‘**’ 0.01 ‘*’ 0.05 ‘

## Sheet: Figure_5
Figure 5c											Figure 5c
Biological replicates	Vehicle	Sm1	Sm2	Sm5	Sm6	Sm7	Sm11	Clem	T3			Sm1	Sm2	Sm5	Sm6	Sm7	Sm11	Clemastine	T3
n1	0.1665	0.1965	0.2718	0.3661	0.2167	0.3752	0.3356	0.2916	0.2708		P value	0.0341	0.00045	0.002	0.0901	0.19	<0,0001	0.0081	0.0955
n2	0.0856	0.2287	0.1965	0.2466	0.2442	0.2715	0.3655	0.2029	0.2641			*	***	**			***	**
n3	0.1852	0.4438	0.3574	0.33	0.1909	0.2145	0.3777	0.3138	0.299		Sum of ranks in column A,B	56 . 80	51 . 102	50 . 121	60 . 76	57 . 96	46 . 125	51 . 85	51 . 65
n4	0.2704	0.3051	0.4143	0.2892	0.2733	0.2951	0.3104	0.3583	0.3254		Mann-Whitney U	11	6	5	15	12	1	6	27
n5	0.2308	0.4643	0.4065	0.3941	0.3301	0.2477	0.5191	0.5181	0.2718		Are medians signif. different? (P < 0.05)	Yes	Yes	Yes	No	No	Yes	Yes	No
n6	0.2654	0.3499	0.4392	0.409	0.3701	0.4572	0.4318	0.4071	0.383
n7	0.2704	0.3919	0.5373	0.4032	0.392	0.3	0.3516	0.4268	0.3066
n8	0.1506	-	0.51	0.3665	-	0.37	0.3442	-	0.3036
n9	0.3056	-	-	0.4222	-	-	-	-	-
Figure 5e											Figure 5e
Biological replicates	Vehicle	Sm1	Sm2	Sm5	Sm6	Sm7	Sm11	Clem	T3			Sm1	Sm2	Sm5	Sm6	Sm7	Sm11	Clemastine	T3
n1	0.259	0.2791	0.4581	0.4486	0.2046	0.4008	0.6097	0.4154	0.5558		P value	0.14	0.0281	0.0002	0.289	0.5737	0.0006	0.2359	0.0003
n2	0.3484	0.4618	0.2211	0.4593	0.3237	0.2868	0.3055	0.2112	0.3911				*	***			***		***
n3	0.2659	0.1853	0.1853	0.38	0.356	0.2201	0.6273	0.2139	0.3299		Sum of ranks in column A,B	43 . 77	47 . 89	36 . 100	45 . 75	62 . 74	39 . 114	59 . 94	36 . 84
n4	0.1177	0.2956	0.2832	0.3593	0.2507	0.2553	0.341	0.204	0.3323		Mann-Whitney U	7	11	0	9	26	3	23	0
n5	0.2335	0.4643	0.3681	0.409	0.3301	0.1591	0.4957	0.181	0.4115		Are medians signif. different? (P < 0.05)	No	Yes	Yes	No	No	Yes	No	Yes
n6	0.1772	0.3499	0.4392	0.4032	0.3701	0.373	0.2811	0.4693	0.48
n7	0.2704	0.3919	0.5373	-	0.392	0.2257	0.2724	0.414	0.4008
n8	0.1506	-	0.51	0.3665	-	0.1986	0.5248	0.321	-
n9	0.3056	-	-	0.4222	-	-	0.3189	0.262	-

## Sheet: Figure_6
Figure 6c			Biological replicates						one-way ANOVA to compare the cell counts across different treatments							Perform Bonferroni's test to compare each treatment with Normoxic
conditions	stage	Marker	Animal1	Animal2	Animal3	Animal4	Animal5	unit:	summary results of one way ANOVA							summary results of Bonferroni test
Normoxic (Nx)	cycling	EdU	3924.79	3793.8	3809.38	3911.16	3187.44	cells/mm2		Df	Sum Sq	Mean Sq	F	P value		comparison		Mean Diff.	Std. Error	t value	P Value
Hypoxic (Hx)	cycling	EdU	6313.37	7322.38	6176.99	6324.31	6153.55		Treatment	3	31761654	10587218	65.89	3.19e-09	***	Nx-Hx		-2733	253.5	10.78	<1e-05	***
Sm5	cycling	EdU	6667.36	7670.71	6861.32	7033.99	7124.48		Residuals	16	2570794	160675				Nx-HxSm5		-3346	253.5	13.2	<1e-05	***
Sm11	cycling	EdU	5371.77	5129.75	6091.79	5774.64	5982.05		Signif. codes: ‘***’ 0.001 ‘**’ 0.01 ‘*’ 0.05							Nx-Hxsm11		-1945	253.5	7.671	<1e-05	***
Figure 6d			Biological replicates						one-way ANOVA to compare the cell counts across different treatments							Perform Bonferroni's test to compare each treatment with Normoxic and Hypoxic
conditions	stage	Marker	Animal1	Animal2	Animal3	Animal4	Animal5	unit:	summary results of one way ANOVA							summary results of Bonferroni test
Normoxic (Nx)	cycling OPCs	olig2+EdU+/olig2+	0.234848	0.227273	0.303797	0.278302	0.217391	ratio		Df	Sum Sq	Mean Sq	F	P value		comparison		Mean Diff.	Std. Error	t value	P Value
Hypoxic (Hx)	cycling OPCs	olig2+EdU+/olig2+	0.265403	0.172414	0.207317	0.265487	0.235294		Treatment	3	0.03819	0.01273	8.244	0.0015	**	Nx-Hx		0.02314	0.02485	0.9311	0.68034
Sm5	cycling OPCs	olig2+EdU+/olig2+	0.320988	0.375661	0.335294	0.344262	0.311688		Residuals	16	0.02471	0.001544				HxSm5 - Hx		-0.08526	0.02485	4.362	0.00118
Sm11	cycling OPCs	olig2+EdU+/olig2+	0.333333	0.32243	0.350254	0.222222	0.330097		Signif. codes: ‘***’ 0.001 ‘**’ 0.01 ‘*’ 0.05							HxSm11 - Hx		-0.05935	0.02485	3.319	0.01167
																Hx-Nx		-0.02314	0.02485	-0.931	0.68029
																HxSm5 - Nx		0.08526	0.02485	3.431	0.00918
																HxSm11 - Nx		0.05935	0.02485	2.388	0.07397
Figure 6f			Biological replicates						one-way ANOVA to compare the cell counts across different treatments							Perform Bonferroni's test to compare each treatment with Normoxic and Hypoxic
conditions	stage	Marker	Animal1	Animal2	Animal3	Animal4	Animal5	unit:	summary results of one way ANOVA							summary results of Bonferroni test
Normoxic (Nx)	cycling oligo fate	olig2+EdU+/EdU+	0.183976	0.147541	0.185328	0.157333	0.162037	ratio		Df	Sum Sq	Mean Sq	F	P value		comparison		Mean Diff.	Std. Error	t value	P Value
Hypoxic (Hx)	cycling oligo fate	olig2+EdU+/EdU+	0.227642	0.09772	0.172297	0.206186	0.230769		Treatment	3	0.03081	0.01027	6.382	0.00475	**	Nx-Hx		0.01968	0.02537	0.7756	0.78041
Sm5	cycling oligo fate	olig2+EdU+/EdU+	0.264407	0.293388	0.244635	0.175	0.193548		Residuals	16	0.02575	0.001609				HxSm5 - Hx		0.06695	0.02537	2.639	0.04588	*
Sm11	cycling oligo fate	olig2+EdU+/EdU+	0.294606	0.286307	0.253676	0.228571	0.273092		Signif. codes: ‘***’ 0.001 ‘**’ 0.01 ‘*’ 0.05							HxSm11 - Hx		0.10001	0.02537	3.942	0.00319	**
																Hx-Nx		-0.01968	0.02537	-0.776	0.7804
																HxSm5 - Nx		0.04727	0.02537	1.863	0.1895
																HxSm11 - Nx		0.08033	0.02537	3.166	0.0159	*
Figure 6h			Biological replicate											one-way ANOVA to compare the cell counts across different treatments							Perform Dunnett's test to compare each conditions to Hypoxic
conditions	stage	Marker	Animal1	Animal2	Animal3	Animal4	Animal5	Animal6	Animal7	Animal8	Animal9	Animal10	unit:	summary results of one way ANOVA							summary results of Dunnett test
Normoxic (Nx)	OL	olig2+CC1+	542.995	721.514	675.025	675.025	647.131	476.05	524.399	569.029	643.412	621.097	cells/mm2		Df	Sum Sq	Mean Sq	F	P value		comparison	Mean Diff.	Std. Error	q value	P Value
Hypoxic (Hx)	OL	olig2+CC1+	542.995	453.736	448.157	576.467	479.77	438.859	533.697	453.736	490.927	554.152		Treatment	3	69539	23180	4.73	0.00713	**	Nx-Hx	112.3	31.31	3.588	0.00278	**
Sm5	OL	olig2+CC1+	570.889	643.412	554.152	615.518	507.663	550.433	451.876	567.169	489.067	-		Residuals	35	171528	4901				HxSm5 - Hx	52.77	32.17	1.641	0.25528
Sm11	OL	olig2+CC1+	563.45	723.373	693.62	619.237	522.54	451.876	554.152	635.974	537.416	515.101		Signif. codes: ‘***’ 0.001 ‘**’ 0.01 ‘*’ 0.05							HxSm11 - Hx	84.42	31.31	2.697	0.02857	*
																					Hx-Nx	-112.32	31.31	-3.588	0.00278	**
																					HxSm5 - Nx	-59.55	32.17	-1.851	0.17536
																					HxSm11 - Nx	-27.89	31.31	-0.891	0.70555
Figure 6j			Biological replicate											one-way ANOVA to compare the cell counts across different treatments							Perform Dunnett's test to compare each conditions to Hypoxic
conditions	stage	Marker	Animal1	Animal2	Animal3	Animal4	Animal5	Animal6	Animal7	Animal8	Animal9	Animal10	unit:	summary results of one way ANOVA							summary results of Dunnett test
Normoxic (Nx)	mOL	olig2+GSTpi+	189.676	206.412	204.553	197.115	217.57	198.974	217.57	193.395	150.625	200.834	cells/mm2		Df	Sum Sq	Mean Sq	F	P value		comparison	Mean Diff.	Std. Error	q value	P Value
Hypoxic (Hx)	mOL	olig2+GSTpi+	167.361	158.064	161.783	169.221	174.8	126.451	172.94	115.293	124.591	126.451		Treatment	3	14178	4726	9.129	0.000134	***	Nx-Hx	47.98	10.18	4.715	<0.001	***
Sm5	mOL	olig2+GSTpi+	152.485	230.587	163.642	206.412	178.519	143.187	142.257	163.642	172.94	-		Residuals	35	18120	517.7				HxSm5 - Hx	22.93	10.45	2.194	0.0887
Sm11	mOL	olig2+GSTpi+	215.71	159.923	202.693	193.395	184.098	172.94	221.289	193.395	185.957	193.395		Signif. codes: ‘***’ 0.001 ‘**’ 0.01 ‘*’ 0.05							HxSm11 - Hx	42.58	10.18	4.185	<0.001	***
																					Hx-Nx	-47.977	10.18	-4.715	<0.001	***
																					HxSm5 - Nx	-25.042	10.45	-2.395	0.0573
																					HxSm11 - Nx	-5.393	10.18	-0.53	0.9129
Figure 6l			Biological replicate
conditions	stage	Marker	Animal1	Animal2	Animal3	Animal4	Animal5	Animal6	Animal7	Animal8	Animal9	Animal10	unit:	summary results of one way ANOVA							summary results of Dunnett test
Normoxic (Nx)	mOL	olig2+GSTpi+	339.39	242.42	312.95	293.11	282.09	343.8	381.27	429.75	326.17	271.07	cells/mm2		Df	Sum Sq	Mean Sq	F	P value		comparison	Mean Diff.	Std. Error	q value	P Value
Hypoxic (Hx)	mOL	olig2+GSTpi+	190.63	175.21	144.35	217.08	170.8	220.36	160.88	165.29	211.57	211.57		Treatment	3	166227	55409	20,45	7.87e-08	***	Nx-Hx	135.4	23.28	5.817	<0.001	***
Sm5	mOL	olig2+GSTpi+	116.8	95.87	85.95	181.82	262.26	158.68	191.74	156.47	154.27	-		Residuals	35	94840	2710				HxSm5 - Hx	30.79	23.92	1.287	0.4417
Sm11	mOL	olig2+GSTpi+	240.22	311.85	327.27	315.15	363.64	178.51	242.42	235.81	169.7	293.11		Signif. codes: ‘***’ 0.001 ‘**’ 0.01 ‘*’ 0.05							HxSm11 - Hx	-80.99	23.28	3.479	0.00395	**
																					Hx-Nx	-135.4	23.28	-5.817	<0.001	***
																					HxSm5 - Nx	-166.22	23.92	-6.95	<0.001	***
																					HxSm11 - Nx	-54.43	23.28	-2.338	0.0651
Figure 6m			Biological replicate							summary results of one way ANOVA							summary results of Holm-Šídák's multiple comparisons test
conditions	stage	Marker	Animal1	Animal2	Animal3	Animal4	Animal5	unit:			Df	Sum Sq	Mean Sq	F	P value		comparison		Mean Diff.	Std. Error	t value	P Value
Normoxic (Nx)	mOL	olig2+GSTpi+ and MBP	0.130145	0.16228	0.117143	0.137969	0.146833	MBP density/density GSTpi cells		Treatment	3	0.1415	0.04718	14,33	0,0001	***	Nx-Hx		-0.08172	0.03628	2.252	0.0778
Hypoxic (Hx)	mOL	olig2+GSTpi+ and MBP	0.199077	0.245477	0.268722	0.185554	0.204157			Residuals	15	0.04937	0.003291				Hx-HxSm5		-0.2215	0.03848	5.755	0.0001	***
Sm5	mOL	olig2+GSTpi+ and MBP	0.342862	0.465612	0.414382	0.218534	-			Signif. codes: ‘***’ 0.001 ‘**’ 0.01 ‘*’ 0.05							Hx-HxSm11		0.0002001	0.03628	0.005516	0.9957
Sm11	mOL	olig2+GSTpi+ and MBP	0.219746	0.109652	0.120961	0.138489	0.104522

## Sheet: Figure_7
Figure 7f					Figure 7f
Biological Replicates	Vehicle	Dycl.	Leuc.		Dunnett's multiple comparisons test	Mean Diff,	95,00% CI of diff,	Below threshold?	Summary	Adjusted P Value	A-?
Repl1	1277.6	1130.26	1887.3		Dycl	-265.7	-523,2 to -8,211	Yes	*	0.0424	B	Dycl.
Repl2	484.766	1137.49	2143.86		Leuc	-615.9	-905,8 to -326,1	Yes	***	<0,0001	C	Leuc.
Repl3	816.914	1121.06	1598.92
Repl4	894.06	1015.15	1413.42		Test details	Mean 1	Mean 2	Mean Diff,	SE of diff,	n1	n2	q	DF
Repl5	871.11	1064.59	1048.16		Dycl	942.5	1208	-265.7	111.2	13	14	2.389	33
Repl6	933.96	1814.43	1449.94		Leuc	942.5	1558	-615.9	125.2	13	9	4.92	33
Repl7	1228.54	1169.08	1510.81
Repl8	424.03	847.89	1729.79
Repl9	833.24	889.94	1243.54
Repl10	1106.48	1451.2	-
Repl11	1192.7	1710.1	-
Repl12	1050.15	1179.6	-
Repl13	1138.62	1329.6	-
Repl14	-	1054	-
Figure 7g					Figure 7g
Biological Replicates	Vehicle	Dycl.	Leuc.		Dunnett's multiple comparisons test	Mean Diff,	95,00% CI of diff,	Below threshold?	Summary	Adjusted P Value	A-?
Repl1	918.278	743.968	462.923		Dycl	-76.79	-254,6 to 101,0	No	ns	0.5143	B	Dycl.
Repl2	370.435	736.28	999.978		Leuc	-54.7	-254,9 to 145,5	No	ns	0.7576	C	Leuc.
Repl3	552.121	906.891	357.45
Repl4	179.97	732.866	438.021		Test details	Mean 1	Mean 2	Mean Diff,	SE of diff,	n1	n2	q	DF
Repl5	444.88	760.425	473.693		Dycl	457.6	534.3	-76.79	76.79	13	14	0.9999	33
Repl6	469.71	533.65	597.302		Leuc	457.6	512.3	-54.7	86.46	13	9	0.6327	33
Repl7	512.9	390.62	484.599
Repl8	153.87	422.75	419.111
Repl9	407.857	419.234	377.284
Repl10	622.51	492.6	-
Repl11	358.068	420.8	-
Repl12	451.756	160.8	-
Repl13	505.945	377.9	-
Repl14	-	382.1	-
Figure 7h					Figure 7h
Biological Replicates	Vehicle	Dycl.	Leuc.		Dunnett's multiple comparisons test	Mean Diff,	95,00% CI of diff,	Below threshold?	Summary	Adjusted P Value	A-?
Repl1	93.1586	74.7147	89.0238		Dycl	-1.943	-30,61 to 26,72	No	ns	0.9825	B	Dycl.
Repl2	73.1723	88.1773	151.568		Leuc	-50.97	-83,24 to -18,69	Yes	**	0.0017	C	Leuc.
Repl3	76.0576	36.8111	161.797
Repl4	60.51	90.4773	116.302		Test details	Mean 1	Mean 2	Mean Diff,	SE of diff,	n1	n2	q	DF
Repl5	91.65	67.5933	43.17		Dycl	76.58	78.53	-1.943	12.38	13	14	0.1569	33
Repl6	88.68	133.71	200.03		Leuc	76.58	127.6	-50.97	13.94	13	9	3.657	33
Repl7	92.08	82.72	142.529
Repl8	54.18	75.368	157.08
Repl9	58.677	42.79	86.4563
Repl10	43.3071	89.9	-
Repl11	87.9249	129.9	-
Repl12	86.7409	79.4	-
Repl13	89.4433	82.6	-
Repl14	-	25.2	-
Figure 7i					Figure 7i
Biological Replicates	Vehicle	Dycl.	Leuc.		Dunnett's multiple comparisons test	Mean Diff,	95,00% CI of diff,	Below threshold?	Summary	Adjusted P Value	A-?
Repl1	266.167	278.193	498.533		Dycl	-111.1	-186,7 to -35,47	Yes	**	0.0034	B	Dycl.
Repl2	41.1594	282.167	420.179		Leuc	-250.6	-335,8 to -165,5	Yes	***	<0,0001	C	Leuc.
Repl3	154.932	177.362	298.566
Repl4	66.08	177.335	270.633		Test details	Mean 1	Mean 2	Mean Diff,	SE of diff,	n1	n2	q	DF
Repl5	73.63	211.229	135.358		Dycl	100.3	211.4	-111.1	32.65	13	14	3.402	33
Repl6	65.49	372.76	297.568		Leuc	100.3	351	-250.6	36.75	13	9	6.82	33
Repl7	74.97	200.7	456.093
Repl8	34.08	51.8155	434.789
Repl9	149.726	123.75	347.164
Repl10	125.628	251.2	-
Repl11	75.1457	274.3	-
Repl12	65.9648	196.6	-
Repl13	111.442	117.6	-
Repl14	-	244.6	-
Figure 7m					Figure 7m
Biological Replicates	Vehicle	Dycl.	Leuc.		Dunnett's multiple comparisons test	Mean Diff.	95.00% CI of diff.	Below threshold?	Summary	Adjusted P Value	A-?
Repl1	131.812	268.404	241.802		Dycl	-103.6	-186.4 to -20.75	Yes	*	0.0160	B	Dycl.
Repl2	114.882	262.027	277.35		Leuc	-121.3	-204.1 to -38.43	Yes	**	0.0061	C	Leuc.
Repl3	92.0856	110.84	159.809
Repl4	119.013	238.225	276.343		Test details	Mean 1	Mean 2	Mean Diff.	SE of diff.	n1	n2	q	DF
Repl5	70.7956	167.07	179.71		Dycl	105.7	209.3	-103.6	33.10	5	5	3.129	12
					Leuc	105.7	227.0	-121.3	33.10	5	5	3.664
Figure 7n					Figure 7n
Biological Replicates	Vehicle	Dycl.	Leuc.		Dunnett's multiple comparisons test	Mean Diff,	95,00% CI of diff,	Below threshold?	Summary	Adjusted P Value	A-?
Repl1	0.289855	0.373932	1.07692		Dycl	-0.2348	-0,4440 to -0,02562	Yes	*	0.0261	B	Dycl.
Repl2	0.111111	0.383234	0.420188		Leuc	-0.5165	-0,7520 to -0,2810	Yes	***	<0,0001	C	Leuc.
Repl3	0.280612	0.195572	0.835276
Repl4	0.3672	0.241975	0.617854		Test details	Mean 1	Mean 2	Mean Diff,	SE of diff,	n1	n2	q	DF
Repl5	0.1655	0.277778	0.28575		Dycl	0.2205	0.4553	-0.2348	0.09035	13	14	2.599	33
Repl6	0.13942	0.229885	0.498187		Leuc	0.2205	0.737	-0.5165	0.1017	13	9	5.078	33
Repl7	0.14617	0.69851	0.941176
Repl8	0.22148	0.513795	1.03741
Repl9	0.367104	0.123596	0.920168
Repl10	0.201807	0.51	-
Repl11	0.209864	0.651824	-
Repl12	0.146019	1.22283	-
Repl13	0.220265	0.31131	-
Repl14	-	0.64012	-
Figure 7o					Figure 7o
Biological Replicates	Vehicle	Clemastine	Dycl.	Leuc.	Dunnett's multiple comparisons test	Mean Diff.	95.00% CI of diff.	Below threshold?	Summary	Adjusted P Value	A-?
Repl1	58	100	135	195	Clem vs. Vehicle	-7.8	-49.49 to 33.89	No	ns	0.9291	B	Clemastine
Repl2	91	96	153	138	Dycl vs. Vehicle	-55.05	-99.27 to -10.83	Yes	*	0.0145	C	Dycl.
Repl3	77	84	133	252	Leuc vs. Vehicle	-119.1	-163.3 to -74.83	Yes	***	<0.0001	D	Leuc.
Repl4	101	92	132	224
Repl5	89	83	-	-	Test details	Mean 1	Mean 2	Mean Diff.	SE of diff.	n1	n2	q	DF
					Clem vs. Vehicle	83.2	91	-7.8	15.79	5	5	0.4939	14
					Dycl vs. Vehicle	83.2	138.3	-55.05	16.75	5	4	3.287	14
					Leuc vs. Vehicle	83.2	202.3	-119.1	16.75	5	4	7.108	14

## Sheet: Figure_8
Figure 8b						Figure 8b
Biological Replicates	Vehicle	Dycl.	Leuc.	Clemastine		Dunnett's multiple comparisons test	Mean Diff.	95.00% CI of diff.	Below threshold?	Summary	Adjusted P Value	A-?
Repl1	14	42	44	102		Clem	-23.75	-45.90 to -1.596	Yes	*	0.0345	B
Repl2	25	44	43	92		Dycl.	-30.2	-50.98 to -9.418	Yes	**	0.0045	C
Repl3	14	57	66	57		Leuc.	-52.2	-72.98 to -31.42	Yes	***	<0.0001	D
Repl4	20	36	56	53
Repl5	25	-	47	62		Test details	Mean 1	Mean 2	Mean Diff.	SE of diff.	n1	n2	q	DF
Repl6	28	-	-	-		Clem	21	44.75	-23.75	8.497	6	4	2.795	16
						Dycl.	21	51.2	-30.2	7.971	6	5	3.789	16
						Leuc.	21	73.2	-52.2	7.971	6	5	6.549	16
Figure 8c						Figure 7m
Biological Replicates	Vehicle	Dycl.	Leuc.	Clemastine		Dunnett's multiple comparisons test	Mean Diff.	95.00% CI of diff.	Below threshold?	Summary	Adjusted P Value	A-?
Repl1	0.029	0.043	0.065	0.016		Dycl.	-0.6399	-2,874 to 1,594'	No	ns	0.7112	B
Repl2	0.063	0.055	0.047	0.026		Leuc.	0.4426	-2,055 to 2,941	No	ns	0.8738	C
Repl3	0.1	0.089	0.013	0.129
Repl4	0.054	0.106	0.015	0.049		Test details	Mean 1	Mean 2	Mean Diff.	SE of diff.	n1	n2	q	DF
Repl5	0.042	0.044	0.072	-		Dycl.	6.255	6.894	-0.6399	0.8988	6	6	0.7119	13
Repl6	-	0.03	-	-		Leuc.	6.255	5.812	0.4426	1.005	6	4	0.4404	13
Figure 8g						Figure 8h
Axon	axon_diameter	g_ratio	condition			Axons from 1 to 1.5 mm
1	0.707	0.686075	Vehicle			summary results of one way ANOVA							summary results of Dunnett test
2	0.498	0.708897	Vehicle				Df	Sum Sq	Mean Sq	F	P value		comparison		Estimate	Std. Error	t value	P value
3	0.6025	0.721125	Vehicle			Treatment	3	0.0418	0.013941	4.599	0.00373	**	Clem - Vehicle		-0.003355	0.009668	-0.347	0.9718
4	0.834	0.722078	Vehicle			Residuals	257	0.779	0.003031				Sm5 - Vehicle		0.006365	0.009929	0.641	0.8557
5	0.526	0.731063	Vehicle										Sm11 - Vehicle		-0.026655	0.009602	-1.305	0.0164	*
6	0.9185	0.731873	Vehicle			Signif. codes: 0 ‘***’ 0.001 ‘**’ 0.01 ‘*’ 0.05
7	0.731	0.737639	Vehicle
8	0.569	0.738482	Vehicle
9	0.615	0.748175	Vehicle			Axons larger than 1mm
10	0.519	0.749458	Vehicle			summary results of one way ANOVA							summary results of Dunnett test
11	0.6055	0.753578	Vehicle				Df	Sum Sq	Mean Sq	F	P value		comparison		Estimate	Std. Error	t value	P value
12	1.1755	0.754978	Vehicle			Treatment	3	0.0418	0.013941	4.599	0.00373	**	Clem - Vehicle		-0.005817	0.008271	-0.703	0.82112
13	0.6975	0.755279	Vehicle			Residuals	389	1.2963	0.003332				Sm5 - Vehicle		0.000865	0.008566	0.101	0.99925
14	0.673	0.757883	Vehicle										Sm11 - Vehicle		-0.025181	0.008068	-3.121	0.00555	**
15	0.5935	0.76041	Vehicle			Signif. codes: 0 ‘***’ 0.001 ‘**’ 0.01 ‘*’ 0.05
16	0.6535	0.762989	Vehicle
17	0.673	0.767389	Vehicle
18	0.8205	0.76754	Vehicle
19	0.654	0.768959	Vehicle
20	0.6565	0.769186	Vehicle
21	0.953	0.770412	Vehicle
22	0.551	0.772791	Vehicle
23	0.603	0.776062	Vehicle
24	0.683	0.778348	Vehicle
25	0.6235	0.779375	Vehicle
26	0.777	0.781297	Vehicle
27	0.633	0.783901	Vehicle
28	0.6135	0.785029	Vehicle
29	0.6455	0.788156	Vehicle
30	0.7525	0.790026	Vehicle
31	0.71	0.791527	Vehicle
32	0.7525	0.79714	Vehicle
33	0.616	0.797927	Vehicle
34	0.7045	0.801023	Vehicle
35	0.775	0.801034	Vehicle
36	0.912	0.802111	Vehicle
37	0.597	0.802959	Vehicle
38	0.7905	0.803762	Vehicle
39	1.087	0.804589	Vehicle
40	1.056	0.804878	Vehicle
41	0.6975	0.804962	Vehicle
42	0.977	0.807105	Vehicle
43	0.8445	0.81085	Vehicle
44	0.698	0.8121	Vehicle
45	0.619	0.812869	Vehicle
46	0.721	0.813311	Vehicle
47	0.685	0.814507	Vehicle
48	0.6065	0.815736	Vehicle
49	0.7385	0.816022	Vehicle
50	0.87	0.816135	Vehicle
51	1.2475	0.820724	Vehicle
52	1.5375	0.821534	Vehicle
53	0.7755	0.831635	Vehicle
54	1.232	0.834123	Vehicle
55	0.788	0.835631	Vehicle
56	0.798	0.843998	Vehicle
57	0.805	0.846923	Vehicle
58	0.8935	0.847723	Vehicle
59	1.2765	0.865424	Vehicle
60	1.0845	0.871434	Vehicle
61	1.6535	0.873251	Vehicle
62	0.906	0.876633	Vehicle
63	1.001	0.89615	Vehicle
64	1.812	0.917236	Vehicle
65	0.71244	0.745501	Vehicle
66	0.72111	0.816298	Vehicle
67	0.87285	0.814177	Vehicle
68	0.90701	0.775386	Vehicle
69	0.97874	0.83435	Vehicle
70	0.98667	0.76812	Vehicle
71	1.0018	0.763183	Vehicle
72	1.01166	0.836932	Vehicle
73	1.01823	0.813133	Vehicle
74	1.07754	0.782532	Vehicle
75	1.10307	0.815297	Vehicle
76	1.17395	0.870689	Vehicle
77	1.17804	0.801559	Vehicle
78	1.22316	0.837132	Vehicle
79	1.25533	0.853528	Vehicle
80	1.25899	0.793998	Vehicle
81	1.26069	0.825575	Vehicle
82	1.27798	0.760539	Vehicle
83	1.28111	0.783628	Vehicle
84	1.30621	0.846346	Vehicle
85	1.31026	0.833324	Vehicle
86	1.311	0.843855	Vehicle
87	1.32505	0.836454	Vehicle
88	1.32524	0.857857	Vehicle
89	1.33695	0.820987	Vehicle
90	1.3543	0.790012	Vehicle
91	1.3579	0.825107	Vehicle
92	1.36466	0.873759	Vehicle
93	1.3772	0.850498	Vehicle
94	1.39821	0.868006	Vehicle
95	1.40396	0.896391	Vehicle
96	1.44158	0.829547	Vehicle
97	1.4602	0.843416	Vehicle
98	1.46185	0.796773	Vehicle
99	1.47064	0.810458	Vehicle
100	1.48321	0.903139	Vehicle
101	1.49591	0.834417	Vehicle
102	1.50471	0.838796	Vehicle
103	1.55067	0.837789	Vehicle
104	1.5987	0.802299	Vehicle
105	1.63163	0.844442	Vehicle
106	1.64861	0.821759	Vehicle
107	1.67759	0.832137	Vehicle
108	1.68951	0.843937	Vehicle
109	1.71341	0.832458	Vehicle
110	1.79956	0.859527	Vehicle
111	1.80719	0.874518	Vehicle
112	1.84804	0.83708	Vehicle
113	1.86123	0.835358	Vehicle
114	1.89901	0.876864	Vehicle
115	1.90937	0.897088	Vehicle
116	1.95182	0.871846	Vehicle
117	2.17897	0.88831	Vehicle
118	2.20422	0.902704	Vehicle
119	2.22605	0.910176	Vehicle
120	2.23815	0.898281	Vehicle
121	2.34203	0.878257	Vehicle
122	2.45837	0.909854	Vehicle
123	2.53419	0.850336	Vehicle
124	2.58648	0.908349	Vehicle
125	0.598	0.657866	Vehicle
126	0.74	0.668473	Vehicle
127	0.6345	0.677161	Vehicle
128	0.974	0.679693	Vehicle
129	0.917	0.685864	Vehicle
130	0.5625	0.689338	Vehicle
131	0.788	0.693052	Vehicle
132	0.6985	0.696758	Vehicle
133	0.7055	0.710116	Vehicle
134	0.776	0.718519	Vehicle
135	0.8515	0.720085	Vehicle
136	0.689	0.725263	Vehicle
137	0.836	0.727589	Vehicle
138	0.629	0.728431	Vehicle
139	1.0915	0.736256	Vehicle
140	0.8235	0.737243	Vehicle
141	0.8795	0.752674	Vehicle
142	1.06	0.753644	Vehicle
143	0.8135	0.753939	Vehicle
144	0.92	0.755647	Vehicle
145	0.7015	0.756742	Vehicle
146	1.37	0.757115	Vehicle
147	1.0405	0.758658	Vehicle
148	0.754	0.758933	Vehicle
149	1.1095	0.770486	Vehicle
150	0.8135	0.771456	Vehicle
151	1.154	0.773199	Vehicle
152	0.7045	0.774601	Vehicle
153	0.7775	0.776723	Vehicle
154	0.905	0.777826	Vehicle
155	1.5065	0.77956	Vehicle
156	0.882	0.780876	Vehicle
157	0.745	0.781332	Vehicle
158	1.113	0.782425	Vehicle
159	1.244	0.787591	Vehicle
160	0.9945	0.794329	Vehicle
161	1.0425	0.797933	Vehicle
162	1.0455	0.799923	Vehicle
163	0.8615	0.801395	Vehicle
164	1.1245	0.802355	Vehicle
165	1.1355	0.804178	Vehicle
166	0.9955	0.811659	Vehicle
167	1.2015	0.815959	Vehicle
168	0.996	0.819416	Vehicle
169	0.982	0.820042	Vehicle
170	0.769	0.826437	Vehicle
171	1.0345	0.828594	Vehicle
172	1.3975	0.830116	Vehicle
173	1.163	0.835789	Vehicle
174	1.264	0.837086	Vehicle
175	1.152	0.83965	Vehicle
176	1.204	0.840195	Vehicle
177	0.9105	0.849347	Vehicle
178	1.9555	0.852441	Vehicle
179	1.438	0.854681	Vehicle
180	1.4095	0.857882	Vehicle
181	1.9245	0.863973	Vehicle
182	1.859	0.866869	Vehicle
183	1.4085	0.869444	Vehicle
184	1.8265	0.873088	Vehicle
185	1.936	0.89196	Vehicle
186	1.4635	0.903395	Vehicle
187	2.176	0.904782	Vehicle
188	2.9365	0.912523	Vehicle
189	0.7895	0.676521	Sm5
190	0.8805	0.677047	Sm5
191	0.6105	0.686727	Sm5
192	0.71	0.71	Sm5
193	0.608	0.732972	Sm5
194	0.77	0.735786	Sm5
195	0.8125	0.736627	Sm5
196	0.4235	0.737805	Sm5
197	0.716	0.741585	Sm5
198	0.629	0.747031	Sm5
199	0.8455	0.751556	Sm5
200	0.724	0.751817	Sm5
201	1.165	0.756003	Sm5
202	0.777	0.764012	Sm5
203	0.7665	0.7665	Sm5
204	0.7855	0.771611	Sm5
205	0.6975	0.77457	Sm5
206	0.7425	0.781991	Sm5
207	0.9515	0.783128	Sm5
208	0.8415	0.78425	Sm5
209	0.7675	0.785568	Sm5
210	1.3855	0.789684	Sm5
211	1.1695	0.791004	Sm5
212	0.725	0.794521	Sm5
213	0.7195	0.799001	Sm5
214	0.873	0.802021	Sm5
215	0.6785	0.802959	Sm5
216	0.9905	0.803651	Sm5
217	0.929	0.806074	Sm5
218	0.947	0.810094	Sm5
219	0.9335	0.812446	Sm5
220	0.913	0.814088	Sm5
221	1.2165	0.816169	Sm5
222	0.856	0.817184	Sm5
223	0.8205	0.817638	Sm5
224	0.7155	0.817714	Sm5
225	1.0745	0.819291	Sm5
226	0.72	0.819579	Sm5
227	0.8145	0.821483	Sm5
228	1.268	0.822042	Sm5
229	0.867	0.824536	Sm5
230	1.1885	0.825921	Sm5
231	0.7405	0.826912	Sm5
232	0.878	0.838186	Sm5
233	1.105	0.840304	Sm5
234	0.922	0.840857	Sm5
235	0.979	0.843602	Sm5
236	1.0165	0.843919	Sm5
237	1.2445	0.844588	Sm5
238	0.8075	0.844665	Sm5
239	0.736	0.847926	Sm5
240	0.8875	0.855422	Sm5
241	0.88	0.858118	Sm5
242	1.4385	0.869184	Sm5
243	1.941	0.872556	Sm5
244	1.287	0.874024	Sm5
245	0.6705	0.875326	Sm5
246	1.025	0.876068	Sm5
247	1.8715	0.881328	Sm5
248	1.574	0.89128	Sm5
249	1.995	0.89784	Sm5
250	1.3925	0.902755	Sm5
251	0.66517	0.787817	Sm5
252	0.70308	0.838207	Sm5
253	0.73406	0.788571	Sm5
254	0.77117	0.734309	Sm5
255	0.88164	0.795746	Sm5
256	0.89922	0.662959	Sm5
257	0.94528	0.796556	Sm5
258	0.98184	0.691395	Sm5
259	1.00312	0.790758	Sm5
260	1.01808	0.779066	Sm5
261	1.02274	0.778366	Sm5
262	1.02318	0.778093	Sm5
263	1.06608	0.77076	Sm5
264	1.06656	0.794301	Sm5
265	1.09754	0.807242	Sm5
266	1.11296	0.797874	Sm5
267	1.12914	0.768869	Sm5
268	1.13061	0.788952	Sm5
269	1.196	0.829658	Sm5
270	1.19989	0.8417	Sm5
271	1.22058	0.829438	Sm5
272	1.23602	0.861828	Sm5
273	1.24385	0.808534	Sm5
274	1.24564	0.869658	Sm5
275	1.25627	0.803312	Sm5
276	1.27602	0.793674	Sm5
277	1.28874	0.800314	Sm5
278	1.30067	0.723082	Sm5
279	1.30931	0.785696	Sm5
280	1.30987	0.84045	Sm5
281	1.33469	0.823178	Sm5
282	1.35395	0.792846	Sm5
283	1.35562	0.840908	Sm5
284	1.35614	0.798139	Sm5
285	1.38594	0.82848	Sm5
286	1.42611	0.897535	Sm5
287	1.43643	0.862928	Sm5
288	1.44476	0.757878	Sm5
289	1.44556	0.820364	Sm5
290	1.48057	0.844249	Sm5
291	1.50912	0.822075	Sm5
292	1.55224	0.878848	Sm5
293	1.57304	0.820952	Sm5
294	1.58318	0.781617	Sm5
295	1.58444	0.811775	Sm5
296	1.59658	0.907277	Sm5
297	1.62808	0.881597	Sm5
298	1.64231	0.868365	Sm5
299	1.64496	0.806533	Sm5
300	1.67217	0.814556	Sm5
301	1.71809	0.88311	Sm5
302	1.77053	0.790774	Sm5
303	1.80778	0.824922	Sm5
304	1.83294	0.846191	Sm5
305	1.86248	0.809006	Sm5
306	2.00941	0.871228	Sm5
307	2.16569	0.860124	Sm5
308	2.49139	0.889588	Sm5
309	3.19818	0.873823	Sm5
310	0.521	0.740057	Sm5
311	0.685	0.754821	Sm5
312	0.699	0.761438	Sm5
313	0.903	0.762669	Sm5
314	0.725	0.76679	Sm5
315	0.6705	0.77069	Sm5
316	0.7855	0.778108	Sm5
317	0.754	0.778122	Sm5
318	0.7135	0.779356	Sm5
319	0.7025	0.784478	Sm5
320	0.7065	0.784564	Sm5
321	0.6615	0.786564	Sm5
322	0.7085	0.787222	Sm5
323	0.777	0.790036	Sm5
324	0.8775	0.791253	Sm5
325	0.683	0.792343	Sm5
326	0.75	0.793231	Sm5
327	0.79	0.794769	Sm5
328	0.6455	0.797406	Sm5
329	0.7145	0.797433	Sm5
330	0.773	0.800207	Sm5
331	0.87	0.805556	Sm5
332	1.4735	0.805631	Sm5
333	0.762	0.805923	Sm5
334	0.749	0.806243	Sm5
335	0.5635	0.807307	Sm5
336	0.801	0.817347	Sm5
337	0.976	0.818106	Sm5
338	0.761	0.820043	Sm5
339	0.9545	0.826407	Sm5
340	0.856	0.829457	Sm5
341	1.493	0.831987	Sm5
342	0.699	0.833135	Sm5
343	0.736	0.834467	Sm5
344	0.951	0.834943	Sm5
345	0.821	0.835198	Sm5
346	1.2275	0.836742	Sm5
347	0.801	0.837428	Sm5
348	1.205	0.838553	Sm5
349	1.23	0.841313	Sm5
350	1.387	0.843674	Sm5
351	0.866	0.84902	Sm5
352	0.5335	0.851556	Sm5
353	0.7365	0.854408	Sm5
354	0.901	0.854433	Sm5
355	1.119	0.856159	Sm5
356	0.986	0.857019	Sm5
357	0.672	0.859335	Sm5
358	0.5965	0.86013	Sm5
359	1.2865	0.861111	Sm5
360	1.687	0.862254	Sm5
361	0.778	0.863964	Sm5
362	1.0985	0.876346	Sm5
363	0.8475	0.876875	Sm5
364	1.138	0.887676	Sm5
365	1.5075	0.889381	Sm5
366	1.0545	0.890249	Sm5
367	1.0985	0.89418	Sm5
368	0.991	0.895212	Sm5
369	1.0415	0.897845	Sm5
370	1.0395	0.904306	Sm5
371	1.0755	0.907978	Sm5
372	1.579	0.907993	Sm5
373	1.816	0.941665	Sm5
374	0.913	0.709402	Sm11
375	0.6825	0.713539	Sm11
376	0.659	0.720219	Sm11
377	0.855	0.720303	Sm11
378	1.216	0.72102	Sm11
379	0.842	0.732492	Sm11
380	0.874	0.73569	Sm11
381	1.035	0.73955	Sm11
382	1.0055	0.740427	Sm11
383	0.9205	0.742638	Sm11
384	0.876	0.744265	Sm11
385	0.716	0.745057	Sm11
386	0.603	0.751402	Sm11
387	0.763	0.752095	Sm11
388	1.398	0.753842	Sm11
389	0.6785	0.763647	Sm11
390	0.8745	0.764423	Sm11
391	0.803	0.765491	Sm11
392	0.9615	0.7692	Sm11
393	0.9885	0.77076	Sm11
394	2.0165	0.771718	Sm11
395	0.7395	0.777194	Sm11
396	0.749	0.779802	Sm11
397	0.74	0.781828	Sm11
398	0.7545	0.790052	Sm11
399	0.8635	0.799907	Sm11
400	2.094	0.801378	Sm11
401	0.7815	0.806086	Sm11
402	2.048	0.809007	Sm11
403	1.32	0.814312	Sm11
404	0.8275	0.814469	Sm11
405	0.868	0.814641	Sm11
406	1.102	0.815994	Sm11
407	0.884	0.817761	Sm11
408	1.433	0.818623	Sm11
409	1.0575	0.828762	Sm11
410	1.41	0.831858	Sm11
411	1.02	0.834356	Sm11
412	0.811	0.835221	Sm11
413	1.115	0.837716	Sm11
414	0.8635	0.840389	Sm11
415	1.187	0.843939	Sm11
416	1.021	0.845199	Sm11
417	1.045	0.846154	Sm11
418	1.455	0.848397	Sm11
419	1.468	0.849046	Sm11
420	2.391	0.850284	Sm11
421	0.9895	0.850451	Sm11
422	1.3795	0.852332	Sm11
423	1.053	0.853668	Sm11
424	1.402	0.85723	Sm11
425	1.408	0.865131	Sm11
426	1.2635	0.866598	Sm11
427	1.0815	0.870423	Sm11
428	1.9125	0.872292	Sm11
429	2.172	0.879352	Sm11
430	2.1915	0.880828	Sm11
431	1.2715	0.8836	Sm11
432	1.773	0.884731	Sm11
433	1.62	0.887914	Sm11
434	1.467	0.893423	Sm11
435	1.708	0.894475	Sm11
436	1.379	0.894873	Sm11
437	1.8185	0.896254	Sm11
438	1.602	0.898738	Sm11
439	2.687	0.906545	Sm11
440	0.52239	0.661705	Sm11
441	0.59377	0.611632	Sm11
442	0.59534	0.706944	Sm11
443	0.74686	0.639124	Sm11
444	0.74873	0.644327	Sm11
445	0.74994	0.650618	Sm11
446	0.82624	0.697426	Sm11
447	0.83024	0.724024	Sm11
448	0.87173	0.6521	Sm11
449	0.87669	0.719656	Sm11
450	0.88043	0.641015	Sm11
451	0.89152	0.660843	Sm11
452	0.90927	0.604966	Sm11
453	0.98005	0.661937	Sm11
454	0.99643	0.649413	Sm11
455	1.00334	0.748005	Sm11
456	1.00417	0.694203	Sm11
457	1.055	0.721093	Sm11
458	1.05947	0.717064	Sm11
459	1.0749	0.635211	Sm11
460	1.10187	0.697667	Sm11
461	1.1054	0.71601	Sm11
462	1.10681	0.703039	Sm11
463	1.13926	0.700031	Sm11
464	1.15375	0.734172	Sm11
465	1.15829	0.712397	Sm11
466	1.19452	0.691686	Sm11
467	1.19673	0.691498	Sm11
468	1.21545	0.665045	Sm11
469	1.21888	0.772941	Sm11
470	1.24472	0.755913	Sm11
471	1.25424	0.691737	Sm11
472	1.25584	0.66245	Sm11
473	1.26096	0.681363	Sm11
474	1.26277	0.748616	Sm11
475	1.27035	0.77581	Sm11
476	1.30673	0.736971	Sm11
477	1.33912	0.623075	Sm11
478	1.37009	0.703424	Sm11
479	1.37206	0.773874	Sm11
480	1.49434	0.744273	Sm11
481	1.50089	0.82541	Sm11
482	1.52057	0.76439	Sm11
483	1.52894	0.672074	Sm11
484	1.54249	0.720967	Sm11
485	1.59881	0.814488	Sm11
486	1.60176	0.765016	Sm11
487	1.60684	0.731544	Sm11
488	1.61653	0.798199	Sm11
489	1.68833	0.700394	Sm11
490	1.86578	0.869758	Sm11
491	1.90906	0.789971	Sm11
492	1.94111	0.824633	Sm11
493	2.02478	0.793171	Sm11
494	2.0432	0.750345	Sm11
495	2.10766	0.823899	Sm11
496	2.13859	0.735413	Sm11
497	2.32575	0.83914	Sm11
498	2.9684	0.843271	Sm11
499	0.8045	0.764734	Sm11
500	0.572	0.76727	Sm11
501	0.803	0.767686	Sm11
502	0.7665	0.775417	Sm11
503	0.7305	0.790157	Sm11
504	0.8	0.791687	Sm11
505	0.7295	0.79423	Sm11
506	0.7955	0.797494	Sm11
507	0.838	0.8	Sm11
508	1.0465	0.800076	Sm11
509	0.946	0.801355	Sm11
510	0.709	0.80614	Sm11
511	1.009	0.808494	Sm11
512	0.896	0.808664	Sm11
513	0.725	0.808701	Sm11
514	0.721	0.809203	Sm11
515	0.89	0.809459	Sm11
516	0.888	0.814305	Sm11
517	0.899	0.81616	Sm11
518	0.699	0.821869	Sm11
519	1.114	0.824269	Sm11
520	0.7305	0.824492	Sm11
521	0.985	0.82565	Sm11
522	0.699	0.834129	Sm11
523	1.326	0.834225	Sm11
524	1.3695	0.837103	Sm11
525	0.953	0.837802	Sm11
526	0.8405	0.83966	Sm11
527	1.333	0.841009	Sm11
528	0.815	0.841507	Sm11
529	1.36	0.843411	Sm11
530	0.8565	0.845926	Sm11
531	1.0555	0.846431	Sm11
532	0.9435	0.848853	Sm11
533	0.899	0.848914	Sm11
534	0.855	0.85117	Sm11
535	0.797	0.851496	Sm11
536	1.283	0.855619	Sm11
537	1.077	0.857484	Sm11
538	1.064	0.860493	Sm11
539	0.8735	0.86528	Sm11
540	2.2265	0.868539	Sm11
541	1.31	0.869565	Sm11
542	0.8205	0.870557	Sm11
543	0.857	0.873153	Sm11
544	2.525	0.874307	Sm11
545	2.4215	0.883598	Sm11
546	0.9385	0.88371	Sm11
547	1.048	0.888889	Sm11
548	1.6425	0.891452	Sm11
549	1.2105	0.894018	Sm11
550	1.565	0.895053	Sm11
551	0.9655	0.89564	Sm11
552	1.407	0.896464	Sm11
553	2.1455	0.897511	Sm11
554	1.618	0.89814	Sm11
555	1.1375	0.898854	Sm11
556	1.2245	0.90872	Sm11
557	1.4275	0.912724	Sm11
558	1.4585	0.918162	Sm11
559	2.5855	0.920926	Sm11
560	2.237	0.921145	Sm11
561	2.2065	0.927491	Sm11
562	1.887	0.944917	Sm11
563	0.6395	0.702361	Clem
564	0.9005	0.711015	Clem
565	0.5515	0.739276	Clem
566	0.735	0.748473	Clem
567	0.7745	0.748671	Clem
568	0.692	0.755459	Clem
569	1.101	0.758003	Clem
570	0.8455	0.758636	Clem
571	0.762	0.764676	Clem
572	0.6845	0.785427	Clem
573	1.188	0.789369	Clem
574	1.116	0.790368	Clem
575	0.7385	0.794513	Clem
576	1.453	0.79464	Clem
577	1.0455	0.798396	Clem
578	1.1925	0.80303	Clem
579	1.016	0.804116	Clem
580	1.1795	0.806496	Clem
581	0.8375	0.809961	Clem
582	1.225	0.813953	Clem
583	0.7955	0.814644	Clem
584	0.947	0.815676	Clem
585	1.1535	0.816348	Clem
586	1.765	0.820358	Clem
587	1.1715	0.821241	Clem
588	1.0765	0.824904	Clem
589	1.0995	0.828249	Clem
590	1.0745	0.830692	Clem
591	1.4125	0.831861	Clem
592	1.2855	0.836098	Clem
593	0.8375	0.838338	Clem
594	1.412	0.840226	Clem
595	1.3925	0.840882	Clem
596	1.057	0.846616	Clem
597	1.0545	0.849718	Clem
598	1.283	0.84995	Clem
599	1.431	0.852547	Clem
600	1.596	0.852792	Clem
601	1.7155	0.85412	Clem
602	1.6895	0.855876	Clem
603	1.4495	0.862798	Clem
604	1.4095	0.863664	Clem
605	1.2675	0.863714	Clem
606	1.568	0.863912	Clem
607	1.039	0.865473	Clem
608	1.0825	0.866693	Clem
609	2.2985	0.87015	Clem
610	1.735	0.870765	Clem
611	1.506	0.872032	Clem
612	1.645	0.872679	Clem
613	1.6105	0.877179	Clem
614	2.016	0.880926	Clem
615	1.5115	0.88677	Clem
616	1.4675	0.891014	Clem
617	2.1335	0.898505	Clem
618	1.4975	0.89859	Clem
619	1.952	0.900369	Clem
620	1.662	0.902525	Clem
621	2.505	0.905313	Clem
622	2.0925	0.906433	Clem
623	1.7955	0.909805	Clem
624	2.82	0.911442	Clem
625	2.046	0.911562	Clem
626	2.468	0.918838	Clem
627	2.645	0.920961	Clem
628	0.57353	0.780928	Clem
629	0.59723	0.680302	Clem
630	0.62396	0.611252	Clem
631	0.69776	0.697448	Clem
632	0.70722	0.704339	Clem
633	0.71198	0.802466	Clem
634	0.71522	0.693038	Clem
635	0.75623	0.654249	Clem
636	0.79376	0.693791	Clem
637	0.81495	0.758167	Clem
638	0.82983	0.749157	Clem
639	0.83787	0.690753	Clem
640	0.84578	0.728753	Clem
641	0.84921	0.694625	Clem
642	0.8512	0.734514	Clem
643	0.85368	0.72685	Clem
644	0.85703	0.800495	Clem
645	0.87364	0.756619	Clem
646	0.88667	0.694154	Clem
647	0.90314	0.673269	Clem
648	0.90854	0.72741	Clem
649	0.91672	0.795277	Clem
650	0.91719	0.775882	Clem
651	0.93066	0.742954	Clem
652	0.93648	0.753938	Clem
653	0.94504	0.755572	Clem
654	0.96715	0.763748	Clem
655	0.97101	0.725539	Clem
656	0.97651	0.667677	Clem
657	0.99039	0.670901	Clem
658	1.01171	0.76858	Clem
659	1.01295	0.707537	Clem
660	1.01933	0.759831	Clem
661	1.06026	0.787473	Clem
662	1.08831	0.704832	Clem
663	1.10667	0.738533	Clem
664	1.12223	0.791253	Clem
665	1.14963	0.780425	Clem
666	1.15008	0.791316	Clem
667	1.1816	0.711244	Clem
668	1.20895	0.766933	Clem
669	1.2119	0.777468	Clem
670	1.22375	0.810122	Clem
671	1.23526	0.720898	Clem
672	1.2355	0.775201	Clem
673	1.23858	0.773803	Clem
674	1.24582	0.768393	Clem
675	1.29373	0.783562	Clem
676	1.29946	0.807426	Clem
677	1.33912	0.847632	Clem
678	1.46248	0.743648	Clem
679	1.47311	0.813873	Clem
680	1.52176	0.831751	Clem
681	1.57593	0.818471	Clem
682	1.58897	0.808633	Clem
683	1.63012	0.623074	Clem
684	1.6457	0.764033	Clem
685	1.66667	0.727502	Clem
686	1.9295	0.864327	Clem
687	1.94162	0.877787	Clem
688	2.16348	0.790402	Clem
689	3.11344	0.870942	Clem
690	0.544	0.717205	Clem
691	0.552	0.749491	Clem
692	0.686	0.753019	Clem
693	0.9145	0.761766	Clem
694	0.679	0.770278	Clem
695	0.817	0.773308	Clem
696	0.879	0.778565	Clem
697	0.8515	0.788426	Clem
698	1.115	0.789101	Clem
699	0.822	0.790005	Clem
700	0.6865	0.792268	Clem
701	0.697	0.792947	Clem
702	0.613	0.796104	Clem
703	0.619	0.79768	Clem
704	0.82	0.798442	Clem
705	0.7055	0.799433	Clem
706	0.8885	0.804072	Clem
707	0.761	0.806999	Clem
708	0.9	0.808625	Clem
709	0.624	0.809339	Clem
710	0.658	0.809348	Clem
711	0.917	0.810071	Clem
712	0.8425	0.810486	Clem
713	0.914	0.816071	Clem
714	0.8185	0.82014	Clem
715	0.648	0.820253	Clem
716	0.7375	0.824944	Clem
717	0.6025	0.825342	Clem
718	0.6905	0.825957	Clem
719	1.083	0.826087	Clem
720	0.8105	0.827463	Clem
721	0.806	0.830072	Clem
722	0.6345	0.831586	Clem
723	0.7535	0.832597	Clem
724	1.2185	0.834018	Clem
725	0.7465	0.838764	Clem
726	0.69	0.839927	Clem
727	0.7805	0.841056	Clem
728	0.6265	0.847194	Clem
729	1.001	0.847228	Clem
730	0.807	0.847689	Clem
731	0.8045	0.851323	Clem
732	1.236	0.851826	Clem
733	1.0765	0.857086	Clem
734	0.7645	0.857543	Clem
735	1.0915	0.858097	Clem
736	1.111	0.858246	Clem
737	0.945	0.858701	Clem
738	0.788	0.859324	Clem
739	1.354	0.859956	Clem
740	1.6405	0.861381	Clem
741	1.0995	0.862015	Clem
742	0.6305	0.868457	Clem
743	1.191	0.869026	Clem
744	0.9665	0.871899	Clem
745	0.888	0.872299	Clem
746	1.5625	0.873149	Clem
747	1.2495	0.876227	Clem
748	0.8835	0.878667	Clem
749	1.0325	0.878723	Clem
750	1.5	0.87925	Clem
751	1.4525	0.885131	Clem
752	1.038	0.890987	Clem
753	1.193	0.900377	Clem

## Sheet: Figure_9
Figure 9b					Figure 9b
Biological Replicates	Vehicle	Dycl.	Leuc.		Dunnett's multiple comparisons test	Mean Diff,	95,00% CI of diff,	Below threshold?	Summary	Adjusted P Value	A-?
Repl1	35.4016	31.1316	26.7341		Dycl.	2.209	-1,767 to 6,185'	No	ns	0.3372	B	Dycl.
Repl2	27.3227	30.3406	30.6241		Leuc.	6.363	2,387 to 10,34'	Yes	**	0.0018	C	Leuc.
Repl3	34.4578	26.792	24.8334
Repl4	36.9234	32.3151	17.3656		Test details	Mean 1	Mean 2	Mean Diff,	SE of diff,	n1	n2	q	DF
Repl5	34.6289	29.48	32.5968		Dycl.	33.64	31.43	2.209	1.703	9	10	1.297	26
Repl6	37.6316	29.3138	25.9814		Leuc.	33.64	27.28	6.363	1.703	9	10	3.736	26
Repl7	31.5572	28.9495	27.3613
Repl8	28.7631	36.9097	28.8961
Repl9	36.1014	32.5082	29.0524
Repl10	-	36.5983	29.3542
Figure 9c					Figure 9c
Biological Replicates	Vehicle	Dycl.	Leuc.		Dunnett's multiple comparisons test	Mean Diff,	95,00% CI of diff,	Below threshold?	Summary	Adjusted P Value	A-?
Repl1	17.6272	12.6934	13.2779		Dycl.	6.917	0,9844 to 12,85	Yes	*	0.021	B	Dycl.
Repl2	15.0705	15.7866	13.2273		Leuc.	10.32	4,384 to 16,25	Yes	***	0.0008	C	Leuc.
Repl3	19.4707	11.2406	9.0577
Repl4	34.4578	15.5651	4.90253		Test details	Mean 1	Mean 2	Mean Diff,	SE of diff,	n1	n2	q	DF
Repl5	36.9234	14.3827	14.5968		Dycl.	22.45	15.53	6.917	2.542	10	10	2.721	27
Repl6	14.9116	12.5913	23.6509		Leuc.	22.45	12.13	10.32	2.542	10	10	4.058	27
Repl7	26.4307	23.2445	8.7805
Repl8	19.0751	15.854	11.8743
Repl9	20.0284	17.04	14.2513
Repl10	20.5158	16.9459	7.7294
Figure 9d					Figure 9d
Biological Replicates	Vehicle	Dycl.	Leuc.		Dunnett's multiple comparisons test	Mean Diff,	95,00% CI of diff,	Below threshold?	Summary	Adjusted P Value	A-?
Repl1	3.61	3.63	2.32		Dycl.	1.778	-0,6112 to 4,167	No	ns	0.1521	B	Dycl.
Repl2	5.00	4.58	1.86		Leuc.	2.914	0,4189 to 5,409	Yes	*	0.0231	C	Leuc.
Repl3	10.00	2.75	2.93
Repl4	4.53	4.96	2.79		Test details	Mean 1	Mean 2	Mean Diff,	SE of diff,	n1	n2	q	DF
Repl5	4.34	4.19	3.01		Dycl.	5.496	3.718	1.778	0.9655	5	6	1.841	13
Repl6	-	2.20	-		Leuc.	5.496	2.582	2.914	1.008	5	5	2.889	13
Figure 9e					Figure 9e
Biological Replicates	Vehicle	Dycl.	Leuc.		Dunnett's multiple comparisons test	Mean Diff,	95,00% CI of diff,	Below threshold?	Summary	Adjusted P Value	A-?
Repl1	16.5	46.7	34.1		Dycl.	-27.24	-42,31 to -12,16	Yes	**	0.0012	B	Dycl.
Repl2	7.6	39.4	27.5		Leuc.	-15.82	-31,56 to -0,07692	Yes	*	0.0489	C	Leuc.
Repl3	8.9	51.9	34.1
Repl4	9.9	14.1	17.1		Test details	Mean 1	Mean 2	Mean Diff,	SE of diff,	n1	n2	q	DF
Repl5	12.5	29	21.7		Dycl.	11.08	38.32	-27.24	6.092	5	6	4.471	13
Repl6	-	48.8	-		Leuc.	11.08	26.9	-15.82	6.363	5	5	2.486	13
Figure 9g					Figure 9g
Biological Replicates	Vehicle	Dycl.	Leuc.		Dunnett's multiple comparisons test	Mean Diff,	95,00% CI of diff,	Significant?	Summary	Adjusted P Value	A-?
Repl1	33	28	16		Dycl.	7.25	0.5273 to 13.97	Yes	*	0.0359	B	Dycl.
Repl2	35	25	18		Leuc.	16	8.681 to 23.32	Yes	***	0.0005	C	Leuc.
Repl3	41	30	20
Repl4	27	24	-		Test details	Mean 1	Mean 2	Mean Diff,	SE of diff,	n1	n2	q	DF
Repl5	34	-	-		Dycl.	34	26.75	7.25	2.557	5	4	2.836	9
					Leuc.	34	18	16	2.784	5	3	5.748	9
Figure 9h					Figure 9h
Biological Replicates	Vehicle	Dycl.	Leuc.		Dunnett's multiple comparisons test	Mean Diff,	95,00% CI of diff,	Below threshold?	Summary	Adjusted P Value	A-?
Repl1	9.33	6.9	4.44		Dycl.	3.58	1,718 to 5,442	Yes	***	0.0007	B	Dycl.
Repl2	9.45	6.15	3.17		Leuc.	4.944	2,999 to 6,889	Yes	***	<0,0001	C	Leuc.
Repl3	11.42	5.11	3.23
Repl4	6.82	5	3.96		Test details	Mean 1	Mean 2	Mean Diff,	SE of diff,	n1	n2	q	DF
Repl5	7.73	4.44	5.23		Dycl.	8.95	5.37	3.58	0.7528	5	6	4.756	13
Repl6	-	4.62	-		Leuc.	8.95	4.006	4.944	0.7863	5	5	6.288	13
Figure 9j					Figure 9j
Biological Replicates	Vehicle	Dycl.	Leuc.		Dunnett's multiple comparisons test	Mean Diff.	95.00% CI of diff.	Below threshold?	Summary	Adjusted P Value	A-?
Repl1	1.25909	6.8	4.1		Dycl.	-3.806	-5.670 to -1.941	Yes	***	7.59e-05	B	Dycl.
Repl2	0.91107	8.1	7		Leuc.	-1.674	-3.837 to 0.4893	No	*	0.0401	C	Leuc.
Repl3	2.41666	8.6	2.2
Repl4	3.08	2.9	2.8009		Test details	Mean 1	Mean 2	Mean Diff.	SE of diff.	n1	n2	q	DF
Repl5	1.78	2.4	1.11691		Dycl.	1.692	5.497	-3.806	0.8031	12	14	4.739	31
Repl6	1.85	2.1	3.03408		Leuc.	1.692	3.366	-1.674	0.9317	12	8	1.797	31
Repl7	2.7774	7.79	2.61126
Repl8	0.440903	9.15	4.06215
Repl9	1.14301	5.44	5.12548
Repl10	0.685103	2.61	5.89173
Repl11	1.48	1.37	-
Repl12	2.477	7.63	-
Repl13	-	4.544	-
Repl14	-	7.528	-

## Sheet: Suppl_fig_4
Linear mixed-effects modelling to account for paired-measurements acquired from same batch of cells across the treatment groups (one measure per batch in each treatment). Significance of the treatment effect was assessed by Type II Wald chi-square test, followed by comparisons of the treatment groups versus the vehicle groups using the Tukey's method as performed with emmeans R package.
Supplem figure 4
	250nM
Treatment	Repl1	Repl2	Repl3	Repl4
Vehicle	1	1	1	1				250nM	estimate	SE	df	t.ratio	p.value
Sm1	0.57	0.66	1.26	1.25				Sm1	-0.0675	0.251243	33	-0.268664	0.976365
Sm2	0.63	0.77	1.21	1.18				Sm2	-0.055	0.251243	33	-0.218911	0.976365
Sm3	0.55	0.75	1.51	1.72				Sm3	0.04	0.251243	33	0.159208	0.976365
Sm4	1.02	1.29	0.91	1.16				Sm4	0.0925	0.251243	33	0.368169	0.976365
Sm5	0.99	1.51	1.36	0.93				Sm5	0.195	0.251243	33	0.776141	0.976365
Sm6	0.99	1.38	1.16	1.08				Sm6	0.2	0.251243	33	0.796042	0.976365
Sm7	0.41	0.66	1.97	1.66				Sm7	0.1575	0.251243	33	0.626883	0.976365
Sm8	0.54	0.72	1.26	0.95				Sm8	-0.135	0.251243	33	-0.537328	0.976365
Sm9	1	1.13	0.42	1.39				Sm9	0.0075	0.251243	33	0.0298516	0.976365
Sm10	1	0.83	0.85	0.84				Sm10	-0.0225	0.251243	33	-0.0895547	0.976365
Sm11	1.2	2.23	1.51	1.2				Sm11	0.5325	0.251243	33	2.11946	0.458272
	500nM
Treatment	Repl1	Repl2	Repl3
Vehicle	1	1	1					500nM	estimate	SE	df	t.ratio	p.value
Sm1	1.031	0.89806	1.606					Sm1	0.175951	0.223265	22	0.78808	0.791722
Sm2	1.1	0.75575	1.041					Sm2	-0.0344195	0.223265	22	-0.154164	0.985534
Sm3	0.89	0.573791	1.081					Sm3	-0.151739	0.223265	22	-0.679638	0.791722
Sm4	1.305	1.50633	0.841					Sm4	0.217441	0.223265	22	0.973915	0.791722
Sm5	1.383	1.53789	1.179					Sm5	0.366628	0.223265	22	1.64212	0.420873
Sm6	1.988	1.71334	1.051					Sm6	0.567443	0.223265	22	2.54157	0.10227
Sm7	1.758	2.21593	2.239					Sm7	1.07097	0.223265	22	4.79687	0.000948824
Sm8	1.411	0.804999	1.104					Sm8	0.106664	0.223265	22	0.477745	0.876623
Sm9	0.666	0.859974	1.01					Sm9	-0.157678	0.223265	22	-0.706239	0.791722
Sm10	1.119	0.717514	1.146					Sm10	-0.0058256	0.223265	22	-0.0260928	0.985534
Sm11	0.869	0.905292	1.238					Sm11	0.00409431	0.223265	22	0.0183383	0.985534
	750nM
Treatment	Repl1	Repl2	Repl3	Repl4	Repl5	Repl6
Vehicle	1	1	1	1	1	1		750nM	estimate	SE	df	t.ratio	p.value
Sm1	2.12	1.253	1.785	3.528	2.327	1.214		Sm1	1.03748	0.410167	70	2.52942	0.0222298
Sm2	2.36	1.505	2.164	3.174	2.242	1.204		Sm2	1.10782	0.410167	70	2.70089	0.018778
Sm3	2.54	1.266	1.708	2.697	2.531	0.753		Sm3	0.915483	0.410167	70	2.23198	0.0374648
Sm4	3.48	1.892	1.271	2.431	2.53	2.296		Sm4	1.31632	0.410167	70	3.20922	0.00870788
Sm5	4.32	2.346	1.66	3.275	1.321	1.514		Sm5	1.40565	0.410167	70	3.42702	0.00857258
Sm6	3.7	1.759	2.038	1.854	1.955	0.654		Sm6	0.992983	0.410167	70	2.42093	0.026112
Sm7	1.98	1.708	1.503	1.681	1.739	1.086		Sm7	0.615817	0.410167	70	1.50138	0.149234
Sm8	1.64	2.338	1.982	2.806	2.345	2.181		Sm8	1.21498	0.410167	70	2.96217	0.0108419
Sm9	0.64	2.837	1.795	1.998	3.309	1.924		Sm9	1.08348	0.410167	70	2.64157	0.0188897
Sm10	1.53	1.34	1.668	2.726	2.174	-		Sm10	0.88765	0.410167	70	2.16412	0.040027
Sm11	1.72	2.634	1.429	3.492	2.691	1.491		Sm11	1.24248	0.410167	70	3.02921	0.0108419

## Sheet: Suppl_fig_7
Supplem figure 7c			Biological replicates
conditions	stage	Marker	Animal1	Animal2	Animal3	Animal4	Animal5	unit:		summary results of one way ANOVA							summary results of Bonferroni test
Normoxic (Nx)	Olglia	olig2+	895.449	1004.05	1026.56	1008.21	985.273	cells/mm2			Df	Sum Sq	Mean Sq	F	P value		comparison		Mean Diff.	Std. Error	t value	P Value
Hypoxic (Hx)	Olglia	olig2+	1026.29	916.531	873.837	970.417	932.825			Treatment	3	9708	3236	0.9742	0.4309		Nx-Hx		39.93	36.45	1.095	>0.9999
Sm5	Olglia	olig2+	935.046	957.699	888.07	983.638	-			Residuals	15	49822	3321				Nx-HxSm5		42.79	38.66	1.107	>0.9999
Sm11	Olglia	olig2+	955.807	1102.41	1024.6	923.865	949.903			Signif. codes: ‘***’ 0.001 ‘**’ 0.01 ‘*’ 0.05							Nx-Hxsm11		-7.408	36.45	0.2032	>0.9999
																	Hx-HxSm5		2.866	38.66	0.07414	>0.9999
																	Hx-HxSm11		-47.34	36.45	1.299	>0.9999
Supplem figure 7g			Biological replicates							summary results of one way ANOVA							summary results of Dunnett's multiple comparisons test
conditions	stage	Marker	Animal1	Animal2	Animal3	Animal4	Animal5	unit:			Df	Sum Sq	Mean Sq	F	P value		comparison		Mean Diff.	Std. Error	q value	P Value
Normoxic (Nx)	MBP	MBP+	44.17	39.34	36.66	40.44	41.42	MBP density (A.U)		Treatment	3	18.12	6.041	0,2939	0,8292		Nx-Hx		1.426	2.867	0.4974	0.9264
Hypoxic (Hx)	MBP	MBP+	37.95	43.01	38.79	40.28	34.87			Residuals	15	308.3	20.55				Hx-HxSm5		0.396	3.041	0.1302	0.9984
Sm5	MBP	MBP+	40.05	44.64	35.62	39.73	-			Signif. codes: ‘***’ 0.001 ‘**’ 0.01 ‘*’ 0.05							Hx-HxSm11		-1.238	2.867	0.4318	0.9495
Sm11	MBP	MBP+	52.79	34.19	39.59	43.64	38.01

## Sheet: Suppl_fig_8
Supplem Figure 8b
Biological Replicates	Vehicle	Dycl.	Leuc.					Dunnett's multiple comparisons test	Mean Diff,	95,00% CI of diff,	Below threshold?	Summary	Adjusted P Value	A-?
Repl1	6.67	6.74	5.2619					Sm5 vs. Vehicle	-0.6399	-2,874 to 1,594	No	ns	0.7112	B
Repl2	6.6	4.36	4.47619					Sm11 vs. Vehicle	0.4426	-2,055 to 2,941	No	ns	0.8738	C
Repl3	6.2	10.9	6.80952
Repl4	6.2	7.7	6.7					Test details	Mean 1	Mean 2	Mean Diff,	SE of diff,	n1	n2	q	DF
Repl5	6.42857	6.61905						Sm5 vs. Vehicle	6.255	6.894	-0.6399	0.8988	6	6	0.7119	13
Repl6	5.42857	5.04762						Sm11 vs. Vehicle	6.255	5.812	0.4426	1.005	6	4	0.4404	13
Supplem Figure 8e								Dunnett's multiple comparisons test	Mean Diff.	95.00% CI of diff.	Below threshold?	Summary	Adjusted P Value	A-?
Treatment	Vehicle	Dycl.	2X Dycl.	Leuc.	10X Leuc.	Clemastine		Dycl. vs. Vehicle	-561.5	-928.8 to -194.1	Yes	**	0.00185	B
Cell Type	Olglia	Olglia	Olglia	Olglia	Olglia	Olglia		2X Dycl. vs. Vehicle	-470	-837.3 to -102.6	Yes	**	0.00928	C
Marker	Olig2+	Olig2+	Olig2+	Olig2+	Olig2+	Olig2+		Leuc. vs. Vehicle	-905.9	-1306 to -506.0	Yes	***	< 0.001	D
Repl1	579	1260	1222	1730	1051	1380		10X Leuc. vs. Vehicle	-747.8	-1094 to -401.5	Yes	***	< 0.001	E
Repl2	560	1070	919	1458	1535	1090		Clemastine vs. Vehicle	-657.6	-1004 to -311.3	Yes	***	< 0.001	F
Repl3	652	1370	1436	1422	1700	1442
Repl4	579	1069	826	-	1495	1204		Test details	Mean 1	Mean 2	Mean Diff.	SE of diff.	n1	n2	q	DF
Repl5	784	-	-	-	1112	1326		Dycl. vs. Vehicle	630.8	1192	-561.5	133.5	5	4	4.204	20
								2X Dycl. vs. Vehicle	630.8	1101	-470	133.5	5	4	3.519	20
								Leuc. vs. Vehicle	630.8	1537	-905.9	145.4	5	3	6.231	20
								10X Leuc. vs. Vehicle	630.8	1379	-747.8	125.9	5	5	5.94	20
								Clemastine vs. Vehicle	630.8	1288	-657.6	125.9	5	5	5.223	20
Supplem Figure 8f								Dunnett's multiple comparisons test	Mean Diff.	95.00% CI of diff.	Below threshold?	Summary	Adjusted P Value	A-?
Treatment	Vehicle	Dycl.	2X Dycl.	Leuc.	10X Leuc.	Clemastine		Dycl. vs. Vehicle	-267.4	-571.9 to 37.21	No	ns	0.0984	B
Cell Type	OPC	OPC	OPC	OPC	OPC	OPC		2X Dycl. vs. Vehicle	-185.4	-489.9 to 119.2	No	ns	0.3581	C
Marker	Olig2(high)/Olig1(high)	Olig2(high)/Olig1(high)	Olig2(high)/Olig1(high)	Olig2(high)/Olig1(high)	Olig2(high)/Olig1(high)	Olig2(high)/Olig1(high)		Leuc. vs. Vehicle	-331.3	-662.8 to 0.2969	No	ns	0.0503	D
Repl1	415	620	747	696	427	662		10X Leuc. vs. Vehicle	-242.2	-529.3 to 44.94	No	ns	0.118	E
Repl2	341	585	502	670	537	547		Clemastine vs. Vehicle	-261.6	-548.7 to 25.54	No	ns	0.0822	F
Repl3	432	798	884	898	1033	764
Repl4	404	760	302	-	777	707		Test details	Mean 1	Mean 2	Mean Diff.	SE of diff.	n1	n2	q	DF
Repl5	525	-	-	-	554	745		Dycl. vs. Vehicle	423.4	690.8	-267.4	110.7	5	4	2.415	20
								2X Dycl. vs. Vehicle	423.4	608.8	-185.4	110.7	5	4	1.674	20
								Leuc. vs. Vehicle	423.4	754.7	-331.3	120.5	5	3	2.748	20
								10X Leuc. vs. Vehicle	423.4	665.6	-242.2	104.4	5	5	2.32	20
								Clemastine vs. Vehicle	423.4	685	-261.6	104.4	5	5	2.506	20
Supplem Figure 8g								Dunnett's multiple comparisons test	Mean Diff.	95.00% CI of diff.	Below threshold?	Summary	Adjusted P Value	A-?
Treatment	Vehicle	Dycl.	2X Dycl.	Leuc.	10X Leuc.	Clemastine		Dycl. vs. Vehicle	-18.7	-88.25 to 50.85	No	ns	0.9213	B
Cell Type	iOL1	iOL1	iOL1	iOL1	iOL1	iOL1		2X Dycl. vs. Vehicle	8.05	-61.50 to 77.60	No	ns	0.9979	C
Marker	Olig2(high)/CC1(high)	Olig2(high)/CC1(high)	Olig2(high)/CC1(high)	Olig2(high)/CC1(high)	Olig2(high)/CC1(high)	Olig2(high)/CC1(high)		Leuc. vs. Vehicle	-76.53	-152.3 to -0.8122	Yes	*	0.047	D
Repl1	84	191	88	174	102	105		10X Leuc. vs. Vehicle	-69.8	-135.4 to -4.224	Yes	*	0.0344	E
Repl2	97	88	65	191	181	80		Clemastine vs. Vehicle	6	-59.58 to 71.58	No	ns	0.9993	F
Repl3	88	129	145	182	227	108
Repl4	78	90	93	-	213	106		Test details	Mean 1	Mean 2	Mean Diff.	SE of diff.	n1	n2	q	DF
Repl5	182	-	-	-	155	100		Dycl. vs. Vehicle	105.8	124.5	-18.7	25.29	5	4	0.7395	20
								2X Dycl. vs. Vehicle	105.8	97.75	8.05	25.29	5	4	0.3184	20
								Leuc. vs. Vehicle	105.8	182.3	-76.53	27.53	5	3	2.78	20
								10X Leuc. vs. Vehicle	105.8	175.6	-69.8	23.84	5	5	2.928	20
								Clemastine vs. Vehicle	105.8	99.8	6	23.84	5	5	0.2517	20
Supplem Figure 7h								Dunnett's multiple comparisons test	Mean Diff.	95.00% CI of diff.	Below threshold?	Summary	Adjusted P Value	A-?
Treatment	Vehicle	Dycl.	2X Dycl.	Leuc.	10X Leuc.	Clemastine		Dycl. vs. Vehicle	-275.4	-506.3 to -44.53	Yes	*	0.016	B
Cell Type	iOL2	iOL2	iOL2	iOL2	iOL2	iOL2		2X Dycl. vs. Vehicle	-292.7	-523.5 to -61.78	Yes	*	0.0101	C
Marker	Olig2(high)/CC1(high)/Olig1(high)	Olig2(high)/CC1(high)/Olig1(high)	Olig2(high)/CC1(high)/Olig1(high)	Olig2(high)/CC1(high)/Olig1(high)	Olig2(high)/CC1(high)/Olig1(high)	Olig2(high)/CC1(high)/Olig1(high)		Leuc. vs. Vehicle	-498.1	-749.4 to -246.7	Yes	***	0.0001	D
Repl1	80	449	387	860	522	613		10X Leuc. vs. Vehicle	-435.8	-653.5 to -218.1	Yes	***	0.0001	E
Repl2	122	397	352	597	817	463		Clemastine vs. Vehicle	-402	-619.7 to -184.3	Yes	***	0.0003	F
Repl3	132	443	407	342	440	570
Repl4	97	219	431	-	505	391		Test details	Mean 1	Mean 2	Mean Diff.	SE of diff.	n1	n2	q	DF
Repl5	77	-	-	-	403	481		Dycl. vs. Vehicle	101.6	377	-275.4	83.93	5	4	3.281	20
								2X Dycl. vs. Vehicle	101.6	394.3	-292.7	83.93	5	4	3.487	20
								Leuc. vs. Vehicle	101.6	599.7	-498.1	91.37	5	3	5.451	20
								10X Leuc. vs. Vehicle	101.6	537.4	-435.8	79.13	5	5	5.507	20
								Clemastine vs. Vehicle	101.6	503.6	-402	79.13	5	5	5.08	20
